# Supplementary material for: (5-Methyl­pyrazine-2-carboxyl­ato-κ2 N 1,O)bis­[2-(4-methyl­pyridin-2-yl-κN)-3,5-bis­(tri­fluoro­meth­yl)phenyl-κC 1]iridium(III) chloro­form hemisolvate
Source: Acta Crystallogr Sect E Struct Rep Online. 2014 Jan 8;70(Pt 2):m34. doi: 10.1107/S1600536813034727 (PMC3998247; doi:10.1107/S1600536813034727)
Supplement: Supplementary file 1 [file e-70-00m34-sup1.cif]

##############################################################################
#                                                                            #
# This CIF contains the data in a paper accepted for publication in          #
# Acta Crystallographica Section E. It conforms to the requirements of       #
# Notes for Authors for Acta Crystallographica Section E, and has been       #
# peer reviewed under the auspices of the IUCr Commission on Journals.       #
#                                                                            #
# Full details of the Crystallographic Information File format               #
# are given in the paper "The Crystallographic Information File (CIF):       #
# a New Standard Archive File for Crystallography" by S. R. Hall, F. H.      #
# Allen and I. D. Brown [Acta Cryst. (1991), A47, 655-685].                  #
#                                                                            #
# The current version of the core CIF dictionary is obtainable from          #
# ftp://ftp.iucr.org/pub/cif_core.dic.                                       #
#                                                                            #
# Software is freely available for graphical display of the structure(s)     #
# in this CIF. For information consult the CIF software page                 #
# http://www.iucr.org/resources/cif/software.                                #
#                                                                            #
# This file may be used for bona fide research purposes within the           #
# scientific community so long as proper attribution is given to the journal # 
# article from which it was obtained.                                        #
#                                                                            #
##############################################################################
data_global
_audit_creation_method     'WinGX routine CIF_UPDATE'
_audit_conform_dict_name     cif_core.dic
_audit_conform_dict_version     2.4.3
_journal_data_validation_number     ?
_journal_date_recd_electronic     2013-12-18
_journal_date_accepted     2013-12-27
_journal_name_full     'Acta Crystallographica, Section E'
_journal_year     2014
_journal_volume     70
_journal_issue      2
_journal_page_first     m34
_journal_page_last     m34
_journal_paper_category     QM
_journal_paper_doi     10.1107/S1600536813034727
_journal_coeditor_code     TK5282
_publ_contact_author_name     'Sung Kwon Kang'
_publ_contact_author_address
;
Department of Chemistry
Chungnam National University
Daejeon 305-764
Republic of Korea
;
_publ_contact_author_email     skkang@cnu.ac.kr
_publ_contact_author_fax      8E307(4)
_publ_contact_author_phone      8E307(4)
_publ_section_title
;\
(5-Methylpyrazine-2-carboxylato-\k^2^<i>N</i>^1^,<i>O</i>)bis[2-(4-\
methylpyridin-2-yl-\k<i>N</i>)-3,5-bis(trifluoromethyl)phenyl-\k<i>C</i>^1^]\
iridium(III) chloroform hemisolvate
;
loop_
    _publ_author_name
    _publ_author_footnote
    _publ_author_address
    'Kim, Young-Inn' ?
; Department of Chemistry Education and Department of Chemical Materials,
  Graduate School,
  Pusan National University
  Busan 609-735
  Republic of Korea
;
    'Song, Young-Kwang' ?
; Department of Chemistry Education and Department of Chemical Materials,
  Graduate School,
  Pusan National University
  Busan 609-735
  Republic of Korea
;
    'Kang, Sung Kwon' ?
;
Department of Chemistry,
Chungnam National University,
Daejeon 305-764,
Republic of Korea
;
_publ_section_synopsis     .
data_I
_audit_creation_method     'WinGX routine CIF_UPDATE'
_database_code_depnum_ccdc_archive     'CCDC 978885'
_chemical_name_systematic
;\
(5-Methylpyrazine-2-carboxylato-\k^2^<i>N</i>^1^,<i>O</i>)bis[2-(4-\
methylpyridin-2-yl-\k<i>N</i>)-3,5-bis(trifluoromethyl)phenyl-\
\k<i>C</i>^1^]iridium(III) chloroform hemisolvate
;
_chemical_formula_moiety     'C34 H21 F12 Ir N4 O2, 0.5(C H Cl3)'
_chemical_formula_sum     'C34.5 H21.5 Cl1.5 F12 Ir N4 O2'
_chemical_formula_iupac     '[Ir (C14 H8 F6 N)2 (C6 H5 N2 O2)], 0.5C H Cl3'
_chemical_formula_weight     997.43
_symmetry_cell_setting     triclinic
_symmetry_space_group_name_H-M     'P -1'
_symmetry_space_group_name_Hall     '-P 1'
loop_
    _space_group_symop_operation_xyz
    'x, y, z'
    '-x, -y, -z'
_cell_length_a     11.0949(3)
_cell_length_b     12.3669(4)
_cell_length_c     14.2892(4)
_cell_angle_alpha     94.399(3)
_cell_angle_beta     110.8880(10)
_cell_angle_gamma     102.695(2)
_cell_volume     1760.93(9)
_cell_formula_units_Z     2
_cell_measurement_reflns_used     9024
_cell_measurement_theta_min     2.5
_cell_measurement_theta_max     28.27
_cell_measurement_temperature     296(2)
_exptl_crystal_description     block
_exptl_crystal_colour     yellow
_exptl_crystal_size_max     0.36
_exptl_crystal_size_mid     0.27
_exptl_crystal_size_min     0.26
_exptl_crystal_density_diffrn     1.881
_exptl_crystal_F_000     966
_exptl_absorpt_coefficient_mu     4.008
_exptl_absorpt_correction_type     multi-scan
_exptl_absorpt_process_details     '(SADABS; Bruker, 2002)'
_exptl_absorpt_correction_T_min     0.284
_exptl_absorpt_correction_T_max     0.351
_exptl_special_details     ?
_diffrn_ambient_temperature     296(2)
_diffrn_radiation_type     MoK\a
_diffrn_radiation_wavelength     0.71073
_diffrn_measurement_device_type     'Bruker SMART CCD area-detector'
_diffrn_measurement_method     '\f and \w scans'
_diffrn_reflns_number     46539
_diffrn_reflns_av_R_equivalents     0.0693
_diffrn_reflns_theta_min     2.031
_diffrn_reflns_theta_max     28.329
_diffrn_reflns_theta_full     25.242
_diffrn_measured_fraction_theta_max     0.99
_diffrn_measured_fraction_theta_full     1
_diffrn_reflns_limit_h_min     -14
_diffrn_reflns_limit_h_max     14
_diffrn_reflns_limit_k_min     -16
_diffrn_reflns_limit_k_max     16
_diffrn_reflns_limit_l_min     -19
_diffrn_reflns_limit_l_max     19
_refine_special_details     ?
_reflns_number_total     8709
_reflns_number_gt     8016
_reflns_threshold_expression     I>2\s(I)
_refine_ls_structure_factor_coef     Fsqd
_refine_ls_matrix_type     full
_refine_ls_R_factor_all     0.0277
_refine_ls_R_factor_gt     0.025
_refine_ls_wR_factor_ref     0.0642
_refine_ls_goodness_of_fit_ref     1.037
_refine_ls_restrained_S_all     1.037
_refine_ls_number_reflns     8709
_refine_ls_number_parameters     481
_refine_ls_number_restraints     0
_refine_ls_hydrogen_treatment     noref
_refine_ls_weighting_scheme     calc
_refine_ls_weighting_details
                      'w=1/[\s^2^(Fo^2^)+(0.0400P)^2^] where P=(Fo^2^+2Fc^2^)/3'
_atom_sites_solution_hydrogens     geom
_refine_ls_shift/su_max     0.001
_refine_ls_shift/su_mean     0
_refine_diff_density_max     1.215
_refine_diff_density_min     -0.899
_refine_ls_extinction_method     none
loop_
    _atom_type_symbol
    _atom_type_description
    _atom_type_scat_dispersion_real
    _atom_type_scat_dispersion_imag
    _atom_type_scat_source
    C C 0.0033 0.0016 'International Tables Vol C Tables 4.2.6.8 and 6.1.1.4'
    H H 0 0 'International Tables Vol C Tables 4.2.6.8 and 6.1.1.4'
    N N 0.0061 0.0033 'International Tables Vol C Tables 4.2.6.8 and 6.1.1.4'
    O O 0.0106 0.006 'International Tables Vol C Tables 4.2.6.8 and 6.1.1.4'
    F F 0.0171 0.0103 'International Tables Vol C Tables 4.2.6.8 and 6.1.1.4'
    Ir Ir -1.4442 7.9887 'International Tables Vol C Tables 4.2.6.8 and 6.1.1.4'
_computing_data_collection     'SMART (Bruker, 2002)'
_computing_cell_refinement     'SAINT (Bruker, 2002)'
_computing_data_reduction     'SAINT (Bruker, 2002)'
_computing_structure_solution     'SHELXS2013 (Sheldrick, 2008)'
_computing_structure_refinement     'SHELXL2013 (Sheldrick, 2008)'
_computing_molecular_graphics     'ORTEP-3 for Windows (Farrugia, 2012)'
_computing_publication_material     'WinGX (Farrugia, 2012)'
loop_
    _atom_site_type_symbol
    _atom_site_label
    _atom_site_fract_x
    _atom_site_fract_y
    _atom_site_fract_z
    _atom_site_U_iso_or_equiv
    _atom_site_adp_type
    _atom_site_calc_flag
    _atom_site_occupancy
    _atom_site_disorder_assembly
    _atom_site_disorder_group
    Ir Ir1 0.03883(2) 0.25529(2) 0.20131(2) 0.02728(4) Uani d 1 . .
    N N2 0.1883(2) 0.40036(17) 0.26029(17) 0.0284(4) Uani d 1 . .
    C C3 0.1693(3) 0.5036(2) 0.2518(2) 0.0333(6) Uani d 1 . .
    H H3 0.0824 0.5112 0.2313 0.04 Uiso calc 1 . .
    C C4 0.2723(3) 0.5980(2) 0.2721(2) 0.0387(6) Uani d 1 . .
    H H4 0.2554 0.6683 0.2681 0.046 Uiso calc 1 . .
    C C5 0.4014(3) 0.5881(2) 0.2986(3) 0.0418(7) Uani d 1 . .
    C C6 0.4208(3) 0.4820(2) 0.3097(2) 0.0383(6) Uani d 1 . .
    H H6 0.5068 0.473 0.3277 0.046 Uiso calc 1 . .
    C C7 0.3165(3) 0.3897(2) 0.2949(2) 0.0290(5) Uani d 1 . .
    C C8 0.3232(3) 0.2723(2) 0.3049(2) 0.0290(5) Uani d 1 . .
    C C9 0.1971(3) 0.1931(2) 0.2568(2) 0.0297(5) Uani d 1 . .
    C C10 0.1925(3) 0.0790(2) 0.2549(2) 0.0358(6) Uani d 1 . .
    H H10 0.1109 0.0255 0.2215 0.043 Uiso calc 1 . .
    C C11 0.3056(3) 0.0440(2) 0.3011(3) 0.0381(6) Uani d 1 . .
    C C12 0.4279(3) 0.1215(3) 0.3550(3) 0.0410(7) Uani d 1 . .
    H H12 0.5031 0.0973 0.3891 0.049 Uiso calc 1 . .
    C C13 0.4371(3) 0.2356(2) 0.3577(2) 0.0349(6) Uani d 1 . .
    C C14 0.5175(4) 0.6877(3) 0.3150(5) 0.0797(15) Uani d 1 . .
    H H14A 0.4921 0.7315 0.2621 0.12 Uiso calc 1 . .
    H H14B 0.5924 0.6618 0.3137 0.12 Uiso calc 1 . .
    H H14C 0.5419 0.7334 0.3798 0.12 Uiso calc 1 . .
    C C15 0.2965(4) -0.0789(3) 0.2947(3) 0.0525(9) Uani d 1 . .
    F F16 0.1865(3) -0.13855(19) 0.3003(3) 0.0883(9) Uani d 1 . .
    F F17 0.3047(5) -0.1224(2) 0.2134(3) 0.1211(14) Uani d 1 . .
    F F18 0.3937(3) -0.1016(2) 0.3709(3) 0.1000(10) Uani d 1 . .
    C C19 0.5741(3) 0.3107(3) 0.4222(3) 0.0493(8) Uani d 1 . .
    F F20 0.6443(2) 0.35089(19) 0.3678(2) 0.0669(6) Uani d 1 . .
    F F21 0.5699(2) 0.40044(19) 0.47936(17) 0.0694(6) Uani d 1 . .
    F F22 0.6487(2) 0.2576(2) 0.4880(2) 0.0780(8) Uani d 1 . .
    N N23 -0.0887(2) 0.09914(19) 0.14990(18) 0.0316(5) Uani d 1 . .
    C C24 -0.1141(3) 0.0403(3) 0.0586(2) 0.0440(7) Uani d 1 . .
    H H24 -0.0939 0.0788 0.0104 0.053 Uiso calc 1 . .
    C C25 -0.1684(3) -0.0741(3) 0.0334(3) 0.0475(8) Uani d 1 . .
    H H25 -0.1842 -0.1115 -0.0306 0.057 Uiso calc 1 . .
    C C26 -0.1994(3) -0.1336(3) 0.1039(3) 0.0447(7) Uani d 1 . .
    C C27 -0.1780(3) -0.0718(2) 0.1968(3) 0.0411(7) Uani d 1 . .
    H H27 -0.1999 -0.1091 0.245 0.049 Uiso calc 1 . .
    C C28 -0.1243(3) 0.0451(2) 0.2193(2) 0.0318(5) Uani d 1 . .
    C C29 -0.0885(3) 0.1206(2) 0.3161(2) 0.0307(5) Uani d 1 . .
    C C30 -0.0002(3) 0.2272(2) 0.3244(2) 0.0284(5) Uani d 1 . .
    C C31 0.0482(3) 0.3046(2) 0.4146(2) 0.0339(6) Uani d 1 . .
    H H31 0.1077 0.3735 0.4216 0.041 Uiso calc 1 . .
    C C32 0.0082(3) 0.2796(2) 0.4939(2) 0.0373(6) Uani d 1 . .
    C C33 -0.0821(3) 0.1794(3) 0.4843(2) 0.0390(6) Uani d 1 . .
    H H33 -0.1104 0.1649 0.5371 0.047 Uiso calc 1 . .
    C C34 -0.1315(3) 0.0999(2) 0.3966(2) 0.0343(6) Uani d 1 . .
    C C35 -0.2524(4) -0.2593(3) 0.0832(4) 0.0676(11) Uani d 1 . .
    H H35A -0.1801 -0.2927 0.1125 0.101 Uiso calc 1 . .
    H H35B -0.2933 -0.2853 0.0111 0.101 Uiso calc 1 . .
    H H35C -0.3176 -0.2803 0.1127 0.101 Uiso calc 1 . .
    C C36 0.0617(4) 0.3628(3) 0.5896(3) 0.0562(9) Uani d 1 . .
    F F37 0.1506(5) 0.4477(3) 0.5970(3) 0.173(2) Uani d 1 . .
    F F38 -0.0266(4) 0.4019(5) 0.6057(4) 0.185(3) Uani d 1 . .
    F F39 0.1054(7) 0.3199(3) 0.6689(2) 0.197(3) Uani d 1 . .
    C C40 -0.2349(3) -0.0040(3) 0.3935(3) 0.0456(7) Uani d 1 . .
    F F41 -0.34179(19) -0.03214(18) 0.30647(17) 0.0587(5) Uani d 1 . .
    F F42 -0.2824(2) 0.0087(2) 0.46604(18) 0.0708(7) Uani d 1 . .
    F F43 -0.1863(2) -0.09515(17) 0.40656(19) 0.0639(6) Uani d 1 . .
    N N44 -0.1189(2) 0.33246(19) 0.13102(18) 0.0319(5) Uani d 1 . .
    C C45 -0.2095(3) 0.3571(2) 0.1648(2) 0.0374(6) Uani d 1 . .
    H H45 -0.2079 0.34 0.2274 0.045 Uiso calc 1 . .
    C C46 -0.3056(3) 0.4073(3) 0.1089(2) 0.0435(7) Uani d 1 . .
    N N47 -0.3107(3) 0.4348(3) 0.0193(2) 0.0580(8) Uani d 1 . .
    C C48 -0.2181(4) 0.4116(4) -0.0121(3) 0.0585(10) Uani d 1 . .
    H H48 -0.2178 0.4315 -0.0735 0.07 Uiso calc 1 . .
    C C49 -0.1226(3) 0.3600(3) 0.0412(2) 0.0397(6) Uani d 1 . .
    C C50 -0.4071(4) 0.4341(4) 0.1458(3) 0.0615(10) Uani d 1 . .
    H H50A -0.3628 0.4778 0.213 0.092 Uiso calc 1 . .
    H H50B -0.4663 0.3655 0.1475 0.092 Uiso calc 1 . .
    H H50C -0.4576 0.4763 0.1009 0.092 Uiso calc 1 . .
    C C51 -0.0206(3) 0.3327(3) 0.0033(2) 0.0431(7) Uani d 1 . .
    O O52 0.0579(2) 0.28101(18) 0.05964(16) 0.0395(4) Uani d 1 . .
    O O53 -0.0184(3) 0.3611(3) -0.0767(2) 0.0648(7) Uani d 1 . .
loop_
    _atom_site_aniso_label
    _atom_site_aniso_U_11
    _atom_site_aniso_U_22
    _atom_site_aniso_U_33
    _atom_site_aniso_U_12
    _atom_site_aniso_U_13
    _atom_site_aniso_U_23
    Ir1 0.02945(6) 0.02304(6) 0.03234(6) 0.00983(4) 0.01330(4) 0.00644(4)
    N2 0.0359(11) 0.0205(9) 0.0327(11) 0.0110(8) 0.0149(9) 0.0077(8)
    C3 0.0389(14) 0.0251(12) 0.0409(15) 0.0156(11) 0.0162(12) 0.0088(11)
    C4 0.0483(16) 0.0229(12) 0.0493(17) 0.0149(12) 0.0201(14) 0.0088(12)
    C5 0.0453(16) 0.0235(13) 0.0612(19) 0.0071(11) 0.0263(15) 0.0099(12)
    C6 0.0369(14) 0.0271(13) 0.0560(18) 0.0100(11) 0.0222(13) 0.0093(12)
    C7 0.0353(13) 0.0233(11) 0.0343(13) 0.0112(10) 0.0178(11) 0.0069(10)
    C8 0.0340(13) 0.0240(11) 0.0355(13) 0.0107(10) 0.0185(11) 0.0081(10)
    C9 0.0336(13) 0.0249(12) 0.0361(14) 0.0117(10) 0.0168(11) 0.0088(10)
    C10 0.0370(14) 0.0227(12) 0.0522(17) 0.0102(10) 0.0209(13) 0.0079(11)
    C11 0.0422(15) 0.0260(13) 0.0557(18) 0.0140(11) 0.0255(14) 0.0138(12)
    C12 0.0397(15) 0.0357(15) 0.0559(19) 0.0194(12) 0.0201(14) 0.0181(13)
    C13 0.0361(14) 0.0310(13) 0.0416(15) 0.0125(11) 0.0165(12) 0.0113(11)
    C14 0.057(2) 0.0304(17) 0.159(5) 0.0059(16) 0.053(3) 0.021(2)
    C15 0.060(2) 0.0298(15) 0.085(3) 0.0231(14) 0.0397(19) 0.0184(16)
    F16 0.0793(17) 0.0376(11) 0.170(3) 0.0179(11) 0.0682(19) 0.0377(15)
    F17 0.245(4) 0.0408(13) 0.141(3) 0.059(2) 0.134(3) 0.0245(15)
    F18 0.098(2) 0.0503(14) 0.146(3) 0.0419(14) 0.0219(19) 0.0427(16)
    C19 0.0427(17) 0.0423(17) 0.057(2) 0.0148(14) 0.0092(15) 0.0157(15)
    F20 0.0406(11) 0.0589(13) 0.1015(18) 0.0074(9) 0.0287(11) 0.0243(12)
    F21 0.0719(15) 0.0548(13) 0.0567(13) 0.0155(11) -0.0001(11) -0.0062(10)
    F22 0.0555(13) 0.0632(14) 0.0864(17) 0.0184(11) -0.0105(12) 0.0251(12)
    N23 0.0298(11) 0.0281(11) 0.0356(12) 0.0076(9) 0.0119(9) 0.0017(9)
    C24 0.0470(17) 0.0455(17) 0.0396(16) 0.0099(14) 0.0193(14) 0.0002(13)
    C25 0.0469(17) 0.0432(17) 0.0467(18) 0.0044(14) 0.0198(14) -0.0115(14)
    C26 0.0421(16) 0.0297(14) 0.060(2) 0.0055(12) 0.0210(15) -0.0028(13)
    C27 0.0418(16) 0.0294(14) 0.0532(18) 0.0073(12) 0.0213(14) 0.0042(12)
    C28 0.0264(12) 0.0291(13) 0.0388(14) 0.0080(10) 0.0115(11) 0.0036(11)
    C29 0.0287(12) 0.0287(12) 0.0351(14) 0.0107(10) 0.0106(10) 0.0062(10)
    C30 0.0285(12) 0.0265(12) 0.0318(13) 0.0113(10) 0.0107(10) 0.0078(10)
    C31 0.0374(14) 0.0285(13) 0.0371(14) 0.0085(11) 0.0157(12) 0.0056(11)
    C32 0.0392(15) 0.0385(15) 0.0340(14) 0.0109(12) 0.0137(12) 0.0040(11)
    C33 0.0416(15) 0.0409(15) 0.0418(16) 0.0127(12) 0.0226(13) 0.0113(12)
    C34 0.0310(13) 0.0356(14) 0.0402(15) 0.0104(11) 0.0160(11) 0.0134(11)
    C35 0.079(3) 0.0299(16) 0.091(3) 0.0001(17) 0.042(2) -0.0109(17)
    C36 0.070(2) 0.053(2) 0.0418(19) 0.0057(18) 0.0253(17) -0.0032(15)
    F37 0.222(5) 0.134(3) 0.100(2) -0.107(3) 0.098(3) -0.074(2)
    F38 0.127(3) 0.227(5) 0.164(4) 0.057(3) 0.037(3) -0.126(4)
    F39 0.375(8) 0.101(3) 0.0358(15) 0.055(4) -0.003(3) -0.0066(16)
    C40 0.0473(17) 0.0408(16) 0.0519(19) 0.0063(13) 0.0257(15) 0.0100(14)
    F41 0.0373(10) 0.0578(12) 0.0718(14) -0.0018(9) 0.0198(10) 0.0047(10)
    F42 0.0751(15) 0.0686(14) 0.0758(15) -0.0053(12) 0.0525(13) 0.0081(12)
    F43 0.0744(15) 0.0389(11) 0.0836(16) 0.0148(10) 0.0338(12) 0.0250(10)
    N44 0.0320(11) 0.0318(11) 0.0343(12) 0.0114(9) 0.0133(9) 0.0081(9)
    C45 0.0378(14) 0.0402(15) 0.0371(15) 0.0145(12) 0.0149(12) 0.0081(12)
    C46 0.0395(16) 0.0484(18) 0.0451(17) 0.0198(13) 0.0143(13) 0.0079(14)
    N47 0.0589(18) 0.082(2) 0.0509(17) 0.0445(18) 0.0234(15) 0.0273(16)
    C48 0.064(2) 0.083(3) 0.049(2) 0.044(2) 0.0262(18) 0.0326(19)
    C49 0.0426(16) 0.0434(16) 0.0371(15) 0.0166(13) 0.0158(13) 0.0119(12)
    C50 0.054(2) 0.087(3) 0.059(2) 0.042(2) 0.0242(18) 0.017(2)
    C51 0.0473(17) 0.0476(17) 0.0416(16) 0.0182(14) 0.0211(14) 0.0133(13)
    O52 0.0465(12) 0.0419(11) 0.0398(11) 0.0198(9) 0.0224(9) 0.0114(9)
    O53 0.0802(19) 0.094(2) 0.0504(14) 0.0460(16) 0.0411(14) 0.0379(14)
_geom_special_details
;
All e.s.d.'s (except the e.s.d. in the dihedral angle between two l.s. planes)
are estimated using the full covariance matrix. The cell e.s.d.'s are taken
into account individually in the estimation of e.s.d.'s in distances, angles
and torsion angles; correlations between e.s.d.'s in cell parameters are only
used when they are defined by crystal symmetry. An approximate (isotropic)
treatment of cell e.s.d.'s is used for estimating e.s.d.'s involving l.s.
planes.
;
loop_
    _geom_bond_atom_site_label_1
    _geom_bond_atom_site_label_2
    _geom_bond_site_symmetry_2
    _geom_bond_distance
    _geom_bond_publ_flag
    Ir1 C30 . 1.993(3) y
    Ir1 C9 . 1.999(3) y
    Ir1 N23 . 2.028(2) y
    Ir1 N2 . 2.035(2) y
    Ir1 N44 . 2.147(2) y
    Ir1 O52 . 2.149(2) y
    N2 C3 . 1.347(3) ?
    N2 C7 . 1.370(3) ?
    C3 C4 . 1.371(4) ?
    C3 H3 . 0.93 ?
    C4 C5 . 1.381(4) ?
    C4 H4 . 0.93 ?
    C5 C6 . 1.388(4) ?
    C5 C14 . 1.509(4) ?
    C6 C7 . 1.377(4) ?
    C6 H6 . 0.93 ?
    C7 C8 . 1.485(3) ?
    C8 C9 . 1.414(4) ?
    C8 C13 . 1.414(4) ?
    C9 C10 . 1.398(3) ?
    C10 C11 . 1.376(4) ?
    C10 H10 . 0.93 ?
    C11 C12 . 1.386(4) ?
    C11 C15 . 1.493(4) ?
    C12 C13 . 1.389(4) ?
    C12 H12 . 0.93 ?
    C13 C19 . 1.507(4) ?
    C14 H14A . 0.96 ?
    C14 H14B . 0.96 ?
    C14 H14C . 0.96 ?
    C15 F17 . 1.285(5) ?
    C15 F16 . 1.312(4) ?
    C15 F18 . 1.330(5) ?
    C19 F20 . 1.333(4) ?
    C19 F22 . 1.334(4) ?
    C19 F21 . 1.346(4) ?
    N23 C24 . 1.347(4) ?
    N23 C28 . 1.361(4) ?
    C24 C25 . 1.373(5) ?
    C24 H24 . 0.93 ?
    C25 C26 . 1.387(5) ?
    C25 H25 . 0.93 ?
    C26 C27 . 1.395(5) ?
    C26 C35 . 1.502(4) ?
    C27 C28 . 1.400(4) ?
    C27 H27 . 0.93 ?
    C28 C29 . 1.480(4) ?
    C29 C34 . 1.413(4) ?
    C29 C30 . 1.427(4) ?
    C30 C31 . 1.400(4) ?
    C31 C32 . 1.388(4) ?
    C31 H31 . 0.93 ?
    C32 C33 . 1.374(4) ?
    C32 C36 . 1.490(4) ?
    C33 C34 . 1.388(4) ?
    C33 H33 . 0.93 ?
    C34 C40 . 1.508(4) ?
    C35 H35A . 0.96 ?
    C35 H35B . 0.96 ?
    C35 H35C . 0.96 ?
    C36 F37 . 1.241(5) ?
    C36 F38 . 1.264(5) ?
    C36 F39 . 1.270(5) ?
    C40 F41 . 1.332(4) ?
    C40 F42 . 1.334(4) ?
    C40 F43 . 1.351(4) ?
    N44 C45 . 1.339(4) ?
    N44 C49 . 1.342(4) ?
    C45 C46 . 1.386(4) ?
    C45 H45 . 0.93 ?
    C46 N47 . 1.334(4) ?
    C46 C50 . 1.489(5) ?
    N47 C48 . 1.333(5) ?
    C48 C49 . 1.381(4) ?
    C48 H48 . 0.93 ?
    C49 C51 . 1.504(4) ?
    C50 H50A . 0.96 ?
    C50 H50B . 0.96 ?
    C50 H50C . 0.96 ?
    C51 O53 . 1.228(4) ?
    C51 O52 . 1.280(4) ?
loop_
    _geom_angle_atom_site_label_1
    _geom_angle_atom_site_label_2
    _geom_angle_atom_site_label_3
    _geom_angle_site_symmetry_1
    _geom_angle_site_symmetry_3
    _geom_angle
    _geom_angle_publ_flag
    C30 Ir1 C9 . . 88.44(11) ?
    C30 Ir1 N23 . . 79.81(10) ?
    C9 Ir1 N23 . . 92.01(10) ?
    C30 Ir1 N2 . . 99.81(10) ?
    C9 Ir1 N2 . . 79.63(10) ?
    N23 Ir1 N2 . . 171.64(8) ?
    C30 Ir1 N44 . . 97.99(10) ?
    C9 Ir1 N44 . . 173.03(9) ?
    N23 Ir1 N44 . . 91.77(9) ?
    N2 Ir1 N44 . . 96.54(9) ?
    C30 Ir1 O52 . . 173.79(9) ?
    C9 Ir1 O52 . . 96.65(9) ?
    N23 Ir1 O52 . . 96.41(9) ?
    N2 Ir1 O52 . . 84.65(9) ?
    N44 Ir1 O52 . . 77.10(8) ?
    C3 N2 C7 . . 118.7(2) ?
    C3 N2 Ir1 . . 123.82(19) ?
    C7 N2 Ir1 . . 116.56(16) ?
    N2 C3 C4 . . 122.8(3) ?
    N2 C3 H3 . . 118.6 ?
    C4 C3 H3 . . 118.6 ?
    C3 C4 C5 . . 119.5(3) ?
    C3 C4 H4 . . 120.2 ?
    C5 C4 H4 . . 120.2 ?
    C4 C5 C6 . . 117.3(3) ?
    C4 C5 C14 . . 121.9(3) ?
    C6 C5 C14 . . 120.8(3) ?
    C7 C6 C5 . . 121.9(3) ?
    C7 C6 H6 . . 119.1 ?
    C5 C6 H6 . . 119.1 ?
    N2 C7 C6 . . 119.4(2) ?
    N2 C7 C8 . . 113.0(2) ?
    C6 C7 C8 . . 127.5(2) ?
    C9 C8 C13 . . 119.7(2) ?
    C9 C8 C7 . . 112.8(2) ?
    C13 C8 C7 . . 127.4(2) ?
    C10 C9 C8 . . 117.9(2) ?
    C10 C9 Ir1 . . 125.5(2) ?
    C8 C9 Ir1 . . 116.52(18) ?
    C11 C10 C9 . . 121.6(3) ?
    C11 C10 H10 . . 119.2 ?
    C9 C10 H10 . . 119.2 ?
    C10 C11 C12 . . 120.7(3) ?
    C10 C11 C15 . . 119.7(3) ?
    C12 C11 C15 . . 119.6(3) ?
    C11 C12 C13 . . 119.4(3) ?
    C11 C12 H12 . . 120.3 ?
    C13 C12 H12 . . 120.3 ?
    C12 C13 C8 . . 120.3(3) ?
    C12 C13 C19 . . 114.0(3) ?
    C8 C13 C19 . . 125.7(2) ?
    C5 C14 H14A . . 109.5 ?
    C5 C14 H14B . . 109.5 ?
    H14A C14 H14B . . 109.5 ?
    C5 C14 H14C . . 109.5 ?
    H14A C14 H14C . . 109.5 ?
    H14B C14 H14C . . 109.5 ?
    F17 C15 F16 . . 107.5(4) ?
    F17 C15 F18 . . 105.2(3) ?
    F16 C15 F18 . . 103.8(3) ?
    F17 C15 C11 . . 113.1(3) ?
    F16 C15 C11 . . 113.5(3) ?
    F18 C15 C11 . . 112.8(3) ?
    F20 C19 F22 . . 106.2(3) ?
    F20 C19 F21 . . 106.5(3) ?
    F22 C19 F21 . . 105.2(3) ?
    F20 C19 C13 . . 113.1(3) ?
    F22 C19 C13 . . 112.3(3) ?
    F21 C19 C13 . . 112.9(3) ?
    C24 N23 C28 . . 119.3(2) ?
    C24 N23 Ir1 . . 122.1(2) ?
    C28 N23 Ir1 . . 116.99(18) ?
    N23 C24 C25 . . 123.0(3) ?
    N23 C24 H24 . . 118.5 ?
    C25 C24 H24 . . 118.5 ?
    C24 C25 C26 . . 119.6(3) ?
    C24 C25 H25 . . 120.2 ?
    C26 C25 H25 . . 120.2 ?
    C25 C26 C27 . . 117.2(3) ?
    C25 C26 C35 . . 122.3(3) ?
    C27 C26 C35 . . 120.4(3) ?
    C26 C27 C28 . . 121.5(3) ?
    C26 C27 H27 . . 119.2 ?
    C28 C27 H27 . . 119.2 ?
    N23 C28 C27 . . 119.2(3) ?
    N23 C28 C29 . . 112.9(2) ?
    C27 C28 C29 . . 127.7(3) ?
    C34 C29 C30 . . 118.8(2) ?
    C34 C29 C28 . . 128.4(2) ?
    C30 C29 C28 . . 112.8(2) ?
    C31 C30 C29 . . 118.9(2) ?
    C31 C30 Ir1 . . 125.1(2) ?
    C29 C30 Ir1 . . 115.97(19) ?
    C32 C31 C30 . . 120.7(3) ?
    C32 C31 H31 . . 119.7 ?
    C30 C31 H31 . . 119.7 ?
    C33 C32 C31 . . 120.6(3) ?
    C33 C32 C36 . . 119.5(3) ?
    C31 C32 C36 . . 119.8(3) ?
    C32 C33 C34 . . 120.5(3) ?
    C32 C33 H33 . . 119.7 ?
    C34 C33 H33 . . 119.7 ?
    C33 C34 C29 . . 120.3(3) ?
    C33 C34 C40 . . 115.4(3) ?
    C29 C34 C40 . . 124.3(3) ?
    C26 C35 H35A . . 109.5 ?
    C26 C35 H35B . . 109.5 ?
    H35A C35 H35B . . 109.5 ?
    C26 C35 H35C . . 109.5 ?
    H35A C35 H35C . . 109.5 ?
    H35B C35 H35C . . 109.5 ?
    F37 C36 F38 . . 104.0(5) ?
    F37 C36 F39 . . 106.9(5) ?
    F38 C36 F39 . . 101.3(5) ?
    F37 C36 C32 . . 116.6(3) ?
    F38 C36 C32 . . 113.4(4) ?
    F39 C36 C32 . . 113.1(3) ?
    F41 C40 F42 . . 105.4(3) ?
    F41 C40 F43 . . 106.7(3) ?
    F42 C40 F43 . . 105.9(3) ?
    F41 C40 C34 . . 113.2(3) ?
    F42 C40 C34 . . 112.4(3) ?
    F43 C40 C34 . . 112.8(3) ?
    C45 N44 C49 . . 117.6(2) ?
    C45 N44 Ir1 . . 129.33(19) ?
    C49 N44 Ir1 . . 113.06(19) ?
    N44 C45 C46 . . 121.8(3) ?
    N44 C45 H45 . . 119.1 ?
    C46 C45 H45 . . 119.1 ?
    N47 C46 C45 . . 121.2(3) ?
    N47 C46 C50 . . 116.8(3) ?
    C45 C46 C50 . . 121.9(3) ?
    C48 N47 C46 . . 116.1(3) ?
    N47 C48 C49 . . 123.9(3) ?
    N47 C48 H48 . . 118.1 ?
    C49 C48 H48 . . 118.1 ?
    N44 C49 C48 . . 119.4(3) ?
    N44 C49 C51 . . 117.7(3) ?
    C48 C49 C51 . . 123.0(3) ?
    C46 C50 H50A . . 109.5 ?
    C46 C50 H50B . . 109.5 ?
    H50A C50 H50B . . 109.5 ?
    C46 C50 H50C . . 109.5 ?
    H50A C50 H50C . . 109.5 ?
    H50B C50 H50C . . 109.5 ?
    O53 C51 O52 . . 125.7(3) ?
    O53 C51 C49 . . 118.9(3) ?
    O52 C51 C49 . . 115.4(3) ?
    C51 O52 Ir1 . . 116.56(19) ?
_shelx_hkl_checksum     10043
_shelx_hkl_file
;
   0   0  -1    0.30    0.19
   0   0  -1    0.15    0.12
   0   0   1    0.28    0.18
   0   0   1   -0.03    0.05
   0   0   1    0.06    0.14
   0   0  -2  982.77    8.29
   0   0  -2  974.92    7.70
   0   0  -2 1020.90    6.04
   0   0   2 1140.89    8.70
   0   0   2  986.37    7.19
   0   0   2 1206.56    9.59
   0   0   2 1026.65    6.08
   0   0  -3   28.03    2.18
   0   0  -3   27.78    2.09
   0   0  -3   31.17    1.55
   0   0   3   30.98    2.07
   0   0   3    0.16    0.26
   0   0   3   28.51    1.85
   0   0   3   35.07    2.51
   0   0   3   31.26    1.55
   0   0  -4  224.79    5.91
   0   0  -4  232.71    5.64
   0   0  -4  246.98    4.37
   0   0   4  243.40    5.88
   0   0   4  233.87    5.14
   0   0   4  248.67    6.42
   0   0   4  252.06    4.40
   0   0  -5  536.28   10.05
   0   0  -5  543.44    9.38
   0   0  -5  568.26    7.22
   0   0   5  580.28   10.06
   0   0   5  556.32    8.70
   0   0   5  603.31   10.96
   0   0   5  585.16    7.36
   0   0  -6  131.31    5.79
   0   0  -6  140.57    5.58
   0   0  -6  143.93    4.17
   0   0   6  148.97    5.79
   0   0   6  102.31    4.31
   0   0   6  150.25    5.17
   0   0   6  156.83    6.41
   0   0   6  150.75    4.28
   0   0  -7  471.66   11.32
   0   0  -7  469.63   10.46
   0   0  -7  496.52    9.90
   0   0  -7  481.50    7.87
   0   0   7  489.64   11.05
   0   0   7  468.71    9.76
   0   0   7  477.10    9.67
   0   0   7  521.13   12.24
   0   0   7  508.92    8.14
   0   0  -8  345.73   10.51
   0   0  -8  368.21   10.08
   0   0  -8  366.76    9.24
   0   0  -8  369.11    7.40
   0   0   8  369.02   10.48
   0   0   8  386.50    9.64
   0   0   8  349.17    8.96
   0   0   8  369.67   11.33
   0   0   8  376.41    7.49
   0   0  -9    6.53    3.06
   0   0  -9    7.31    2.85
   0   0  -9    8.03    2.56
   0   0   9    8.41    2.67
   0   0   9   10.05    2.71
   0   0   9    9.66    2.62
   0   0   9    4.21    2.66
   0   0   9    7.34    1.96
   0   0 -10  687.00   16.61
   0   0 -10  682.15   15.24
   0   0 -10  747.35   14.83
   0   0  10  707.42   16.24
   0   0  10  762.15   15.23
   0   0  10  734.07   14.61
   0   0  10  729.33   17.80
   0   0 -11   15.74    4.56
   0   0 -11   23.63    4.47
   0   0 -11   23.36    4.09
   0   0  11   19.19    4.19
   0   0  11   18.92    3.94
   0   0  11   17.68    3.69
   0   0  11   19.21    4.59
   0   0 -12  164.89    9.72
   0   0 -12  175.06    9.25
   0   0 -12  178.61    8.67
   0   0  12  170.07    9.54
   0   0  12  193.27    9.00
   0   0  12  190.05   10.84
   0   0 -13  107.46    8.60
   0   0 -13  120.45    8.46
   0   0  13  112.13    8.55
   0   0  13  118.82    9.23
   0   0 -14   30.26    6.46
   0   0 -14   24.26    5.35
   0   0  14   24.50    5.60
   0   0  14   21.94    5.78
   0   0 -15  155.45   11.10
   0   0  15  171.85   11.26
   0   0  15  182.93   12.61
   0   0 -16   15.15    5.84
   0   0  16    8.69    4.98
   0   0  16    6.34    5.08
   0   0 -17   56.92    9.11
   0   0  17   58.20    9.70
   0  -1  17   38.74    8.37
   0   1 -17   41.21    8.18
   0  -1  16   66.07    8.80
   0  -1  16   67.46    9.34
   0   1 -16   65.08    9.26
   0  -1  15   -1.64    3.21
   0  -1  15   -0.99    3.65
   0   1 -15    3.31    4.22
   0  -1  14  217.03   11.64
   0  -1  14  212.31   12.62
   0   1 -14  207.31   12.02
   0  -1  13   75.94    7.34
   0  -1  13   77.44    6.74
   0  -1  13   74.73    7.70
   0   1 -13   73.15    7.63
   0   1 -13   73.80    6.86
   0  -1  12    4.76    3.19
   0  -1  12    6.95    3.20
   0  -1  12    7.24    3.11
   0  -1  12    6.23    3.75
   0   1 -12    7.43    4.09
   0   1 -12    7.01    3.35
   0   1 -12    6.70    3.18
   0  -1  11  254.38   10.48
   0  -1  11  271.77   10.00
   0  -1  11  263.16    9.72
   0  -1  11  279.69   11.96
   0   1 -11  256.35   11.29
   0   1 -11  268.60   10.09
   0   1 -11  271.28   10.00
   0  -1  10    1.36    2.45
   0  -1  10    0.25    1.16
   0  -1  10   -0.95    1.91
   0  -1  10    1.56    2.86
   0   1 -10   -0.53    2.69
   0   1 -10    1.44    2.35
   0   1 -10    0.66    2.19
   0  -1   9  192.82    8.27
   0  -1   9    0.92    0.78
   0  -1   9  185.73    7.43
   0  -1   9  213.37    9.44
   0  -1   9  202.40    5.43
   0   1  -9  182.13    8.65
   0   1  -9  199.37    7.68
   0   1  -9  196.78    7.56
   0   1  -9  192.41    5.32
   0  -1   8  408.20   10.82
   0  -1   8  417.72   10.06
   0  -1   8  416.03   11.82
   0  -1   8  431.63    7.23
   0   1  -8  371.94   11.09
   0   1  -8  405.14    9.76
   0   1  -8  216.68    7.21
   0   1  -8  414.11    7.06
   0  -1   7  211.04    7.37
   0  -1   7  215.39    6.90
   0  -1   7  213.13    8.02
   0  -1   7  217.87    4.89
   0   1  -7  199.79    7.72
   0   1  -7  205.30    6.63
   0   1  -7  206.01    4.73
   0  -1   6  648.33   11.47
   0  -1   6  481.14    9.34
   0  -1   6  639.12   10.68
   0  -1   6  701.24   12.92
   0  -1   6  655.96    7.56
   0   1  -6  583.09   11.71
   0   1  -6  624.77    9.98
   0   1  -6  644.37    7.45
   0  -1   5    1.48    1.24
   0  -1   5    0.00    1.13
   0  -1   5    0.80    1.17
   0  -1   5    0.83    1.33
   0   1  -5    0.86    1.54
   0   1  -5    2.25    1.30
   0   1  -5    0.24    1.04
   0   1  -5    2.77    0.90
   0  -1   4 1938.99   15.84
   0  -1   4 2082.93   15.95
   0  -1   4 1812.20   14.79
   0  -1   4 2045.07   17.79
   0   1  -4 1696.60   16.17
   0   1  -4 1755.81   12.70
   0   1  -4 1492.36   13.45
   0   1  -4 1786.55    9.89
   0  -1   3  420.50    6.48
   0  -1   3  446.54    6.66
   0  -1   3  410.27    6.37
   0  -1   3  444.64    7.29
   0   1  -3  369.61    6.69
   0   1  -3  392.12    4.99
   0   1  -3  416.93    6.43
   0   1  -3  412.81    4.23
   0  -1   2  551.37    6.16
   0  -1   2  527.33    6.18
   0  -1   2  582.00    6.87
   0   1  -2  469.00    6.19
   0   1  -2  524.44    4.04
   0   1  -2  539.70    6.26
   0   1  -2  572.88    4.40
   0  -1   1 2298.10   19.36
   0  -1   1 3018.43   26.00
   0  -1   1 3013.16   21.78
   0   1  -1 2134.70   19.11
   0   1  -1 2553.90   17.46
   0   1  -1 2184.00   17.53
   0  -1  -1 2484.01   15.92
   0  -1  -1 1979.03   14.66
   0  -1  -1 1969.03   10.99
   0   1   1 2287.34   14.27
   0   1   1 2592.76   18.87
   0   1   1 2535.37   21.37
   0   1   1 2498.70   11.83
   0   1   1 2239.55   17.45
   0  -1  -2  713.86    6.64
   0  -1  -2  952.38    7.79
   0  -1  -2  819.79    8.72
   0   1   2 1022.89    9.50
   0   1   2  444.62    5.32
   0   1   2  982.32    7.56
   0   1   2  920.60    8.09
   0  -1  -3    0.26    0.47
   0  -1  -3  390.74    7.11
   0   1   3  453.54    7.43
   0   1   3  401.63    5.97
   0   1   3  422.56    5.92
   0   1   3  472.72    7.85
   0   1   3  424.20    6.20
   0  -1  -4 1472.28   14.06
   0  -1  -4 1516.76   15.39
   0   1   4 1823.75   16.65
   0   1   4 1829.77   14.37
   0   1   4 1589.48   12.91
   0   1   4 1847.55   17.40
   0   1   4 1698.55   13.37
   0  -1  -5    0.81    1.37
   0  -1  -5    1.85    1.53
   0   1   5    0.43    1.24
   0   1   5    2.71    1.22
   0   1   5    0.58    1.01
   0   1   5    2.24    1.52
   0   1   5    2.33    1.17
   0  -1  -6  447.72    9.92
   0  -1  -6  449.53   10.27
   0   1   6  496.47   10.68
   0   1   6  510.26    9.40
   0   1   6  455.88    8.63
   0   1   6  498.95   11.22
   0   1   6  489.67    8.47
   0  -1  -7  593.81   12.30
   0  -1  -7  601.66   12.59
   0   1   7  612.79   12.74
   0   1   7  658.51   11.55
   0   1   7  612.41   10.76
   0   1   7  626.26   13.60
   0   1   7  648.07   10.31
   0  -1  -8  112.50    6.57
   0  -1  -8  113.70    6.57
   0   1   8  113.40    6.28
   0   1   8  127.36    5.89
   0   1   8  116.96    5.40
   0   1   8  121.16    6.91
   0   1   8  125.01    5.16
   0  -1  -9  163.55    8.22
   0  -1  -9  164.86    8.14
   0   1   9  161.73    8.04
   0   1   9  185.06    7.40
   0   1   9  176.04    7.01
   0   1   9  173.25    8.83
   0   1   9  170.30    6.21
   0  -1 -10    6.05    3.34
   0  -1 -10    3.30    2.92
   0  -1 -10    4.42    2.43
   0   1  10    6.77    2.92
   0   1  10    5.04    2.59
   0   1  10    3.99    2.28
   0   1  10    6.17    3.27
   0   1  10   10.10    2.61
   0  -1 -11  440.77   14.28
   0  -1 -11  432.43   13.84
   0  -1 -11  457.62   12.26
   0   1  11  451.00   14.28
   0   1  11  474.05   12.78
   0   1  11  447.58   12.05
   0   1  11  443.03   14.99
   0  -1 -12   83.27    7.68
   0  -1 -12   98.70    7.81
   0   1  12   92.73    7.63
   0   1  12   93.27    8.29
   0  -1 -13  136.59    9.71
   0  -1 -13  138.96    9.37
   0   1  13  134.63    9.36
   0   1  13  140.91   10.23
   0  -1 -14  153.80   10.77
   0  -1 -14  159.07   10.39
   0   1  14  137.80    9.66
   0   1  14  140.28   10.85
   0  -1 -15    1.01    4.38
   0  -1 -15    2.52    4.10
   0   1  15   -0.31    3.64
   0   1  15    3.39    4.45
   0  -1 -16   63.38    9.08
   0   1  16   64.64    8.91
   0   1  16   65.92    9.46
   0  -1 -17   38.98    8.16
   0   1  17   34.88    8.02
   0  -2  17   59.59    9.66
   0   2 -17   59.04    9.36
   0  -2  16    1.79    3.79
   0  -2  16    2.35    4.41
   0   2 -16    4.09    4.74
   0  -2  15  119.97    9.48
   0  -2  15  114.75   10.45
   0   2 -15  111.54    9.99
   0  -2  14   47.07    6.88
   0  -2  14   48.55    7.45
   0   2 -14   42.50    7.28
   0  -2  13  282.46   12.27
   0  -2  13  272.13   11.14
   0  -2  13  282.72   13.38
   0   2 -13  249.98   12.79
   0   2 -13  280.20   11.35
   0  -2  12   91.20    7.23
   0  -2  12    1.83    1.48
   0  -2  12   83.66    6.49
   0  -2  12   93.89    7.88
   0   2 -12   77.29    7.80
   0   2 -12   77.74    6.09
   0  -2  11   99.44    6.92
   0  -2  11   62.37    5.46
   0  -2  11   99.45    6.63
   0  -2  11  107.95    7.95
   0   2 -11  103.57    7.82
   0   2 -11  110.33    6.40
   0  -2  10  421.53   12.41
   0  -2  10  457.86   12.33
   0  -2  10  427.90   11.89
   0  -2  10  455.57   14.14
   0   2 -10  408.13   13.40
   0   2 -10  444.70   11.00
   0  -2   9   95.33    6.18
   0  -2   9  116.55    6.49
   0  -2   9   98.33    5.73
   0  -2   9  106.36    6.93
   0  -2   9  103.10    3.78
   0   2  -9   95.19    6.74
   0   2  -9   97.11    5.36
   0   2  -9   86.53    5.49
   0   2  -9   94.35    3.63
   0  -2   8  350.69    9.96
   0  -2   8  385.91   10.13
   0  -2   8  348.86    9.56
   0  -2   8  354.99   11.03
   0   2  -8  319.43   10.51
   0   2  -8  342.75    8.31
   0   2  -8  347.78    9.58
   0   2  -8  354.43    6.14
   0  -2   7  883.40   14.48
   0  -2   7  981.06   15.00
   0  -2   7  859.21   13.91
   0  -2   7  951.02   16.46
   0   2  -7  813.13   15.22
   0   2  -7  897.38   11.90
   0   2  -7  905.63   14.31
   0   2  -7  898.32    9.09
   0  -2   6  427.30    9.45
   0  -2   6  453.89    9.59
   0  -2   6  424.63    9.30
   0  -2   6  456.15   10.63
   0   2  -6  385.02    9.84
   0   2  -6  435.50    7.51
   0   2  -6  439.82    9.49
   0   2  -6  424.71    5.96
   0  -2   5 1046.93   13.35
   0  -2   5 1111.39   13.80
   0  -2   5 1012.21   13.18
   0  -2   5 1083.16   14.84
   0   2  -5  912.36   13.67
   0   2  -5 1033.72    9.79
   0   2  -5 1061.09   13.51
   0   2  -5 1056.66    8.80
   0  -2   4    2.48    1.25
   0  -2   4    3.21    1.45
   0  -2   4    2.48    1.30
   0  -2   4    2.34    1.38
   0   2  -4    2.93    1.60
   0   2  -4    4.16    0.99
   0   2  -4    3.71    1.44
   0   2  -4   10.35    1.27
   0  -2   3 1190.89   11.61
   0  -2   3 1297.32   12.61
   0   2  -3 1051.42   11.67
   0   2  -3 1293.13    9.92
   0   2  -3 1215.49   12.24
   0   2  -3 1331.51    9.32
   0  -2   2  160.98    4.04
   0  -2   2  163.22    4.23
   0  -2   2  176.85    1.76
   0  -2   2  166.54    4.30
   0   2  -2  133.36    3.75
   0   2  -2  166.83    4.11
   0   2  -2  158.88    4.19
   0   2  -2  160.37    3.41
   0  -2   1  326.66    5.23
   0  -2   1  287.01    3.25
   0  -2   1  338.61    5.23
   0   2  -1  294.77    4.27
   0   2  -1  333.45    5.28
   0   2  -1  321.86    5.34
   0   2  -1  315.13    4.90
   0  -2   0  938.03    8.63
   0  -2   0  946.86    8.40
   0   2   0  886.82    5.32
   0   2   0  945.22    8.94
   0   2   0  845.88    8.09
   0   2   0  932.76    8.33
   0   2   0  792.18    8.17
   0  -2  -1   14.75    0.89
   0  -2  -1   15.20    1.51
   0  -2  -1   11.48    1.46
   0   2   1   16.33    0.90
   0   2   1   16.80    1.86
   0   2   1   16.37    1.52
   0   2   1   15.75    1.69
   0   2   1   13.41    1.55
   0  -2  -2 1411.69    8.93
   0  -2  -2 1292.76   10.88
   0  -2  -2 1174.06   12.13
   0   2   2 1405.89   13.09
   0   2   2 1424.30   10.95
   0   2   2 1424.73   12.77
   0   2   2 1277.04   11.93
   0  -2  -3 1273.95   10.76
   0  -2  -3 1312.85   11.93
   0  -2  -3 1118.32   13.28
   0   2   3 1321.75   14.04
   0   2   3 1018.53   10.49
   0   2   3 1364.51   11.64
   0   2   3 1361.32   14.11
   0   2   3 1213.42   12.49
   0  -2  -4  174.74    5.01
   0  -2  -4  173.97    4.96
   0  -2  -4  153.10    5.72
   0   2   4  181.73    6.07
   0   2   4  175.74    4.96
   0   2   4  181.64    4.86
   0   2   4  180.43    5.98
   0   2   4  170.84    5.28
   0  -2  -5  264.59    6.68
   0  -2  -5  302.50    8.52
   0   2   5  331.18    8.62
   0   2   5  326.90    7.28
   0   2   5  318.10    6.84
   0   2   5  345.64    8.97
   0   2   5  328.48    7.45
   0  -2  -6    0.05    0.55
   0  -2  -6  121.01    6.05
   0   2   6  130.47    6.05
   0   2   6  126.54    5.07
   0   2   6  118.34    4.68
   0   2   6  130.56    6.36
   0   2   6  128.94    5.18
   0  -2  -7  929.22   14.97
   0  -2  -7 1321.42   19.78
   0   2   7 1431.65   20.23
   0   2   7 1440.28   17.27
   0   2   7 1315.72   15.85
   0   2   7 1443.83   20.96
   0   2   7 1381.09   16.60
   0  -2  -8  398.77   10.85
   0  -2  -8  368.75   11.40
   0   2   8  391.11   11.46
   0   2   8  411.30   10.17
   0   2   8  374.81    9.26
   0   2   8  400.06   12.10
   0   2   8  415.84    9.80
   0  -2  -9   98.18    6.70
   0  -2  -9   99.69    7.08
   0   2   9   99.38    6.65
   0   2   9  115.99    6.19
   0   2   9  100.00    5.46
   0   2   9  108.32    7.48
   0   2   9  112.24    5.74
   0  -2 -10  342.08   11.69
   0  -2 -10  345.38   12.47
   0   2  10  350.61   12.26
   0   2  10  366.21   10.80
   0   2  10  346.59   10.08
   0   2  10  346.17   12.84
   0   2  10  372.57   10.14
   0  -2 -11    6.02    3.26
   0  -2 -11    2.97    3.16
   0   2  11    4.60    3.08
   0   2  11    2.40    2.49
   0   2  11    2.70    3.22
   0  -2 -12  166.02    9.79
   0  -2 -12  173.82   10.25
   0   2  12  162.19    9.79
   0   2  12  162.29   10.20
   0  -2 -13  124.90    9.29
   0  -2 -13  120.90    9.01
   0   2  13  115.88    8.75
   0   2  13  127.51    9.99
   0  -2 -14   59.17    7.86
   0  -2 -14   56.49    7.89
   0   2  14   56.49    7.77
   0   2  14   50.01    7.72
   0  -2 -15  123.80    9.95
   0  -2 -15  131.55   10.24
   0   2  15  111.28    9.91
   0   2  15  140.30   11.56
   0   2  16   16.26    5.83
   0   2  16   19.57    6.33
   0   2  17   56.38    9.59
   0  -3  17   22.89    6.92
   0   3 -17   25.60    7.12
   0  -3  16  100.67   10.10
   0   3 -16   95.37   10.35
   0  -3  15   -1.06    3.39
   0  -3  15   -3.05    3.41
   0   3 -15    4.38    4.80
   0  -3  14  281.92   12.92
   0  -3  14  272.32   13.90
   0   3 -14  265.54   13.98
   0  -3  13  116.60    8.49
   0  -3  13  112.56    8.13
   0  -3  13  109.53    8.96
   0   3 -13  100.51    8.79
   0  -3  12  118.61    7.99
   0  -3  12  129.00    8.17
   0  -3  12  119.97    8.77
   0   3 -12  102.39    8.40
   0   3 -12  123.97    7.95
   0  -3  11  429.99   13.40
   0  -3  11  472.50   13.60
   0  -3  11  460.17   13.41
   0  -3  11  458.66   15.11
   0   3 -11  426.04   14.81
   0   3 -11  448.44   13.33
   0  -3  10    8.05    3.08
   0  -3  10   14.04    3.48
   0  -3  10   14.05    3.47
   0  -3  10   10.51    3.53
   0   3 -10    9.07    3.62
   0   3 -10    8.48    2.55
   0   3 -10   12.78    3.47
   0  -3   9  858.22   16.52
   0  -3   9  995.75   17.66
   0  -3   9  883.77   16.57
   0  -3   9  983.77   19.45
   0   3  -9  849.28   18.12
   0   3  -9  922.55   13.18
   0   3  -9  930.53   17.02
   0  -3   8   77.79    5.33
   0  -3   8   80.95    5.56
   0  -3   8   75.86    5.29
   0  -3   8   73.61    5.67
   0   3  -8   69.91    5.72
   0   3  -8   74.71    3.87
   0   3  -8   73.21    5.31
   0   3  -8   77.88    3.29
   0  -3   7  410.83   10.26
   0  -3   7  407.10   10.37
   0  -3   7  387.39   10.00
   0  -3   7  417.09   11.25
   0   3  -7  346.35   10.37
   0   3  -7  399.82    7.11
   0   3  -7  394.28   10.10
   0   3  -7  405.06    6.57
   0  -3   6 1538.12   18.10
   0  -3   6 1649.11   19.18
   0  -3   6 1658.71   20.45
   0   3  -6 1375.93   18.70
   0   3  -6 1615.21   12.04
   0   3  -6 1555.49   18.70
   0   3  -6 1631.53   12.72
   0  -3   5   56.62    3.64
   0  -3   5   57.27    4.00
   0  -3   5   57.55    4.00
   0   3  -5   47.14    3.89
   0   3  -5   60.22    2.21
   0   3  -5   61.99    3.99
   0   3  -5   62.01    2.77
   0  -3   4 1045.18   13.00
   0  -3   4 1105.02   14.00
   0  -3   4 1115.26   14.32
   0   3  -4  888.93   12.67
   0   3  -4 1102.76    6.05
   0   3  -4 1018.77   13.46
   0   3  -4 1118.80   10.52
   0  -3   3  493.67    8.43
   0  -3   3  489.41    8.85
   0  -3   3  499.26    8.83
   0   3  -3  415.63    7.86
   0   3  -3  485.13    8.44
   0   3  -3  454.71    8.63
   0   3  -3  489.69    7.22
   0  -3   2  169.39    4.85
   0  -3   2  172.42    5.14
   0  -3   2  148.99    2.63
   0  -3   2  170.76    4.88
   0   3  -2  150.05    4.37
   0   3  -2  171.14    4.89
   0   3  -2  151.33    4.87
   0   3  -2  161.15    4.45
   0  -3   1 2618.94   18.17
   0  -3   1 2108.37   11.94
   0  -3   1 2679.23   17.49
   0   3  -1 2281.32   13.09
   0   3  -1 2336.86   16.93
   0   3  -1 2324.82   17.05
   0   3  -1 2342.80   16.48
   0  -3   0 1168.11   11.89
   0  -3   0 1182.28   11.55
   0   3   0 1123.13    7.33
   0   3   0 1094.60   11.86
   0   3   0 1037.62   11.05
   0   3   0 1188.88   11.58
   0   3   0  998.10   11.30
   0  -3  -1 2244.74   16.39
   0  -3  -1 1748.16   14.91
   0  -3  -1 2159.06   16.31
   0   3   1 2191.49   14.13
   0   3   1 2149.82   17.42
   0   3   1 2154.82   15.71
   0   3   1 2131.11   16.21
   0  -3  -2   96.46    2.54
   0  -3  -2   94.96    3.82
   0  -3  -2   79.31    4.07
   0   3   2   97.13    2.51
   0   3   2   89.69    4.33
   0   3   2   92.37    3.66
   0   3   2  106.22    4.25
   0   3   2   85.72    4.16
   0  -3  -3  232.79    4.65
   0  -3  -3  231.32    5.86
   0  -3  -3  197.02    6.45
   0   3   3    0.39    0.42
   0   3   3  234.43    5.66
   0   3   3  242.64    6.72
   0   3   3  213.47    6.34
   0  -3  -4 1068.81   11.30
   0  -3  -4 1097.66   13.07
   0  -3  -4  975.16   14.85
   0   3   4 1168.76   15.80
   0   3   4 1075.86   12.92
   0   3   4 1134.24   12.69
   0   3   4 1147.86   15.45
   0   3   4 1049.50   14.00
   0  -3  -5   84.16    4.04
   0  -3  -5   78.86    4.18
   0  -3  -5   73.99    5.02
   0   3   5   77.92    4.83
   0   3   5   79.87    4.21
   0   3   5   82.16    4.03
   0   3   5   83.66    4.97
   0   3   5   80.10    4.60
   0  -3  -6 1417.22   16.52
   0  -3  -6 1404.08   20.37
   0   3   6 1555.71   20.81
   0   3   6 1574.29   17.70
   0   3   6 1492.23   16.41
   0   3   6 1556.90   20.94
   0   3   6 1508.89   18.35
   0  -3  -7  150.65    6.57
   0  -3  -7  139.79    7.43
   0   3   7  153.50    7.37
   0   3   7  154.75    6.25
   0   3   7  135.29    5.67
   0   3   7  145.50    7.36
   0   3   7  139.01    6.28
   0  -3  -8  325.35    9.84
   0  -3  -8  299.70   10.95
   0   3   8  328.08   11.19
   0   3   8  334.21    9.50
   0   3   8  312.22    8.74
   0   3   8  337.13   11.49
   0   3   8  330.17    9.64
   0  -3  -9  452.71   12.05
   0  -3  -9  785.35   18.24
   0   3   9  748.35   17.31
   0   3   9  803.04   15.12
   0   3   9  745.43   13.85
   0   3   9  779.93   18.19
   0   3   9  797.18   15.12
   0  -3 -10   -0.20    1.06
   0  -3 -10   23.71    4.90
   0   3  10   20.96    4.40
   0   3  10   25.42    4.07
   0   3  10   24.80    3.84
   0   3  10   19.84    4.53
   0   3  10   20.37    3.84
   0  -3 -11  144.57    8.27
   0  -3 -11  306.06   12.82
   0   3  11  323.68   12.98
   0   3  11  287.76   12.68
   0  -3 -12   36.40    5.74
   0  -3 -12   41.34    6.69
   0   3  12   37.10    6.02
   0   3  12   35.19    6.16
   0  -3 -13   94.62    8.32
   0  -3 -13   86.04    8.22
   0   3  13   88.51    8.09
   0   3  13   95.10    9.07
   0  -3 -14  106.90    9.65
   0   3  14   84.19    8.69
   0   3  14   96.66    9.68
   0  -3 -15    9.79    5.21
   0   3  15    9.80    5.03
   0   3  15    8.40    5.15
   0  -3 -16   56.02    8.84
   0   3  16   60.90    9.07
   0   3  16   62.01    9.67
   0  -4  17   53.43    9.01
   0   4 -17   64.97   10.08
   0  -4  16   16.99    6.03
   0   4 -16    9.55    5.77
   0  -4  15  154.03   10.47
   0  -4  15  149.35   11.49
   0   4 -15  129.78   10.73
   0  -4  14   12.37    4.55
   0  -4  14   13.85    4.62
   0  -4  14   13.63    5.26
   0   4 -14   11.32    5.09
   0   4 -14   15.82    4.76
   0  -4  13  240.28   11.49
   0  -4  13  268.32   11.89
   0  -4  13  241.67   12.59
   0   4 -13  223.17   12.54
   0   4 -13  246.29   11.39
   0  -4  12  207.03   10.20
   0  -4  12  238.97   10.66
   0  -4  12  220.22   11.62
   0   4 -12  207.14   11.28
   0   4 -12  226.52   10.57
   0  -4  11   18.39    4.16
   0  -4  11   20.82    4.43
   0  -4  11   23.36    4.90
   0   4 -11   17.03    4.64
   0   4 -11   22.86    4.38
   0  -4  10  525.39   14.02
   0  -4  10  561.33   14.69
   0  -4  10  558.68   15.90
   0   4 -10  482.77   14.93
   0   4 -10  526.13   14.26
   0  -4   9   48.96    4.78
   0  -4   9   50.76    5.06
   0  -4   9   54.55    5.89
   0   4  -9   47.28    5.62
   0   4  -9   59.36    3.63
   0   4  -9   56.65    5.27
   0  -4   8  517.40   12.48
   0  -4   8  551.30   13.30
   0  -4   8  546.21   13.99
   0   4  -8  455.41   12.96
   0   4  -8  553.59    8.09
   0   4  -8  526.62   12.92
   0   4  -8  561.06    8.62
   0  -4   7 1258.89   18.24
   0  -4   7 1280.18   19.00
   0  -4   7 1266.43   19.78
   0   4  -7 1044.24   18.02
   0   4  -7 1268.96   10.31
   0   4  -7 1208.34   18.51
   0   4  -7 1294.68   12.97
   0  -4   6  259.50    8.09
   0  -4   6  264.52    8.47
   0  -4   6  273.43    8.88
   0   4  -6  225.97    8.13
   0   4  -6  264.17    3.91
   0   4  -6  243.19    8.17
   0   4  -6  279.95    6.26
   0  -4   5  864.60   13.57
   0  -4   5  887.52   14.38
   0  -4   5  914.96   14.76
   0   4  -5  751.71   13.23
   0   4  -5  837.70   14.07
   0   4  -5  909.40   11.03
   0  -4   4  136.98    5.36
   0  -4   4  138.97    5.69
   0  -4   4  142.52    5.70
   0   4  -4  114.55    5.11
   0   4  -4  140.82    5.48
   0   4  -4  125.41    5.50
   0   4  -4  138.89    4.65
   0  -4   3 1110.43   13.99
   0  -4   3 1127.51   14.75
   0  -4   3  979.58    6.47
   0  -4   3 1163.85   14.51
   0   4  -3  972.18   12.39
   0   4  -3 1115.02   14.08
   0   4  -3 1049.46   14.28
   0   4  -3 1120.10   12.71
   0  -4   2  393.05    8.26
   0  -4   2  380.64    8.40
   0  -4   2  317.69    4.93
   0  -4   2  389.81    8.08
   0   4  -2  358.48    6.85
   0   4  -2  381.99    8.16
   0   4  -2  365.53    8.32
   0   4  -2  368.57    7.70
   0  -4   1   24.50    2.74
   0  -4   1   17.39    2.01
   0  -4   1   21.40    2.40
   0   4  -1   19.70    1.97
   0   4  -1   23.45    2.75
   0   4  -1   21.93    2.69
   0   4  -1   23.31    2.71
   0  -4   0   59.82    3.59
   0  -4   0    6.18    1.40
   0  -4   0   54.67    3.31
   0   4   0   56.10    2.24
   0   4   0   59.41    3.90
   0   4   0   54.81    3.48
   0   4   0   55.90    3.34
   0   4   0   47.34    3.46
   0  -4  -1   17.92    2.38
   0  -4  -1    7.34    1.86
   0  -4  -1   10.18    2.01
   0   4   1   10.43    1.20
   0   4   1   10.57    2.13
   0   4   1   10.43    2.04
   0   4   1   10.38    2.08
   0   4   1    9.33    2.09
   0  -4  -2 1055.32    7.67
   0  -4  -2 1025.71   13.07
   0  -4  -2  841.97   12.86
   0   4   2 1029.31    7.55
   0   4   2  990.82   14.23
   0   4   2 1011.96   12.59
   0   4   2 1039.51   13.77
   0  -4  -3 1559.02   11.20
   0  -4  -3 1507.95   16.23
   0  -4  -3 1375.70   17.61
   0   4   3 1549.45   18.69
   0   4   3 1573.61   15.96
   0   4   3 1551.63   17.83
   0   4   3 1433.21   17.49
   0  -4  -4 1046.02   10.86
   0  -4  -4 1029.81   13.95
   0  -4  -4  951.65   15.77
   0   4   4 1070.33   16.45
   0   4   4 1104.02   13.83
   0   4   4 1107.41   16.24
   0   4   4 1016.43   15.34
   0  -4  -5  356.60    7.43
   0  -4  -5  374.84    8.93
   0  -4  -5  336.00   10.23
   0   4   5  382.03   10.59
   0   4   5  366.69    8.83
   0   4   5  383.39    8.61
   0   4   5  377.57   10.29
   0   4   5  353.77    9.58
   0  -4  -6    2.90    1.75
   0  -4  -6    4.52    1.92
   0  -4  -6    1.25    2.28
   0   4   6    7.01    2.57
   0   4   6    6.26    2.11
   0   4   6    5.19    1.89
   0   4   6    4.20    2.49
   0   4   6    2.84    2.09
   0  -4  -7  522.11   11.00
   0  -4  -7  484.90   13.65
   0   4   7  543.77   14.09
   0   4   7  530.66   11.63
   0   4   7  497.05   10.69
   0   4   7  521.67   13.72
   0   4   7  517.42   12.45
   0  -4  -8  655.75   13.38
   0  -4  -8  654.17   16.74
   0   4   8  653.10   16.09
   0   4   8  711.35   14.15
   0   4   8  657.17   12.87
   0   4   8  683.43   16.69
   0   4   8  653.47   14.41
   0  -4  -9  169.19    8.00
   0  -4  -9  168.68    9.67
   0   4   9  171.84    9.10
   0   4   9  187.59    8.11
   0   4   9  163.65    7.18
   0   4   9  186.75    9.62
   0   4   9  182.16    8.38
   0  -4 -10  301.91   10.81
   0  -4 -10  294.34   12.56
   0   4  10  299.05   12.39
   0   4  10  328.25   10.69
   0   4  10  292.44   12.41
   0   4  10  323.38   11.17
   0  -4 -11    3.81    3.30
   0  -4 -11    1.56    3.47
   0   4  11    5.83    3.63
   0   4  11    4.93    3.80
   0  -4 -12  109.49    9.02
   0   4  12  117.55    9.18
   0   4  12  117.41    9.20
   0  -4 -13   26.30    6.39
   0   4  13   21.04    5.51
   0   4  13   25.11    5.95
   0  -4 -14   39.89    7.29
   0   4  14   43.84    7.40
   0   4  14   31.12    6.95
   0  -4 -15   74.52    9.27
   0   4  15   68.42    9.38
   0   4  15   72.14   10.12
   0  -4 -16   11.34    5.97
   0   4  16    3.68    5.05
   0   4  16    9.90    6.01
   0  -5  17   31.27    7.59
   0   5 -17   32.10    8.02
   0  -5  16   84.70    9.98
   0   5 -16   84.05    9.71
   0  -5  15    0.92    3.49
   0  -5  15   -0.37    3.59
   0  -5  15    3.05    4.47
   0   5 -15   -0.26    4.16
   0  -5  14  203.16   11.29
   0  -5  14  212.49   11.32
   0  -5  14  195.21   12.16
   0   5 -14  168.91   11.61
   0   5 -14  185.75   10.68
   0  -5  13   60.24    6.53
   0  -5  13   70.85    7.23
   0  -5  13   53.91    7.54
   0   5 -13   50.05    7.44
   0   5 -13   65.83    7.19
   0  -5  12   59.60    6.39
   0  -5  12   65.92    6.51
   0  -5  12   62.48    7.29
   0   5 -12   57.11    7.55
   0   5 -12   54.18    6.41
   0  -5  11  559.23   15.62
   0  -5  11  573.90   15.96
   0  -5  11  585.02   17.55
   0   5 -11  480.96   15.99
   0   5 -11  545.36   15.60
   0  -5  10    1.11    2.45
   0  -5  10    2.96    3.11
   0  -5  10    2.43    2.90
   0   5 -10    2.10    3.11
   0   5 -10    3.74    2.95
   0  -5   9  671.96   15.46
   0  -5   9  704.08   16.30
   0  -5   9  718.52   17.35
   0   5  -9  572.89   15.66
   0   5  -9  662.00   15.86
   0  -5   8  285.83    9.78
   0  -5   8  299.84   10.42
   0  -5   8  295.94   10.79
   0   5  -8  244.21    9.95
   0   5  -8  277.51   10.12
   0   5  -8  303.15    7.23
   0  -5   7  535.26   12.63
   0  -5   7  558.33   13.43
   0  -5   7  562.75   13.88
   0   5  -7  470.41   12.61
   0   5  -7  516.27   13.06
   0   5  -7  565.99    9.79
   0  -5   6  777.46   14.36
   0  -5   6  803.67   15.42
   0  -5   6  820.51   15.62
   0   5  -6  668.20   13.91
   0   5  -6  818.47   14.84
   0   5  -6  746.01   14.85
   0   5  -6  820.98   11.84
   0  -5   5   44.95    3.92
   0  -5   5   48.42    4.32
   0  -5   5   43.59    4.10
   0   5  -5   39.22    3.93
   0   5  -5   49.81    4.09
   0   5  -5   46.12    4.26
   0   5  -5   47.58    3.46
   0  -5   4  153.43    6.19
   0  -5   4  155.48    6.58
   0  -5   4  136.32    2.48
   0  -5   4  158.83    6.40
   0   5  -4  134.84    5.66
   0   5  -4  163.99    6.41
   0   5  -4  145.52    6.39
   0   5  -4  154.08    5.61
   0  -5   3  793.66   13.12
   0  -5   3  789.09   13.61
   0  -5   3  666.45    7.01
   0  -5   3  824.75   13.32
   0   5  -3  717.98   11.23
   0   5  -3  797.82   13.17
   0   5  -3  741.04   13.19
   0   5  -3  754.16   11.97
   0  -5   2 1065.12   15.31
   0  -5   2  856.90    9.44
   0  -5   2 1085.24   14.69
   0   5  -2 1014.05   11.89
   0   5  -2 1034.28   14.78
   0   5  -2  975.10   14.65
   0   5  -2  995.75   14.02
   0  -5   1 1224.33   16.05
   0  -5   1  972.36   11.47
   0  -5   1 1259.98   15.51
   0   5  -1 1193.73   11.28
   0   5  -1 1178.91   15.81
   0   5  -1 1129.08   15.33
   0   5  -1 1092.86   15.01
   0  -5   0  659.67   11.71
   0  -5   0  690.02   11.58
   0   5   0  674.87    7.30
   0   5   0  640.16   11.92
   0   5   0  617.47   11.19
   0   5   0  690.33   11.58
   0   5   0  594.70   11.53
   0  -5  -1 2394.70   22.04
   0  -5  -1 1821.18   18.89
   0  -5  -1 2320.97   21.56
   0   5   1 2390.04   11.76
   0   5   1 2133.03   22.12
   0   5   1 2188.37   20.67
   0   5   1 2353.44   21.68
   0   5   1 2004.26   21.41
   0  -5  -2  222.04    3.74
   0  -5  -2  216.16    6.90
   0  -5  -2  177.01    6.72
   0   5   2  222.28    3.72
   0   5   2  202.81    7.41
   0   5   2  214.53    6.81
   0   5   2  224.38    7.34
   0   5   2  183.94    7.02
   0  -5  -3  508.80    6.35
   0  -5  -3  505.31   10.55
   0  -5  -3  428.15   10.92
   0   5   3  496.69   11.73
   0   5   3  501.29   10.18
   0   5   3  514.67   11.28
   0   5   3  459.41   11.21
   0  -5  -4  827.93    9.42
   0  -5  -4  831.61   13.76
   0  -5  -4  739.96   14.92
   0   5   4  854.17   15.96
   0   5   4  855.80   13.41
   0   5   4  882.66   15.56
   0   5   4  782.49   14.82
   0  -5  -5  258.82    6.26
   0  -5  -5  271.15    8.35
   0  -5  -5  242.58    9.41
   0   5   5  269.01    9.76
   0   5   5  131.40    5.75
   0   5   5  260.06    7.89
   0   5   5  261.65    9.21
   0   5   5  246.64    8.89
   0  -5  -6  702.25   11.23
   0  -5  -6  729.09   13.81
   0  -5  -6  647.67   15.71
   0   5   6  720.31   16.15
   0   5   6  720.21   13.75
   0   5   6  726.73   13.13
   0   5   6  732.42   15.97
   0   5   6  697.25   14.96
   0  -5  -7  140.11    6.10
   0  -5  -7  153.50    7.11
   0  -5  -7  134.95    8.16
   0   5   7  143.99    8.14
   0   5   7  147.73    7.05
   0   5   7  143.75    6.44
   0   5   7  140.03    7.88
   0   5   7  138.90    7.57
   0  -5  -8  569.89   12.25
   0  -5  -8  530.81   15.90
   0   5   8  587.48   16.07
   0   5   8  607.35   13.73
   0   5   8  554.14   12.40
   0   5   8  563.42   15.78
   0   5   8  557.87   14.44
   0  -5  -9  202.95   10.87
   0   5   9  205.50   10.31
   0   5   9  223.42    9.11
   0   5   9  212.74   10.51
   0   5   9  221.26    9.75
   0  -5 -10   12.97    4.70
   0   5  10   14.89    4.30
   0   5  10   13.94    4.41
   0   5  10   17.18    4.17
   0  -5 -11  100.75    9.00
   0   5  11   95.40    8.18
   0   5  11  108.61    8.73
   0  -5 -12   23.46    5.87
   0   5  12   25.05    5.59
   0   5  12   23.43    5.65
   0  -5 -13   99.46    9.56
   0   5  13   94.87    9.27
   0   5  13   97.84    9.33
   0  -5 -14   67.09    9.27
   0   5  14   67.78    8.35
   0   5  14   58.74    8.80
   0  -5 -15    4.28    5.47
   0   5  15    7.96    4.90
   0   5  15    1.67    5.03
   0  -6  17   33.95    7.88
   0   6 -17   36.09    8.11
   0  -6  16   19.45    6.23
   0   6 -16   17.14    6.56
   0  -6  15  147.71   10.23
   0  -6  15  168.95   11.20
   0  -6  15  167.60   12.10
   0   6 -15  147.64   11.64
   0   6 -15  147.68   10.74
   0  -6  14   12.93    4.64
   0  -6  14   14.93    5.05
   0  -6  14   11.55    4.79
   0   6 -14   13.65    5.31
   0   6 -14    9.83    4.71
   0  -6  13  189.81   10.48
   0  -6  13  217.20   11.59
   0  -6  13  190.36   11.64
   0   6 -13  183.60   11.58
   0   6 -13  192.28   11.08
   0  -6  12  221.12   10.95
   0  -6  12  225.02   11.32
   0  -6  12  220.42   11.81
   0   6 -12  203.56   11.57
   0   6 -12  228.61   11.29
   0  -6  11   46.96    5.80
   0  -6  11   48.04    5.83
   0  -6  11   53.57    6.47
   0   6 -11   44.28    6.75
   0   6 -11   44.98    6.18
   0  -6  10  609.83   15.87
   0  -6  10  606.47   16.47
   0  -6  10  623.85   17.59
   0   6 -10  537.24   16.29
   0   6 -10  616.29   16.77
   0  -6   9   18.35    4.01
   0  -6   9   14.86    3.85
   0  -6   9   15.25    4.02
   0   6  -9   15.50    4.39
   0   6  -9   22.03    4.33
   0   6  -9   12.91    3.74
   0  -6   8  239.43    9.41
   0  -6   8  240.16   10.14
   0  -6   8  246.12   10.24
   0   6  -8  198.31    9.35
   0   6  -8  241.03    9.52
   0   6  -8  224.72    9.76
   0   6  -8  238.42    7.32
   0  -6   7  308.32   10.17
   0  -6   7  307.42   10.72
   0  -6   7  303.42   10.69
   0   6  -7  257.79    9.83
   0   6  -7  327.84   10.67
   0   6  -7  282.41   10.37
   0   6  -7  326.18    8.48
   0  -6   6  115.96    6.37
   0  -6   6  115.04    6.72
   0  -6   6  125.69    6.80
   0   6  -6  106.07    6.49
   0   6  -6  128.17    6.70
   0   6  -6  109.69    6.81
   0   6  -6  123.12    5.66
   0  -6   5  706.92   14.15
   0  -6   5  680.84   14.57
   0  -6   5  737.81   14.86
   0   6  -5  638.20   13.13
   0   6  -5  721.69   14.31
   0   6  -5  635.51   14.15
   0   6  -5  716.74   12.60
   0  -6   4   73.12    4.95
   0  -6   4   77.82    5.33
   0  -6   4   64.54    2.44
   0  -6   4   72.36    4.92
   0   6  -4   62.29    4.35
   0   6  -4   74.88    5.06
   0   6  -4   67.94    5.07
   0   6  -4   71.50    4.51
   0  -6   3  487.71   11.70
   0  -6   3  409.19    6.64
   0  -6   3  509.90   11.48
   0   6  -3  469.24    9.64
   0   6  -3  491.33   11.51
   0   6  -3  450.74   11.31
   0   6  -3  458.99   10.48
   0  -6   2  432.63   10.82
   0  -6   2  355.29    7.13
   0  -6   2  446.35   10.43
   0   6  -2  425.21    8.21
   0   6  -2  434.83   10.73
   0   6  -2  412.16   10.58
   0   6  -2  412.34   10.24
   0  -6   1   90.26    5.29
   0  -6   1   78.25    4.20
   0  -6   1   93.83    5.24
   0   6  -1   95.14    3.83
   0   6  -1   94.10    5.43
   0   6  -1   92.54    5.38
   0   6  -1   93.27    5.34
   0   6  -1   77.06    5.01
   0  -6   0 2565.83   25.25
   0  -6   0 2633.71   24.70
   0   6   0 2524.32   15.13
   0   6   0 2317.35   24.81
   0   6   0 2288.32   23.58
   0   6   0 2583.85   24.47
   0   6   0 2144.42   23.74
   0  -6  -1  232.57    7.96
   0  -6  -1  188.81    6.92
   0  -6  -1  243.82    8.04
   0   6   1  242.91    4.22
   0   6   1  227.20    8.30
   0   6   1  217.05    7.61
   0   6   1  238.50    8.02
   0   6   1  207.67    8.03
   0  -6  -2  821.44    7.07
   0  -6  -2  780.73   14.10
   0  -6  -2  647.71   13.25
   0   6   2  808.77    6.99
   0   6   2  729.53   14.80
   0   6   2  747.19   13.48
   0   6   2  788.98   14.36
   0   6   2  658.44   14.00
   0  -6  -3  504.27    6.10
   0  -6  -3  521.48   11.75
   0  -6  -3  424.89   11.52
   0   6   3  488.91   12.63
   0   6   3  497.26   11.17
   0   6   3  517.87   12.29
   0   6   3  460.35   12.14
   0  -6  -4  271.98    5.33
   0  -6  -4  270.05    8.79
   0  -6  -4  248.63    9.53
   0   6   4  281.71   10.15
   0   6   4  281.52    8.64
   0   6   4  285.25    9.79
   0   6   4  260.13    9.59
   0  -6  -5  860.37   10.59
   0  -6  -5  862.28   15.54
   0  -6  -5  771.67   17.14
   0   6   5  852.77   17.88
   0   6   5    0.32    0.91
   0   6   5  904.69   15.31
   0   6   5  907.02   17.70
   0   6   5  806.61   16.82
   0  -6  -6   10.68    2.92
   0  -6  -6    8.38    3.55
   0   6   6    9.21    3.42
   0   6   6   10.11    2.69
   0   6   6   11.99    2.95
   0   6   6   11.72    3.45
   0   6   6   11.02    3.39
   0  -6  -7  443.15   12.10
   0  -6  -7  404.35   13.92
   0   6   7  419.17   13.79
   0   6   7  451.21   12.24
   0   6   7  440.97   11.40
   0   6   7  434.24   13.68
   0   6   7  403.65   12.94
   0  -6  -8  206.81    8.76
   0  -6  -8  179.75   10.34
   0   6   8  187.37    9.99
   0   6   8  207.42    8.81
   0   6   8  195.82    8.23
   0   6   8  185.75    9.76
   0   6   8  195.44    9.69
   0  -6  -9   57.47    6.82
   0   6   9   63.55    7.02
   0   6   9   67.73    5.81
   0   6   9   67.72    7.20
   0   6   9   65.16    6.56
   0  -6 -10  246.92   12.68
   0   6  10  255.48   12.41
   0   6  10  242.43   12.08
   0   6  10  269.10   11.71
   0  -6 -11   -1.67    3.49
   0   6  11    1.90    3.68
   0   6  11    4.49    3.88
   0  -6 -12  151.66   11.24
   0   6  12  153.74   11.06
   0   6  12  155.25   11.17
   0  -6 -13   33.81    7.32
   0   6  13   34.67    7.01
   0   6  13   36.24    7.22
   0  -6 -14   36.66    7.66
   0   6  14   25.74    6.52
   0   6  14   27.04    6.92
   0  -6 -15   42.79    8.73
   0   6  15   38.75    7.93
   0   6  15   49.05    8.83
   0  -7  16   89.72   10.07
   0   7 -16   86.22   11.20
   0  -7  15    5.67    4.48
   0  -7  15    4.71    4.70
   0   7 -15    4.36    5.04
   0   7 -15    4.66    4.51
   0  -7  14  173.89   10.98
   0  -7  14  197.10   11.93
   0  -7  14  171.61   12.05
   0   7 -14  170.31   11.97
   0   7 -14  187.86   11.50
   0   7 -14  173.72   11.12
   0  -7  13   39.32    6.52
   0  -7  13   31.64    6.20
   0  -7  13   26.79    6.12
   0   7 -13   34.94    6.66
   0   7 -13   39.21    6.57
   0   7 -13   36.72    6.60
   0  -7  12  139.61    9.29
   0  -7  12  145.32    9.82
   0  -7  12  123.05    9.43
   0   7 -12  119.21    9.43
   0   7 -12  135.07    9.34
   0   7 -12  126.09    9.12
   0  -7  11  262.61   11.62
   0  -7  11  272.16   12.15
   0  -7  11  259.70   12.34
   0   7 -11  224.69   11.90
   0   7 -11  280.28   12.11
   0   7 -11  246.86   11.93
   0  -7  10   51.46    5.70
   0  -7  10   54.51    6.42
   0  -7  10   53.51    6.61
   0   7 -10   41.91    6.27
   0   7 -10   56.48    5.97
   0   7 -10   56.52    7.06
   0  -7   9  448.81   13.72
   0  -7   9  429.64   14.12
   0  -7   9  463.86   14.86
   0   7  -9  396.69   13.89
   0   7  -9  448.41   13.77
   0   7  -9  393.16   13.63
   0  -7   8  140.09    8.03
   0  -7   8  137.09    8.23
   0  -7   8  141.82    8.34
   0   7  -8  124.56    8.17
   0   7  -8  148.41    8.12
   0   7  -8  131.52    8.11
   0   7  -8  144.43    6.50
   0  -7   7  492.97   13.44
   0  -7   7  503.07   14.31
   0  -7   7  500.16   14.12
   0   7  -7  447.66   13.16
   0   7  -7  506.35   13.65
   0   7  -7  455.11   13.72
   0   7  -7  514.55   11.61
   0  -7   6  238.24    9.30
   0  -7   6  236.69    9.77
   0  -7   6  243.60    9.81
   0   7  -6  212.73    8.87
   0   7  -6  234.04    9.28
   0   7  -6  210.62    9.35
   0   7  -6  234.92    8.18
   0  -7   5   26.00    3.96
   0  -7   5   27.90    4.28
   0  -7   5   32.29    1.79
   0  -7   5   25.14    4.10
   0   7  -5   29.03    4.06
   0   7  -5   27.25    4.07
   0   7  -5   26.17    4.31
   0   7  -5   29.89    3.95
   0  -7   4  850.08   16.95
   0  -7   4  795.24    8.98
   0  -7   4  933.58   16.94
   0   7  -4  853.34   14.46
   0   7  -4  929.17   17.15
   0   7  -4  838.31   16.94
   0   7  -4  886.08   15.66
   0  -7   3  163.85    7.64
   0  -7   3  136.35    4.72
   0  -7   3  173.76    7.46
   0   7  -3  159.58    6.12
   0   7  -3  157.90    7.40
   0   7  -3  160.50    7.61
   0   7  -3  153.78    7.17
   0  -7   2  182.27    7.90
   0  -7   2  148.58    5.41
   0  -7   2  193.24    7.81
   0   7  -2  182.20    5.93
   0   7  -2  165.80    7.71
   0   7  -2  168.07    7.64
   0   7  -2  160.75    7.25
   0  -7   1  950.14   16.98
   0  -7   1  770.78   12.62
   0  -7   1 1004.27   16.70
   0   7  -1  977.00   11.54
   0   7  -1  919.06   16.89
   0   7  -1  913.32   16.60
   0   7  -1  995.70   16.64
   0   7  -1  869.09   16.36
   0  -7   0   89.87    5.70
   0  -7   0   95.29    5.65
   0   7   0   98.80    3.58
   0   7   0   86.68    5.89
   0   7   0   89.26    5.86
   0   7   0   93.10    5.66
   0   7   0   80.90    5.69
   0  -7  -1  680.31   14.35
   0  -7  -1  572.96   12.67
   0  -7  -1  710.52   14.35
   0   7   1  722.41    7.49
   0   7   1  670.30   14.98
   0   7   1  667.72   13.98
   0   7   1  710.92   14.37
   0  -7  -2  206.12    3.70
   0  -7  -2  191.95    7.91
   0  -7  -2  155.83    7.53
   0   7   2  194.38    3.60
   0   7   2  169.31    8.15
   0   7   2  183.66    7.73
   0   7   2  191.62    8.15
   0   7   2  165.66    8.07
   0  -7  -3  726.83   14.98
   0  -7  -3  591.06   14.38
   0   7   3  688.20   16.05
   0   7   3  720.38   14.52
   0   7   3  744.78   15.72
   0   7   3  646.92   15.55
   0  -7  -4  321.50   10.32
   0  -7  -4  277.34   10.67
   0   7   4  311.92   11.42
   0   7   4  321.73   10.00
   0   7   4  329.49   11.04
   0   7   4  278.95   10.63
   0  -7  -5   21.39    3.66
   0  -7  -5   21.78    4.48
   0   7   5   25.71    4.82
   0   7   5   19.70    3.53
   0   7   5   23.39    3.74
   0   7   5   24.74    4.49
   0   7   5   25.77    4.66
   0  -7  -6  318.38   10.68
   0  -7  -6  261.86   11.45
   0   7   6  273.82   11.52
   0   7   6  315.63   10.20
   0   7   6  318.71   12.00
   0   7   6  287.95   11.56
   0  -7  -7   98.23    6.60
   0  -7  -7   76.54    7.20
   0   7   7   88.65    7.40
   0   7   7   93.80    6.53
   0   7   7   87.27    6.21
   0   7   7   88.30    7.44
   0   7   7   82.05    7.14
   0  -7  -8  278.13   10.57
   0  -7  -8  249.64   12.18
   0   7   8  270.39   12.33
   0   7   8  293.91   10.86
   0   7   8  269.88   12.01
   0   7   8  247.16   11.37
   0  -7  -9  146.63   10.37
   0   7   9  142.61    9.71
   0   7   9  144.73    9.53
   0   7   9  150.35    9.42
   0  -7 -10   53.29    7.72
   0   7  10   51.12    7.47
   0   7  10   50.29    7.24
   0   7  10   50.93    6.94
   0  -7 -11  146.28   11.02
   0   7  11  166.66   11.18
   0   7  11  144.43   10.46
   0   7  11  165.16   10.32
   0  -7 -12    5.71    5.08
   0   7  12    9.03    4.80
   0   7  12    8.95    4.83
   0  -7 -13   50.63    8.98
   0   7  13   36.52    7.37
   0   7  13   49.88    8.57
   0  -7 -14   40.60    8.51
   0   7  14   36.73    7.86
   0   7  14   38.38    8.19
   0  -8  16    8.61    5.26
   0  -8  16    8.70    5.67
   0   8 -16    2.69    5.20
   0   8 -16    9.76    5.32
   0  -8  15  108.22   10.09
   0  -8  15  100.90   10.15
   0   8 -15   94.42   10.46
   0   8 -15  100.07    9.90
   0  -8  14    0.33    3.70
   0  -8  14   -0.80    3.80
   0  -8  14   -0.49    3.81
   0   8 -14    2.49    4.44
   0   8 -14   -0.14    3.68
   0   8 -14    0.76    4.24
   0  -8  13  133.16    9.80
   0  -8  13  135.46   10.25
   0  -8  13  123.57   10.30
   0   8 -13  110.35    9.77
   0   8 -13  132.41    9.91
   0   8 -13  120.87    9.63
   0  -8  12  181.43   10.42
   0  -8  12  165.26   10.57
   0  -8  12  188.05   11.73
   0   8 -12  145.16   10.46
   0   8 -12  180.21   10.53
   0   8 -12  164.72   10.58
   0  -8  11   95.87    7.74
   0  -8  11   88.06    7.91
   0  -8  11   83.23    8.22
   0   8 -11   77.80    7.82
   0   8 -11   94.23    7.79
   0   8 -11   77.34    7.91
   0  -8  10  263.91   11.54
   0  -8  10  252.71   11.91
   0  -8  10  257.11   12.12
   0   8 -10  212.93   11.14
   0   8 -10  265.98   11.66
   0   8 -10  243.45   11.81
   0  -8   9   10.25    3.60
   0  -8   9    9.69    3.79
   0  -8   9    7.51    3.54
   0   8  -9   12.90    4.18
   0   8  -9   10.49    3.72
   0   8  -9   11.39    4.09
   0  -8   8  534.00   15.14
   0  -8   8  535.09   15.98
   0  -8   8  531.78   15.88
   0   8  -8  467.41   14.55
   0   8  -8  548.38   15.40
   0   8  -8  506.15   15.80
   0   8  -8  569.68   13.11
   0  -8   7  543.25   15.00
   0  -8   7  523.09   15.40
   0  -8   7  516.90   15.08
   0   8  -7  480.92   13.79
   0   8  -7  543.54   14.93
   0   8  -7  477.38   14.82
   0   8  -7  556.07   13.09
   0  -8   6  294.56   11.07
   0  -8   6  257.85   10.82
   0  -8   6  287.18   10.96
   0   8  -6  258.82    9.93
   0   8  -6  280.14   10.89
   0   8  -6  244.37   10.61
   0   8  -6  287.56    9.79
   0  -8   5 1001.95   20.06
   0  -8   5 1024.71   19.43
   0   8  -5  946.56   16.89
   0   8  -5  996.98   19.32
   0   8  -5  940.13   19.58
   0   8  -5 1023.29   18.03
   0  -8   4   23.92    4.32
   0  -8   4   21.08    2.54
   0  -8   4   23.30    4.17
   0   8  -4   21.42    3.56
   0   8  -4   25.08    4.29
   0   8  -4   20.77    4.22
   0   8  -4   27.47    4.30
   0  -8   3  474.14   13.56
   0  -8   3  427.95    8.75
   0  -8   3  502.52   13.20
   0   8  -3  486.58   10.63
   0   8  -3  491.47   13.58
   0   8  -3  451.38   13.13
   0   8  -3  451.20   12.48
   0  -8   2  424.79   12.56
   0  -8   2  386.18    9.18
   0  -8   2  458.80   12.49
   0   8  -2  450.35    9.29
   0   8  -2  443.43   12.82
   0   8  -2  399.10   12.23
   0   8  -2  411.61   12.29
   0  -8   1   93.91    6.41
   0  -8   1   80.87    5.21
   0  -8   1   97.69    6.39
   0   8  -1   99.93    4.35
   0   8  -1   92.76    6.55
   0   8  -1   89.94    6.53
   0   8  -1  109.05    6.76
   0   8  -1   91.97    6.47
   0  -8   0 1315.89   21.32
   0  -8   0 1359.98   20.95
   0   8   0 1412.88   12.68
   0   8   0 1253.36   21.53
   0   8   0 1224.59   20.33
   0   8   0 1322.54   20.67
   0   8   0 1169.77   20.76
   0  -8  -1   -0.51    2.05
   0  -8  -1   -0.37    2.35
   0  -8  -1   -0.01    2.13
   0   8   1    0.52    2.47
   0   8   1    1.20    2.39
   0   8   1   -0.03    2.21
   0   8   1   -1.60    2.22
   0  -8  -2  607.86   14.64
   0  -8  -2  501.50   13.36
   0   8   2  598.16   15.77
   0   8   2  602.36   14.36
   0   8   2  632.37   15.09
   0   8   2  536.73   14.82
   0  -8  -3  316.02   10.80
   0  -8  -3  284.12   10.98
   0   8   3  302.81   11.72
   0   8   3  311.52   10.46
   0   8   3  330.43   11.52
   0   8   3  275.89   11.13
   0  -8  -4  176.87    8.50
   0  -8  -4  165.39    8.97
   0   8   4  172.76    9.35
   0   8   4  189.46    8.51
   0   8   4  188.04    9.09
   0   8   4  167.44    9.08
   0  -8  -5   98.60    6.78
   0  -8  -5   77.13    7.22
   0   8   5   97.07    7.87
   0   8   5  100.10    6.54
   0   8   5   92.74    7.02
   0   8   5   79.45    6.88
   0  -8  -6    1.77    2.51
   0  -8  -6    0.80    3.29
   0   8   6   -0.25    2.79
   0   8   6    0.49    1.35
   0   8   6    0.11    2.35
   0   8   6    0.58    2.96
   0   8   6   -0.90    3.00
   0  -8  -7  467.10   13.86
   0  -8  -7  401.37   15.34
   0   8   7  460.62   16.18
   0   8   7  457.11   13.72
   0   8   7  449.95   15.34
   0   8   7  404.52   14.50
   0  -8  -8   47.62    7.09
   0   8   8   55.15    7.46
   0   8   8   64.73    6.24
   0   8   8   62.05    7.29
   0   8   8   53.17    7.10
   0  -8  -9   84.93    8.55
   0   8   9   80.12    8.50
   0   8   9   93.05    8.39
   0   8   9   87.60    7.94
   0  -8 -10  175.70   12.13
   0   8  10  175.53   11.55
   0   8  10  169.48   11.07
   0   8  10  170.23   10.59
   0  -8 -11   -1.49    3.92
   0   8  11    1.76    4.36
   0   8  11   -2.74    3.34
   0   8  11   -1.58    3.58
   0  -8 -12   94.92   10.09
   0   8  12   96.30   10.12
   0   8  12  105.84    9.99
   0  -8 -13   10.31    6.31
   0   8  13   13.73    6.04
   0   8  13   15.39    6.23
   0  -9  16   43.00    8.22
   0  -9  16   43.93    8.82
   0   9 -16   26.45    7.38
   0   9 -16   33.09    7.47
   0  -9  15    0.57    4.22
   0  -9  15   -0.96    4.48
   0   9 -15    1.58    4.91
   0   9 -15    0.41    4.20
   0  -9  14  103.49    9.21
   0  -9  14  107.34   10.08
   0  -9  14  108.39   10.45
   0   9 -14   98.51   10.33
   0   9 -14  109.83    9.55
   0   9 -14  100.74    9.99
   0  -9  13   41.26    6.85
   0  -9  13   46.74    7.74
   0  -9  13   43.69    7.64
   0   9 -13   38.99    7.52
   0   9 -13   42.16    7.03
   0   9 -13   43.88    7.60
   0  -9  12  123.34    9.49
   0  -9  12  110.47    9.25
   0  -9  12  127.95   10.00
   0   9 -12  104.17    9.28
   0   9 -12  112.62    9.31
   0   9 -12  111.54    9.77
   0  -9  11  273.37   12.59
   0  -9  11  273.15   13.48
   0  -9  11  261.66   13.13
   0   9 -11  249.70   12.97
   0   9 -11  291.84   13.04
   0   9 -11  247.77   12.96
   0  -9  10   27.63    5.36
   0  -9  10   29.71    5.65
   0  -9  10   32.52    5.91
   0   9 -10   31.69    5.86
   0   9 -10   30.84    5.50
   0   9 -10   28.86    5.75
   0  -9   9  227.74   10.99
   0  -9   9  217.93   11.34
   0  -9   9  224.72   11.34
   0   9  -9  204.48   10.82
   0   9  -9  225.15   10.97
   0   9  -9  209.71   11.31
   0  -9   8   22.59    4.87
   0  -9   8   23.76    5.05
   0  -9   8   23.37    4.88
   0   9  -8   20.95    4.78
   0   9  -8   30.54    5.36
   0   9  -8   24.38    5.15
   0   9  -8   25.53    4.42
   0  -9   7  648.73   17.13
   0  -9   7  648.67   18.00
   0  -9   7  688.15   18.03
   0   9  -7  627.02   16.16
   0   9  -7  668.40   17.40
   0   9  -7  613.93   17.58
   0   9  -7  682.70   15.75
   0  -9   6  727.27   18.57
   0  -9   6  749.08   18.21
   0   9  -6  695.31   15.88
   0   9  -6  759.62   18.33
   0   9  -6  696.37   18.39
   0   9  -6  741.53   16.38
   0  -9   5    3.37    3.07
   0  -9   5    5.90    3.23
   0   9  -5    4.18    2.81
   0   9  -5    3.43    3.17
   0   9  -5    5.18    3.28
   0   9  -5    3.22    2.93
   0  -9   4 1239.59   23.18
   0  -9   4 1249.61   22.10
   0   9  -4 1238.24   18.45
   0   9  -4 1266.94   22.93
   0   9  -4 1149.79   22.30
   0   9  -4 1184.79   21.19
   0  -9   3   49.85    5.69
   0  -9   3   45.87    4.01
   0  -9   3   52.37    5.47
   0   9  -3   52.44    4.54
   0   9  -3   47.30    5.99
   0   9  -3   52.42    6.21
   0   9  -3   42.15    5.26
   0  -9   2  310.11   11.65
   0  -9   2  276.07    8.48
   0  -9   2  312.97   11.10
   0   9  -2  308.89    8.18
   0   9  -2  298.77   11.47
   0   9  -2  300.76   11.61
   0   9  -2  332.66   11.42
   0   9  -2  278.53   10.93
   0  -9   1  432.78   13.47
   0  -9   1  390.38   10.71
   0  -9   1  457.25   13.32
   0   9  -1  432.52   13.75
   0   9  -1  427.91   13.45
   0   9  -1  470.55   13.50
   0   9  -1  388.32   12.95
   0  -9   0   18.90    4.03
   0  -9   0    0.58    0.72
   0  -9   0   24.16    4.27
   0   9   0   21.11    4.43
   0   9   0   15.44    3.88
   0   9   0   26.59    4.46
   0   9   0   20.31    4.39
   0  -9  -1  680.48   16.63
   0  -9  -1  559.58   14.18
   0  -9  -1  719.17   16.76
   0   9   1  643.97   17.01
   0   9   1  621.50   15.59
   0   9   1  713.59   16.75
   0   9   1  576.73   16.12
   0  -9  -2    1.53    2.62
   0  -9  -2    1.61    2.88
   0   9   2    6.40    3.40
   0   9   2    2.74    2.87
   0   9   2    1.88    2.69
   0   9   2    7.08    3.35
   0  -9  -3  453.86   13.71
   0  -9  -3  413.44   13.61
   0   9   3  442.01   14.95
   0   9   3  484.49   13.93
   0   9   3  502.32   14.82
   0   9   3  416.68   14.32
   0  -9  -4   19.99    4.15
   0  -9  -4   20.96    4.72
   0   9   4   16.05    4.48
   0   9   4   25.95    4.55
   0   9   4   19.46    4.53
   0   9   4   19.69    4.85
   0  -9  -5   16.50    3.88
   0  -9  -5    9.62    4.22
   0   9   5   13.86    4.35
   0   9   5   12.72    3.77
   0   9   5   13.93    4.24
   0   9   5   12.02    4.23
   0  -9  -6  334.29   12.42
   0  -9  -6  286.03   13.04
   0   9   6  303.82   13.46
   0   9   6  263.24   11.04
   0   9   6  344.26   12.02
   0   9   6  338.46   13.60
   0   9   6  292.87   13.16
   0  -9  -7   59.26    6.37
   0  -9  -7   63.18    7.38
   0   9   7   63.85    7.66
   0   9   7   31.10    4.79
   0   9   7   62.50    6.91
   0   9   7   58.33    7.15
   0  -9  -8  195.41   11.97
   0   9   8  198.13   12.08
   0   9   8  183.34   10.97
   0   9   8  197.55   11.58
   0  -9  -9  167.82   11.71
   0   9   9  168.30   11.48
   0   9   9  188.08   11.84
   0   9   9  168.05   10.84
   0  -9 -10   36.64    7.50
   0   9  10   29.46    6.60
   0   9  10   32.27    6.88
   0   9  10   35.46    6.93
   0  -9 -11  146.44   11.90
   0   9  11  164.59   12.22
   0   9  11  140.65   11.44
   0   9  11  151.49   10.94
   0  -9 -12    1.90    5.27
   0   9  12   -0.81    4.37
   0   9  12    1.46    4.42
   0 -10  15   55.89    9.00
   0 -10  15   55.05    9.31
   0  10 -15   42.14    8.38
   0  10 -15   44.08    8.45
   0 -10  14    8.25    4.92
   0 -10  14    9.46    5.20
   0  10 -14    4.01    4.78
   0  10 -14   10.73    5.73
   0 -10  13   96.75    9.36
   0 -10  13   97.65    9.51
   0 -10  13  102.87   10.09
   0  10 -13   84.98    9.31
   0  10 -13  112.34    9.89
   0  10 -13   95.55    9.95
   0 -10  12  150.88   10.68
   0 -10  12  142.99   10.78
   0 -10  12  155.64   11.20
   0  10 -12  129.98   10.32
   0  10 -12  156.75   10.94
   0  10 -12  140.44   10.81
   0 -10  11   91.38    8.28
   0 -10  11   79.48    8.59
   0 -10  11   87.54    8.82
   0  10 -11   88.85    8.89
   0  10 -11   84.68    8.18
   0  10 -11   78.28    8.43
   0 -10  10  184.26   10.68
   0 -10  10  192.43   11.72
   0 -10  10  172.63   10.88
   0  10 -10  177.48   10.91
   0  10 -10  194.75   11.03
   0  10 -10  168.02   11.24
   0 -10   9    7.93    3.74
   0 -10   9    7.84    4.05
   0 -10   9    9.22    4.10
   0  10  -9    8.69    4.09
   0  10  -9    6.86    3.79
   0  10  -9    7.80    4.08
   0 -10   8  453.17   15.60
   0 -10   8  438.29   16.02
   0 -10   8  429.42   15.40
   0  10  -8  420.13   14.47
   0  10  -8  476.26   16.05
   0  10  -8  394.80   15.50
   0  10  -8  468.09   13.91
   0 -10   7  232.38   11.72
   0 -10   7  251.90   11.86
   0  10  -7  238.60   10.68
   0  10  -7  233.02   11.49
   0  10  -7  226.36   11.69
   0  10  -7  250.48   10.64
   0 -10   6  201.68   10.78
   0 -10   6  224.36   11.00
   0  10  -6  209.18    9.51
   0  10  -6  216.29   10.98
   0  10  -6  190.74   10.60
   0  10  -6  219.70   10.19
   0 -10   5  494.72   16.04
   0 -10   5  550.38   16.15
   0  10  -5  543.05   13.70
   0  10  -5  514.59   15.84
   0  10  -5  479.44   15.80
   0  10  -5  508.97   15.03
   0 -10   4    7.59    3.60
   0 -10   4    8.68    3.60
   0  10  -4   10.65    3.16
   0  10  -4   10.03    3.80
   0  10  -4    8.75    3.84
   0  10  -4    8.95    3.83
   0 -10   3  760.10   19.12
   0 -10   3  787.30   18.43
   0  10  -3  757.55   18.94
   0  10  -3  746.40   19.01
   0  10  -3  783.55   18.41
   0  10  -3  709.19   17.88
   0 -10   2  167.35    9.60
   0 -10   2  154.40    7.20
   0 -10   2  175.97    9.42
   0  10  -2  167.28    9.54
   0  10  -2  146.21    8.92
   0  10  -2  171.79    9.40
   0  10  -2  153.18    9.06
   0 -10   1  456.57   14.71
   0 -10   1  415.20   11.80
   0 -10   1  486.53   14.50
   0  10  -1  433.88   14.66
   0  10  -1  421.81   14.06
   0  10  -1  481.73   14.63
   0  10  -1  420.26   14.48
   0 -10   0  222.58   10.49
   0 -10   0  243.03   10.73
   0  10   0  226.65   11.03
   0  10   0  217.95   10.30
   0  10   0  233.97   10.42
   0  10   0  192.15   10.24
   0 -10  -1   11.96    3.97
   0 -10  -1    9.25    3.57
   0 -10  -1    9.43    3.69
   0  10   1   10.94    4.02
   0  10   1    9.63    3.67
   0  10   1    9.30    3.80
   0  10   1   11.30    4.03
   0 -10  -2  332.46   12.70
   0 -10  -2  286.01   11.69
   0  10   2  297.23   12.83
   0  10   2  318.42   12.27
   0  10   2  356.17   13.15
   0  10   2  280.10   12.41
   0 -10  -3   47.71    6.24
   0 -10  -3   40.40    5.93
   0  10   3   51.87    7.07
   0  10   3   49.56    6.03
   0  10   3   47.82    5.88
   0  10   3   45.40    6.65
   0 -10  -4   54.72    6.21
   0 -10  -4   48.65    6.74
   0  10   4   48.16    6.84
   0  10   4   53.63    5.76
   0  10   4   49.44    6.63
   0  10   4   42.22    6.44
   0 -10  -5  231.89   11.06
   0 -10  -5  215.28   11.53
   0  10   5  227.24   12.32
   0  10   5  235.76   10.85
   0  10   5  235.90   11.78
   0  10   5  195.98   11.22
   0 -10  -6    9.63    3.84
   0 -10  -6    3.36    3.82
   0  10   6    5.95    4.35
   0  10   6    6.77    3.78
   0  10   6    7.32    4.28
   0  10   6    6.70    4.11
   0 -10  -7  284.20   14.16
   0  10   7  319.73   15.17
   0  10   7  317.59   14.16
   0  10   7  286.76   14.05
   0 -10  -8   88.12    9.45
   0  10   8   87.24    8.94
   0  10   8   92.24    9.02
   0  10   8   83.79    8.54
   0 -10  -9   99.35   10.24
   0  10   9   96.30    9.55
   0  10   9  100.99    9.33
   0  10   9   94.29    9.59
   0 -10 -10  129.04   11.76
   0  10  10  140.43   11.58
   0  10  10  143.73   11.52
   0  10  10  131.43   10.73
   0 -10 -11    5.89    5.30
   0  10  11    3.93    4.95
   0  10  11    2.11    4.49
   0  10  11    3.17    5.05
   0 -11  14   99.23   10.29
   0 -11  14   87.48   10.25
   0  11 -14   85.67   10.34
   0  11 -14   78.50    9.62
   0 -11  13   20.25    6.01
   0 -11  13   26.57    6.95
   0 -11  13   20.71    6.32
   0  11 -13   20.30    6.44
   0  11 -13   26.64    6.46
   0  11 -13   22.86    6.60
   0 -11  12  102.62    9.22
   0 -11  12  121.12   10.77
   0 -11  12  121.98   10.42
   0  11 -12  112.70    9.95
   0  11 -12  116.97    9.83
   0  11 -12   97.61    9.80
   0 -11  11  164.49   11.22
   0 -11  11  162.30   11.49
   0 -11  11  166.84   11.49
   0  11 -11  144.25   10.48
   0  11 -11  163.83   11.27
   0  11 -11  130.14   10.59
   0 -11  10   14.82    5.03
   0 -11  10   20.08    5.59
   0 -11  10   15.20    4.97
   0  11 -10   13.02    4.86
   0  11 -10   14.86    5.16
   0  11 -10    9.37    4.83
   0 -11   9   50.48    7.53
   0 -11   9   59.90    8.00
   0  11  -9   53.48    6.61
   0  11  -9   49.85    7.18
   0  11  -9   52.59    7.74
   0 -11   8   65.09    7.46
   0 -11   8   73.68    7.82
   0  11  -8   71.43    7.26
   0  11  -8   68.56    7.65
   0  11  -8   63.88    7.56
   0 -11   7  220.93   12.04
   0 -11   7  236.11   12.05
   0  11  -7  248.38   11.07
   0  11  -7  225.19   11.71
   0  11  -7  198.78   11.76
   0  11  -7  234.25   11.02
   0 -11   6  350.79   14.62
   0 -11   6  388.34   14.75
   0  11  -6  398.11   15.14
   0  11  -6  339.30   14.38
   0  11  -6  362.47   13.54
   0 -11   5  181.06   10.64
   0 -11   5  192.63   10.60
   0  11  -5  182.64   10.48
   0  11  -5  173.77   10.75
   0  11  -5  182.97    9.91
   0 -11   4  346.92   14.10
   0 -11   4  400.38   14.28
   0  11  -4  390.34   14.83
   0  11  -4  343.43   14.05
   0  11  -4  361.47   13.66
   0 -11   3    2.55    3.36
   0 -11   3    7.51    3.56
   0  11  -3    3.99    3.45
   0  11  -3    3.50    3.50
   0  11  -3    4.23    3.28
   0  11  -3    4.33    3.51
   0 -11   2  106.26    8.41
   0 -11   2  110.04    7.88
   0  11  -2  110.58    8.51
   0  11  -2   92.92    7.79
   0  11  -2  109.42    7.95
   0  11  -2   93.29    7.85
   0 -11   1  254.99   12.02
   0 -11   1  221.68    9.51
   0 -11   1  253.52   11.36
   0  11  -1  231.96   11.66
   0  11  -1  234.03   11.37
   0  11  -1  254.81   11.41
   0  11  -1  221.47   11.33
   0 -11   0   29.22    5.35
   0 -11   0   18.12    3.81
   0 -11   0   34.66    5.78
   0  11   0   26.15    5.52
   0  11   0   27.23    5.18
   0  11   0   30.51    5.47
   0  11   0   29.09    5.61
   0 -11  -1  295.11   12.76
   0 -11  -1  276.31   11.53
   0 -11  -1  326.50   13.09
   0  11   1  294.29   13.28
   0  11   1  276.27   12.06
   0  11   1  315.57   12.94
   0  11   1  257.55   12.51
   0 -11  -2  138.36    9.04
   0 -11  -2  128.91    8.73
   0  11   2  140.76    9.81
   0  11   2  131.90    8.76
   0  11   2  164.14    9.97
   0  11   2  120.07    9.37
   0 -11  -3  349.59   13.71
   0 -11  -3  303.58   12.99
   0  11   3  334.86   14.64
   0  11   3  344.35   13.50
   0  11   3  374.54   14.47
   0  11   3  304.59   13.94
   0 -11  -4  243.52   11.69
   0 -11  -4  220.96   11.99
   0  11   4  219.54   12.35
   0  11   4  243.18   11.35
   0  11   4  235.06   11.88
   0  11   4  202.20   12.01
   0 -11  -5   67.78    7.28
   0 -11  -5   57.34    7.87
   0  11   5   56.94    7.98
   0  11   5   70.03    7.55
   0  11   5   58.96    8.03
   0 -11  -6  234.79   11.91
   0 -11  -6  198.79   12.43
   0  11   6  224.68   13.30
   0  11   6  223.70   11.75
   0  11   6  230.62   12.70
   0  11   6  194.92   12.34
   0 -11  -7   -1.02    3.74
   0  11   7    3.37    4.28
   0  11   7    1.33    4.08
   0  11   7   -2.51    3.46
   0 -11  -8  104.06   10.53
   0  11   8  103.02   10.37
   0  11   8  101.66    9.49
   0  11   8   90.41    9.61
   0 -11  -9   89.31    9.96
   0  11   9   96.55   10.16
   0  11   9  102.53    9.86
   0  11   9   88.21    9.48
   0 -11 -10   19.41    6.63
   0  11  10   13.14    5.95
   0  11  10   21.92    6.68
   0  11  10   19.62    6.73
   0 -12  13  109.01   10.12
   0 -12  13  105.44   10.73
   0 -12  13  104.52   10.93
   0  12 -13   98.55   10.50
   0  12 -13  119.29   10.59
   0  12 -13  101.19   10.60
   0 -12  12   50.05    8.09
   0 -12  12   47.03    8.16
   0 -12  12   43.82    8.08
   0  12 -12   45.70    7.93
   0  12 -12   52.70    8.32
   0  12 -12   37.25    7.73
   0 -12  11  114.27   10.69
   0 -12  11   93.46    9.84
   0  12 -11   99.81    9.58
   0  12 -11   99.48    9.79
   0  12 -11   83.66    9.38
   0 -12  10  151.80   11.66
   0 -12  10  148.85   10.99
   0  12 -10  146.24   10.49
   0  12 -10  156.56   10.99
   0  12 -10  134.96   10.97
   0 -12   9    4.01    4.08
   0 -12   9    4.46    4.18
   0  12  -9    4.60    4.30
   0  12  -9    1.53    4.28
   0 -12   8   85.52    8.95
   0 -12   8   81.04    8.46
   0  12  -8   83.00    8.60
   0  12  -8   74.53    8.35
   0 -12   7   11.95    4.74
   0 -12   7   13.19    4.86
   0  12  -7   15.20    4.87
   0  12  -7   16.71    5.15
   0  12  -7   16.59    4.63
   0 -12   6  102.10    9.24
   0 -12   6  100.79    8.51
   0  12  -6   95.55    8.58
   0  12  -6   90.63    8.67
   0  12  -6  100.81    8.39
   0 -12   5  287.86   13.80
   0 -12   5  317.90   13.86
   0  12  -5  297.21   13.74
   0  12  -5  273.43   13.54
   0  12  -5  305.28   13.49
   0 -12   4    1.04    3.47
   0 -12   4    1.67    3.66
   0  12  -4   -0.57    3.28
   0  12  -4    2.50    4.07
   0  12  -4    2.25    3.77
   0  12  -4    1.55    3.40
   0 -12   3  393.10   15.61
   0 -12   3  443.11   15.63
   0  12  -3  409.19   15.89
   0  12  -3  396.29   15.79
   0  12  -3  432.85   15.64
   0  12  -3  370.29   15.01
   0 -12   2   33.85    6.27
   0 -12   2   26.88    5.44
   0  12  -2   31.74    6.06
   0  12  -2   24.64    5.53
   0  12  -2   33.36    6.05
   0  12  -2   29.33    5.90
   0 -12   1  143.60    9.82
   0 -12   1  171.21   10.33
   0  12  -1  163.72   10.95
   0  12  -1  153.00   10.29
   0  12  -1  165.90   10.03
   0  12  -1  133.16    9.72
   0 -12   0  303.98   13.57
   0 -12   0  300.20   12.02
   0 -12   0  341.07   14.01
   0  12   0  296.04   13.99
   0  12   0  313.09   13.64
   0  12   0  333.06   13.92
   0  12   0  276.60   13.47
   0 -12  -1   10.53    4.26
   0 -12  -1    8.91    3.89
   0  12   1    9.07    4.47
   0  12   1    6.85    4.06
   0  12   1   10.28    4.32
   0  12   1    9.67    4.59
   0 -12  -2  325.93   14.02
   0 -12  -2  326.14   13.75
   0  12   2  310.82   14.69
   0  12   2  310.01   13.64
   0  12   2  356.26   14.69
   0  12   2  291.54   14.21
   0 -12  -3   57.74    6.93
   0 -12  -3   68.75    7.73
   0  12   3   57.94    8.13
   0  12   3   58.27    7.53
   0  12   3   63.96    8.24
   0  12   3   50.75    7.59
   0 -12  -4  114.77    9.24
   0 -12  -4  101.55    9.25
   0  12   4   97.96    9.68
   0  12   4  108.41    8.86
   0  12   4  112.38    9.54
   0  12   4  101.52    9.40
   0 -12  -5  170.54   10.92
   0 -12  -5  156.41   11.06
   0  12   5  163.88   11.74
   0  12   5  180.25   11.67
   0  12   5  138.89   10.85
   0 -12  -6    5.85    4.46
   0  12   6    1.92    4.15
   0  12   6    0.49    4.19
   0  12   6   -0.93    3.96
   0 -12  -7  139.35   11.40
   0  12   7  135.87   11.67
   0  12   7  144.24   11.31
   0  12   7  130.70   11.38
   0 -12  -8   17.49    6.37
   0  12   8   15.25    6.17
   0  12   8   11.89    5.64
   0  12   8    4.71    4.95
   0 -12  -9   19.11    6.74
   0  12   9   21.19    7.02
   0  12   9   31.09    7.51
   0  12   9   24.55    7.11
   0 -13  12   65.65    9.85
   0 -13  12   77.50    9.52
   0  13 -12   80.42    9.78
   0  13 -12   71.13   10.20
   0 -13  11   93.23   10.09
   0 -13  11  110.63   10.45
   0  13 -11  107.02   10.57
   0  13 -11  108.38   10.77
   0 -13  10   16.41    5.81
   0 -13  10   17.89    6.03
   0  13 -10   19.78    6.11
   0  13 -10   13.66    5.79
   0 -13   9  166.91   12.38
   0 -13   9  153.94   11.28
   0  13  -9  161.28   11.83
   0  13  -9  138.09   11.65
   0 -13   8   43.05    7.77
   0 -13   8   43.93    7.41
   0  13  -8   40.22    7.19
   0  13  -8   40.48    7.55
   0 -13   7  175.64   11.98
   0 -13   7  196.64   12.25
   0  13  -7  177.94   11.69
   0  13  -7  165.36   12.01
   0  13  -7  188.77   11.40
   0 -13   6   70.67    8.17
   0 -13   6   57.99    7.96
   0  13  -6   58.42    8.29
   0  13  -6   68.34    9.10
   0  13  -6   60.64    8.05
   0 -13   5   21.60    5.81
   0 -13   5   23.57    5.65
   0  13  -5   24.16    6.10
   0  13  -5   20.62    5.77
   0  13  -5   26.66    6.18
   0  13  -5   24.32    5.70
   0 -13   4  346.13   15.64
   0 -13   4  364.29   15.37
   0  13  -4  329.21   15.19
   0  13  -4  306.74   14.84
   0  13  -4  370.94   15.50
   0  13  -4  314.01   14.63
   0 -13   3   10.55    4.74
   0 -13   3    9.90    4.77
   0  13  -3    6.84    4.37
   0  13  -3    7.55    4.47
   0  13  -3    7.81    4.71
   0  13  -3   10.11    4.85
   0 -13   2  264.05   13.75
   0 -13   2  276.26   13.43
   0  13  -2  247.08   13.46
   0  13  -2  243.22   13.10
   0  13  -2  299.79   14.00
   0  13  -2  235.83   13.00
   0 -13   1   90.77    8.89
   0 -13   1   98.72    8.88
   0  13  -1   99.51    9.24
   0  13  -1   95.93    8.88
   0  13  -1   97.61    8.95
   0  13  -1   89.43    9.16
   0 -13   0   75.20    7.99
   0 -13   0   90.70    8.34
   0  13   0   76.48    8.55
   0  13   0   75.48    8.32
   0  13   0   88.92    8.31
   0  13   0   79.26    8.86
   0 -13  -1  315.77   14.80
   0  13   1  281.43   14.66
   0  13   1  295.08   14.17
   0  13   1  324.20   14.66
   0  13   1  254.87   13.92
   0 -13  -2   18.77    5.22
   0 -13  -2   12.32    4.61
   0  13   2   17.02    5.55
   0  13   2   16.12    5.13
   0  13   2   14.39    5.21
   0  13   2   12.62    5.15
   0 -13  -3  139.79   10.49
   0 -13  -3  135.69   10.34
   0  13   3  130.34   10.89
   0  13   3  136.90    9.95
   0  13   3  164.64   11.41
   0  13   3  114.59   10.18
   0 -13  -4  114.05    9.84
   0 -13  -4  112.72   10.04
   0  13   4  100.23    9.91
   0  13   4  120.30   10.26
   0  13   4   92.30    9.57
   0 -13  -5   13.04    5.33
   0  13   5    7.68    5.19
   0  13   5   10.84    4.85
   0  13   5    6.07    5.00
   0 -13  -6  104.14   10.26
   0  13   6   90.78   10.02
   0  13   6  102.97   10.21
   0  13   6   95.46   10.51
   0 -13  -7    0.78    4.59
   0  13   7   -0.52    4.65
   0  13   7   -4.29    4.08
   0  13   7   -0.16    4.64
   0 -14  11   59.18    9.55
   0  14 -11   65.05    9.57
   0 -14  10  111.51   11.10
   0 -14  10  114.34   10.77
   0  14 -10  124.29   11.08
   0  14 -10  117.49   11.38
   0 -14   9    2.97    4.80
   0 -14   9    0.61    4.52
   0  14  -9   -1.00    4.20
   0  14  -9    3.14    4.73
   0 -14   8  124.05   11.35
   0 -14   8  145.77   11.27
   0  14  -8  124.56   11.05
   0  14  -8  128.41   11.35
   0 -14   7   34.15    7.22
   0 -14   7   35.10    7.20
   0  14  -7   28.90    6.80
   0  14  -7   31.67    7.36
   0  14  -7   32.00    6.85
   0 -14   6   75.63    8.90
   0 -14   6   77.83    8.96
   0  14  -6   74.37    8.81
   0  14  -6   62.39    9.01
   0  14  -6   75.00    9.00
   0  14  -6   82.12    8.55
   0 -14   5  119.60   10.52
   0 -14   5  134.60   10.37
   0  14  -5  132.36   11.12
   0  14  -5  119.36   10.83
   0  14  -5  128.91   10.31
   0  14  -5  128.26   10.30
   0 -14   4    1.09    3.87
   0 -14   4   -1.28    3.93
   0  14  -4    4.59    4.76
   0  14  -4    1.52    4.37
   0  14  -4    4.10    4.22
   0  14  -4   -0.46    3.77
   0 -14   3  196.16   12.62
   0 -14   3  206.72   12.56
   0  14  -3  185.89   12.79
   0  14  -3  192.26   12.57
   0  14  -3  202.56   12.50
   0  14  -3  181.07   12.42
   0 -14   2   68.34    8.27
   0 -14   2   77.25    8.69
   0  14  -2   66.78    9.25
   0  14  -2   66.67    9.01
   0  14  -2   69.87    8.46
   0  14  -2   55.01    8.45
   0 -14   1   88.85    9.07
   0 -14   1   95.33    9.33
   0  14  -1   86.12    9.27
   0  14  -1   73.87    8.91
   0  14  -1   86.70    9.09
   0  14  -1   82.28    9.05
   0 -14   0  185.69   12.17
   0 -14   0  200.90   12.44
   0  14   0  171.56   12.58
   0  14   0  187.18   12.33
   0  14   0  196.13   12.37
   0  14   0  159.33   11.88
   0 -14  -1   18.76    5.61
   0  14   1   19.82    6.30
   0  14   1   21.67    6.06
   0  14   1   24.67    6.36
   0  14   1   13.55    5.60
   0 -14  -2  148.38   11.03
   0  14   2  124.98   11.08
   0  14   2  150.12   11.25
   0  14   2  156.99   11.55
   0  14   2  124.69   11.01
   0 -14  -3   18.43    5.85
   0  14   3   20.22    6.55
   0  14   3   23.03    6.40
   0  14   3   16.46    6.32
   0 -14  -4   47.42    8.11
   0  14   4   38.93    7.96
   0  14   4   56.09    8.61
   0  14   4   31.24    7.58
   0 -14  -5   65.36    9.57
   0  14   5   60.06    9.51
   0  14   5   78.40   10.22
   0  14   5   60.71    9.62
   0 -15   9  138.05   12.17
   0  15  -9  122.32   11.39
   0 -15   8    0.79    4.44
   0 -15   8    0.81    4.46
   0  15  -8    3.75    4.92
   0  15  -8    2.17    4.92
   0 -15   7   86.40   10.01
   0 -15   7   75.67   10.03
   0  15  -7   93.19   10.53
   0  15  -7   82.42    9.99
   0  15  -7   78.46    9.25
   0 -15   6   78.47    9.55
   0 -15   6   71.96    8.81
   0  15  -6   70.75    9.99
   0  15  -6   65.52    9.76
   0  15  -6   68.05    9.49
   0  15  -6   64.61    9.22
   0 -15   5    2.76    4.56
   0 -15   5    2.53    4.36
   0  15  -5    2.42    5.06
   0  15  -5    4.13    4.99
   0  15  -5    2.93    4.66
   0  15  -5   -0.15    4.55
   0 -15   4  235.50   14.61
   0 -15   4  251.18   14.45
   0  15  -4  234.57   14.56
   0  15  -4  237.39   14.61
   0  15  -4  255.72   14.65
   0  15  -4  224.39   14.20
   0 -15   3    5.64    4.92
   0 -15   3    4.91    5.03
   0  15  -3    5.06    5.33
   0  15  -3    4.53    4.85
   0  15  -3    0.66    4.70
   0  15  -3    7.41    5.45
   0 -15   2  121.54   10.87
   0 -15   2  140.45   11.00
   0  15  -2  131.05   11.82
   0  15  -2  117.93   10.67
   0  15  -2  144.51   11.49
   0  15  -2  118.71   10.83
   0 -15   1   84.84    9.86
   0 -15   1   83.23    9.55
   0  15  -1   73.34   10.06
   0  15  -1   83.01    9.33
   0  15  -1   88.63    9.71
   0  15  -1   76.25   10.38
   0 -15   0   58.37    8.92
   0  15   0   46.27    8.71
   0  15   0   45.15    7.99
   0  15   0   50.63    8.43
   0  15   0   37.86    7.83
   0 -15  -1  179.08   12.65
   0  15   1  168.40   13.39
   0  15   1  183.52   12.63
   0  15   1  189.51   13.02
   0  15   1  153.10   12.52
   0 -15  -2   -0.04    4.39
   0  15   2    6.56    5.38
   0 -15  -3  110.24   10.69
   0  15   3   98.41   10.78
   0 -16   4    6.47    5.38
   0  16  -4    9.17    5.67
   0  16  -4    8.59    5.68
   0  16  -4    2.61    4.98
   0  16  -4   13.08    6.31
   0 -16   3  155.96   13.05
   0  16  -3  153.64   13.29
   0  16  -3  149.73   12.53
   0  16  -3  148.56   12.89
   0 -16   2   15.38    6.25
   0  16  -2   15.47    6.42
   0  16  -2   17.34    6.72
  -1  16   0  156.11   13.30
  -1  16   0  144.41   12.19
   1 -16   0  158.69   12.72
  -1  16  -1   39.39    8.30
  -1  16  -1   55.08    9.09
   1 -16   1   50.24    8.70
  -1  16  -2   68.27   10.36
  -1  16  -2   77.15   10.56
  -1  16  -2   70.19   10.19
   1 -16   2   80.18    9.65
  -1  16  -3  124.64   11.58
  -1  16  -3  112.75   11.20
  -1  16  -3  122.47   11.39
   1 -16   3  116.57   11.48
  -1  16  -4    9.76    5.80
  -1  16  -4    8.63    5.87
  -1  16  -4   11.64    5.83
   1 -16   4   17.86    6.60
  -1  16  -5  129.04   11.69
  -1  16  -5  116.53   11.54
  -1  16  -5  130.07   11.49
   1 -16   5  111.10   11.29
  -1  15   4   64.52   10.09
  -1  15   3  122.79   11.91
  -1  15   3  123.33   10.69
  -1  15   3  122.25   11.53
  -1  15   2    9.89    5.73
  -1  15   2   10.58    5.49
  -1  15   2   13.91    6.23
   1 -15  -2   10.51    5.41
  -1  15   1  233.78   14.72
  -1  15   1  232.73   14.03
  -1  15   1  224.13   14.73
   1 -15  -1  254.88   14.39
  -1  15   0    3.30    4.75
  -1  15   0    7.61    5.05
  -1  15   0    8.83    5.23
   1 -15   0    3.00    4.40
  -1  15  -1  153.70   12.10
  -1  15  -1  149.80   11.73
  -1  15  -1  156.83   12.12
   1 -15   1  163.03   11.95
  -1  15  -2   68.44    9.54
  -1  15  -2   58.72    8.91
  -1  15  -2   48.48    8.42
   1 -15   2   55.87    8.62
  -1  15  -3   52.92    8.46
  -1  15  -3   50.45    8.57
  -1  15  -3   48.75    8.39
   1 -15   3   48.95    8.28
  -1  15  -4  141.94   11.87
  -1  15  -4  149.84   12.35
  -1  15  -4  185.82   12.45
  -1  15  -4  132.61   11.04
   1 -15   4  151.78   11.94
  -1  15  -5    9.23    5.62
  -1  15  -5   10.98    5.54
  -1  15  -5   10.63    5.50
  -1  15  -5    5.14    4.71
   1 -15   5    8.78    5.18
   1 -15   5   11.87    5.50
  -1  15  -6  106.49   10.74
  -1  15  -6   79.70    9.66
  -1  15  -6  104.64    9.91
  -1  15  -6   98.00    9.98
   1 -15   6   85.60    9.83
   1 -15   6  104.55    9.83
  -1  15  -7  109.22   10.94
  -1  15  -7   89.63   10.63
  -1  15  -7  114.61   10.41
   1 -15   7   95.77   10.42
   1 -15   7  123.76   11.04
  -1  15  -8   12.15    5.98
  -1  15  -8   18.36    6.76
   1 -15   8   19.79    6.54
   1 -15   8   24.68    6.66
  -1  15  -9  162.02   12.43
   1 -15   9  179.96   13.22
  -1  14   6   -0.60    4.73
  -1  14   6   -0.78    4.51
   1 -14  -6   -1.81    4.57
  -1  14   5   76.03    9.50
  -1  14   5   60.07    9.34
   1 -14  -5   88.01    9.84
  -1  14   4   33.64    7.68
  -1  14   4   28.21    6.65
  -1  14   4   32.14    7.36
   1 -14  -4   30.99    6.99
  -1  14   3   63.01    9.20
  -1  14   3   71.18    8.24
  -1  14   3   67.05    9.47
   1 -14  -3   66.02    8.23
   1 -14  -3   77.93    8.81
  -1  14   2  162.35   12.06
  -1  14   2  181.59   11.97
  -1  14   2  169.48   12.31
   1 -14  -2  181.80   11.91
  -1  14   1    4.07    4.42
  -1  14   1   10.12    5.15
  -1  14   1    8.36    4.49
  -1  14   1    6.60    4.78
   1 -14  -1   13.00    5.11
  -1  14   0  116.94   10.29
  -1  14   0  131.56   10.44
  -1  14   0  134.41   10.22
  -1  14   0  119.98   10.42
   1 -14   0  116.39    9.77
   1 -14   0  134.15   10.14
  -1  14  -1   61.44    8.66
  -1  14  -1   58.71    8.58
  -1  14  -1   68.15    8.11
  -1  14  -1   46.81    7.76
   1 -14   1   63.10    7.87
   1 -14   1   59.38    7.98
  -1  14  -2   72.87    8.89
  -1  14  -2   60.87    8.81
  -1  14  -2   71.82    8.17
  -1  14  -2   55.29    8.41
   1 -14   2   68.13    8.43
   1 -14   2   77.26    8.31
  -1  14  -3  204.45   12.95
  -1  14  -3  190.69   12.43
  -1  14  -3  228.99   12.46
  -1  14  -3  189.42   12.23
   1 -14   3  199.06   12.81
   1 -14   3  215.49   12.08
  -1  14  -4    2.42    4.39
  -1  14  -4    0.75    4.20
  -1  14  -4   -0.18    3.97
  -1  14  -4   -0.95    3.70
   1 -14   4    0.76    3.93
   1 -14   4   -1.71    3.71
  -1  14  -5  273.65   14.66
  -1  14  -5  260.15   14.62
  -1  14  -5  294.76   14.48
  -1  14  -5  263.54   14.07
   1 -14   5  262.01   14.58
   1 -14   5  278.06   13.83
  -1  14  -6   38.74    7.19
  -1  14  -6   34.05    7.33
  -1  14  -6   41.20    7.33
   1 -14   6   34.62    7.12
   1 -14   6   31.86    6.68
  -1  14  -7   83.72    9.02
  -1  14  -7   77.14    9.17
  -1  14  -7   76.85    8.63
   1 -14   7   78.24    9.19
   1 -14   7   85.65    8.78
  -1  14  -8  144.59   11.51
  -1  14  -8  139.20   11.77
   1 -14   8  132.31   11.61
   1 -14   8  152.55   11.61
  -1  14  -9   -0.16    4.11
  -1  14  -9    3.59    5.21
   1 -14   9    3.87    4.46
   1 -14   9    6.25    4.95
  -1  14 -10  130.76   11.41
  -1  14 -10  118.54   11.37
   1 -14  10  130.06   11.70
   1 -14  10  137.93   11.85
   1 -14  11   22.40    6.61
  -1  13   8   31.74    7.83
  -1  13   8   19.36    6.88
   1 -13  -8   25.35    7.04
  -1  13   7    8.37    5.28
  -1  13   7    6.23    5.13
   1 -13  -7   13.07    5.85
  -1  13   6  138.99   11.54
  -1  13   6  137.01   11.43
   1 -13  -6  135.40   11.09
  -1  13   5    3.38    4.51
  -1  13   5   -0.26    3.72
  -1  13   5    1.89    4.06
  -1  13   5    1.69    4.37
   1 -13  -5    2.88    4.39
  -1  13   4  167.00   12.22
  -1  13   4  161.80   11.00
  -1  13   4  176.38   11.35
  -1  13   4  161.26   11.73
   1 -13  -4  166.00   10.91
   1 -13  -4  149.14   10.68
  -1  13   3  177.39   12.31
  -1  13   3  176.21   11.43
  -1  13   3  207.51   11.92
  -1  13   3  160.27   11.54
   1 -13  -3  182.32   11.07
   1 -13  -3  163.94   10.92
  -1  13   2   72.47    8.67
  -1  13   2   70.50    7.80
  -1  13   2   67.01    7.76
  -1  13   2   64.54    8.90
   1 -13  -2   73.06    7.74
   1 -13  -2   54.12    6.74
  -1  13   1  284.31   14.58
  -1  13   1  290.59   13.96
  -1  13   1  317.85   13.89
  -1  13   1  246.41   13.52
   1 -13  -1  296.96   14.00
  -1  13   0    9.35    4.79
  -1  13   0    9.71    4.70
  -1  13   0   16.00    5.03
  -1  13   0   17.10    5.30
   1 -13   0   15.90    4.90
   1 -13   0   18.16    5.07
  -1  13  -1  229.22   12.74
  -1  13  -1  227.44   12.82
  -1  13  -1  254.71   12.44
  -1  13  -1  211.39   12.32
   1 -13   1  227.15   12.39
   1 -13   1  262.03   12.55
  -1  13  -2   65.55    7.74
  -1  13  -2   75.92    8.17
  -1  13  -2   79.29    7.65
  -1  13  -2   72.14    7.84
   1 -13   2   78.67    8.06
   1 -13   2   85.43    7.80
  -1  13  -3   32.19    6.27
  -1  13  -3   29.96    6.30
  -1  13  -3   29.40    5.80
  -1  13  -3   35.50    6.57
   1 -13   3   35.16    6.76
   1 -13   3   38.90    6.48
  -1  13  -4  343.20   15.14
  -1  13  -4  330.16   15.23
  -1  13  -4  360.38   14.86
  -1  13  -4  318.03   14.37
   1 -13   4  338.34   15.38
   1 -13   4  364.84   14.87
  -1  13  -5    6.10    4.27
  -1  13  -5    3.51    4.16
  -1  13  -5    1.44    3.52
   1 -13   5    6.04    4.35
   1 -13   5    4.54    3.75
  -1  13  -6  226.77   12.59
  -1  13  -6  195.54   12.65
  -1  13  -6  215.35   11.84
   1 -13   6  213.62   12.76
   1 -13   6  217.28   12.02
  -1  13  -7   90.26    9.03
  -1  13  -7   72.11    8.51
  -1  13  -7   90.25    8.56
   1 -13   7   79.56    8.70
   1 -13   7   89.01    8.83
  -1  13  -8   63.81    8.56
  -1  13  -8   71.49    8.64
   1 -13   8   52.85    8.21
   1 -13   8   69.30    7.95
  -1  13  -9  170.62   11.77
  -1  13  -9  137.56   11.37
   1 -13   9  148.86   11.64
   1 -13   9  155.15   11.16
  -1  13 -10    3.11    4.55
  -1  13 -10   10.09    5.41
   1 -13  10    4.67    4.75
   1 -13  10    7.12    4.78
  -1  13 -11   97.99    9.99
  -1  13 -11  109.66   10.83
   1 -13  11  107.43   10.77
   1 -13  11  106.91   10.64
  -1  13 -12   69.31    9.76
  -1  13 -12   54.46    9.40
   1 -13  12   56.40    9.58
   1 -13  12   67.67    9.86
  -1  12  10   90.20   10.01
   1 -12 -10   99.91   11.02
  -1  12   9   26.55    7.07
  -1  12   9   27.44    7.34
   1 -12  -9   30.06    7.52
  -1  12   8   34.73    7.55
  -1  12   8   33.80    7.02
  -1  12   8   32.26    7.29
   1 -12  -8   31.09    7.24
  -1  12   7  143.66   11.73
  -1  12   7  156.95   11.11
  -1  12   7  152.30   11.44
   1 -12  -7  157.91   12.02
  -1  12   6    2.07    4.25
  -1  12   6    0.17    3.48
  -1  12   6    3.16    4.11
   1 -12  -6    2.94    4.29
  -1  12   5  213.18   12.82
  -1  12   5  221.76   11.94
  -1  12   5  231.48   12.34
  -1  12   5  205.27   12.54
   1 -12  -5  193.61   11.82
  -1  12   4   79.49    8.49
  -1  12   4   79.66    8.02
  -1  12   4   90.05    8.36
  -1  12   4   62.96    7.68
   1 -12  -4   81.67    7.60
   1 -12  -4   80.53    8.01
  -1  12   3  205.26   12.11
  -1  12   3  199.45   11.16
  -1  12   3  218.44   11.28
  -1  12   3  179.02   11.43
   1 -12  -3  218.16   11.53
   1 -12  -3  185.88   10.78
  -1  12   2  322.71   14.64
  -1  12   2  320.18   13.80
  -1  12   2  335.07   13.61
  -1  12   2  289.87   13.91
   1 -12  -2  320.19   13.49
   1 -12  -2  304.16   13.04
  -1  12   1    5.16    4.17
  -1  12   1    5.27    3.70
  -1  12   1    2.29    3.20
  -1  12   1    5.09    3.92
   1 -12  -1   10.85    4.15
   1 -12  -1    2.40    3.41
   1 -12  -1    5.21    3.60
  -1  12   0  228.29   12.12
  -1  12   0  235.63   12.04
  -1  12   0  271.52   12.13
  -1  12   0  228.55   12.22
   1 -12   0  259.74   12.52
   1 -12   0  236.51   10.67
   1 -12   0  275.29   12.16
  -1  12  -1  111.42    9.13
  -1  12  -1  101.56    8.78
  -1  12  -1  109.49    8.44
  -1  12  -1   96.80    8.43
   1 -12   1  103.38    8.64
   1 -12   1  118.96    8.57
  -1  12  -2  231.72   11.99
  -1  12  -2  212.81   11.85
  -1  12  -2  252.14   11.78
  -1  12  -2  209.17   11.45
   1 -12   2  227.63   11.84
   1 -12   2  249.37   11.68
  -1  12  -3  165.98   10.39
  -1  12  -3  144.64    9.94
  -1  12  -3  162.87    9.63
  -1  12  -3  149.90    9.80
   1 -12   3  161.81   10.52
   1 -12   3  184.32   10.08
  -1  12  -4    7.20    4.00
  -1  12  -4    6.85    4.01
  -1  12  -4    7.50    3.79
  -1  12  -4    7.04    3.89
   1 -12   4    6.62    4.10
   1 -12   4    3.25    3.39
  -1  12  -5  286.45   13.35
  -1  12  -5  272.99   13.49
  -1  12  -5  300.27   13.31
   1 -12   5  278.51   13.54
   1 -12   5  327.38   13.66
  -1  12  -6   37.77    6.41
  -1  12  -6   32.71    6.44
  -1  12  -6   43.49    6.46
   1 -12   6   37.31    6.61
   1 -12   6   42.72    6.63
  -1  12  -7   58.68    6.83
  -1  12  -7   64.68    7.32
  -1  12  -7   62.14    8.56
  -1  12  -7   60.56    6.71
   1 -12   7   60.92    8.29
   1 -12   7   69.65    7.76
  -1  12  -8  156.94   10.19
  -1  12  -8  183.42   11.34
  -1  12  -8  141.56   10.68
   1 -12   8  157.14   11.08
   1 -12   8  167.90   10.72
  -1  12  -9   27.46    5.99
  -1  12  -9   34.79    6.64
  -1  12  -9   28.88    6.77
   1 -12   9   33.73    6.99
   1 -12   9   29.68    6.13
  -1  12 -10  151.01   10.95
  -1  12 -10  169.29   11.42
  -1  12 -10  155.02   11.83
   1 -12  10  170.25   12.03
   1 -12  10  146.16   10.80
  -1  12 -11   54.90    8.29
  -1  12 -11   71.20    8.57
  -1  12 -11   58.46    8.91
   1 -12  11   64.45    9.44
   1 -12  11   61.54    8.86
  -1  12 -12   88.24    9.81
  -1  12 -12   87.28   10.18
   1 -12  12   97.23   10.20
   1 -12  12  105.88   10.18
  -1  12 -13   97.02   10.70
  -1  12 -13   93.31   10.29
   1 -12  13   95.15   10.88
   1 -12  13   90.01    9.93
  -1  11  11   93.01   10.85
  -1  11  11   97.70   10.37
   1 -11 -11   97.00   11.21
  -1  11  10   10.41    5.76
  -1  11  10   13.60    5.67
  -1  11  10   14.32    5.81
   1 -11 -10   15.57    6.21
  -1  11   9  168.69   12.38
  -1  11   9  180.47   12.01
  -1  11   9  168.26   12.07
   1 -11  -9  175.07   12.96
  -1  11   8  133.18   10.87
  -1  11   8  145.09   10.53
  -1  11   8  128.27   10.34
   1 -11  -8  123.34   10.90
  -1  11   7   60.51    8.56
  -1  11   7   54.78    7.61
  -1  11   7   60.15    8.39
   1 -11  -7   53.66    8.16
  -1  11   6  151.58   10.80
  -1  11   6  167.74   10.10
  -1  11   6  182.73   10.83
  -1  11   6  156.83   10.97
   1 -11  -6  156.29   11.03
  -1  11   5    1.14    3.50
  -1  11   5    3.02    3.44
  -1  11   5    0.42    3.34
  -1  11   5    2.94    3.78
   1 -11  -5    1.57    3.02
   1 -11  -5    0.25    3.59
  -1  11   4  213.83   11.93
  -1  11   4  201.23   10.79
  -1  11   4  226.53   11.24
  -1  11   4  191.54   11.27
   1 -11  -4  227.89   11.03
   1 -11  -4  196.15   10.90
  -1  11   3  182.93   10.93
  -1  11   3  198.13   10.69
  -1  11   3  214.03   10.57
  -1  11   3  169.22   10.51
   1 -11  -3  194.52   10.14
   1 -11  -3  164.95    9.73
  -1  11   2  194.74   11.03
  -1  11   2  198.60   10.49
  -1  11   2  223.29   10.73
  -1  11   2  188.23   10.82
   1 -11  -2  220.78   10.88
   1 -11  -2  177.50    9.85
  -1  11   1  162.95   10.00
  -1  11   1  164.70    9.67
  -1  11   1  176.84    9.58
   1 -11  -1  171.63    9.82
   1 -11  -1  150.56    8.78
   1 -11  -1  174.53    9.46
  -1  11   0   48.12    6.62
  -1  11   0   45.48    6.37
  -1  11   0   44.55    5.53
  -1  11   0   44.37    6.55
   1 -11   0   49.99    6.59
   1 -11   0   41.79    5.48
   1 -11   0   48.17    5.55
  -1  11  -1  285.65   12.71
  -1  11  -1  279.02   12.52
  -1  11  -1  301.22   11.95
  -1  11  -1  253.08   12.12
   1 -11   1  291.68   12.40
   1 -11   1  251.61    9.80
   1 -11   1  312.57   12.10
  -1  11  -2  244.48   11.76
  -1  11  -2  238.82   11.60
  -1  11  -2  277.38   11.56
  -1  11  -2  229.05   11.43
   1 -11   2  240.10   11.48
   1 -11   2  266.47   11.31
  -1  11  -3  160.02    9.84
  -1  11  -3  138.43    9.50
  -1  11  -3  155.48    9.17
  -1  11  -3  132.96    8.86
   1 -11   3  134.35    9.06
   1 -11   3  156.27    9.14
  -1  11  -4  338.30   13.37
  -1  11  -4  325.13   13.66
  -1  11  -4  347.21   13.48
   1 -11   4  340.32   13.87
   1 -11   4  386.40   13.73
  -1  11  -5    0.06    2.66
  -1  11  -5   -0.22    3.23
  -1  11  -5    2.04    3.33
  -1  11  -5   -0.17    3.06
   1 -11   5   -0.06    2.94
   1 -11   5   -1.85    2.81
  -1  11  -6  210.83   10.17
  -1  11  -6  206.47   11.02
  -1  11  -6  175.91   10.74
  -1  11  -6  189.88   10.19
   1 -11   6  190.58   11.06
   1 -11   6  213.19   10.82
  -1  11  -7   88.18    7.62
  -1  11  -7   91.63    8.13
  -1  11  -7   90.16    8.38
  -1  11  -7   91.58    7.58
   1 -11   7   88.80    8.45
   1 -11   7   93.62    7.84
  -1  11  -8  158.11    9.95
  -1  11  -8  179.76   10.76
  -1  11  -8  155.10   10.83
   1 -11   8  154.75   10.55
   1 -11   8  163.64   10.45
  -1  11  -9  144.98    9.81
  -1  11  -9  160.62   10.44
  -1  11  -9  156.61   10.92
   1 -11   9  148.50   10.88
   1 -11   9  158.80   10.67
  -1  11 -10    1.62    3.90
  -1  11 -10   -2.25    3.48
  -1  11 -10   -0.32    3.67
   1 -11  10   -2.48    3.14
   1 -11  10    2.13    3.86
   1 -11  10   -0.29    3.67
  -1  11 -11  162.94   11.51
  -1  11 -11  185.59   11.53
  -1  11 -11  171.88   11.83
   1 -11  11  187.09   11.50
   1 -11  11  177.44   12.32
   1 -11  11  182.46   12.11
  -1  11 -12   60.80    8.88
  -1  11 -12   55.74    8.47
   1 -11  12   57.64    8.87
   1 -11  12   59.63    8.72
  -1  11 -13   48.80    8.50
  -1  11 -13   52.95    8.77
   1 -11  13   54.48    8.76
   1 -11  13   54.63    8.59
  -1  11 -14  107.35   10.91
  -1  11 -14  107.18   11.05
   1 -11  14  113.67   11.29
   1 -11  14  116.32   11.08
  -1  10  12  150.26   12.85
  -1  10  12  148.40   12.09
   1 -10 -12  133.74   12.56
  -1  10  11    9.67    5.29
  -1  10  11    4.96    5.03
  -1  10  11    4.11    4.79
   1 -10 -11    6.73    5.07
  -1  10  10  222.88   13.81
  -1  10  10  256.03   13.90
  -1  10  10  223.19   13.19
   1 -10 -10  235.28   14.31
  -1  10   9   19.18    5.77
  -1  10   9   15.49    5.25
  -1  10   9   21.92    5.64
   1 -10  -9   22.16    6.41
  -1  10   8  147.31   10.74
  -1  10   8  177.73   10.94
  -1  10   8  138.70   10.09
   1 -10  -8  144.00   10.75
  -1  10   7  107.85    9.22
  -1  10   7  108.64    8.13
  -1  10   7  118.45    8.71
  -1  10   7  117.42    9.43
   1 -10  -7  101.92    8.99
  -1  10   6    3.49    3.81
  -1  10   6    3.10    2.95
  -1  10   6    4.72    3.55
  -1  10   6    2.00    3.27
   1 -10  -6    2.23    2.92
   1 -10  -6    1.89    3.74
  -1  10   5  230.58   12.12
  -1  10   5  237.44   10.95
  -1  10   5  246.53   11.31
  -1  10   5  213.05   11.51
   1 -10  -5  219.69   10.27
   1 -10  -5  204.14   11.23
  -1  10   4  104.04    8.27
  -1  10   4  114.73    8.07
  -1  10   4  120.87    8.23
  -1  10   4  106.13    8.25
   1 -10  -4  115.00    7.78
   1 -10  -4   99.29    8.14
  -1  10   3  158.64    9.71
  -1  10   3  178.94    9.47
  -1  10   3  175.52    9.35
  -1  10   3  167.01   10.06
   1 -10  -3  164.63    9.05
   1 -10  -3  149.93    9.17
  -1  10   2  529.82   16.42
  -1  10   2  521.26   15.42
  -1  10   2  562.44   15.29
  -1  10   2  477.67   15.67
   1 -10  -2  540.70   15.26
   1 -10  -2  464.41   14.32
  -1  10   1   45.35    6.22
  -1  10   1   45.56    5.69
  -1  10   1   46.35    5.77
  -1  10   1   40.66    5.97
   1 -10  -1   47.34    5.53
   1 -10  -1   34.74    5.14
   1 -10  -1   52.95    5.91
  -1  10   0 1015.61   21.68
  -1  10   0 1006.00   21.30
  -1  10   0 1118.54   20.74
  -1  10   0  957.09   21.25
   1 -10   0 1055.72   21.34
   1 -10   0  487.92   12.96
   1 -10   0 1108.65   20.66
  -1  10  -1  226.49   10.62
  -1  10  -1  221.95   10.75
  -1  10  -1  244.94   10.27
  -1  10  -1  219.96   10.55
   1 -10   1  207.89   10.10
   1 -10   1  201.19    8.56
   1 -10   1  252.67   10.35
  -1  10  -2  265.81    8.67
  -1  10  -2  257.82   11.31
  -1  10  -2  234.75   10.90
  -1  10  -2  280.47   10.97
  -1  10  -2  250.07   11.04
   1 -10   2  258.57   11.26
   1 -10   2  216.73    8.12
   1 -10   2  279.25   10.89
  -1  10  -3  417.98   11.41
  -1  10  -3  418.21   14.02
  -1  10  -3  395.45   13.99
  -1  10  -3  386.33   13.43
   1 -10   3  423.72   14.30
   1 -10   3  425.00   13.20
  -1  10  -4   93.84    6.42
  -1  10  -4   86.54    7.12
  -1  10  -4   94.40    7.67
  -1  10  -4   88.94    7.30
   1 -10   4   87.25    7.40
   1 -10   4   99.92    7.40
  -1  10  -5  689.27   16.14
  -1  10  -5  680.48   17.57
  -1  10  -5  630.72   18.01
  -1  10  -5  661.25   16.95
   1 -10   5  652.14   18.22
   1 -10   5  691.89   17.39
  -1  10  -6   93.76    7.32
  -1  10  -6   91.19    7.64
  -1  10  -6   85.17    7.75
  -1  10  -6   94.66    7.29
   1 -10   6   78.61    7.30
   1 -10   6   94.78    7.32
  -1  10  -7  281.86   11.81
  -1  10  -7  303.98   12.51
  -1  10  -7  253.63   12.27
  -1  10  -7  295.23   11.45
   1 -10   7  287.62   12.97
   1 -10   7  279.04   12.05
  -1  10  -8  311.27   12.80
  -1  10  -8  361.57   13.77
  -1  10  -8  314.54   13.77
  -1  10  -8  344.33   12.18
   1 -10   8  335.91   13.23
   1 -10   8  324.84   14.04
   1 -10   8  346.55   13.75
  -1  10  -9  216.89   11.37
  -1  10  -9  226.86   11.21
  -1  10  -9  179.82   10.97
   1 -10   9  220.40   11.03
   1 -10   9  213.59   11.90
   1 -10   9  227.72   11.93
  -1  10 -10  183.61   11.14
  -1  10 -10  227.42   11.74
  -1  10 -10  174.32   11.16
   1 -10  10  211.08   11.26
   1 -10  10  200.14   11.90
   1 -10  10  194.16   11.57
  -1  10 -11    2.48    3.97
  -1  10 -11    2.85    3.66
  -1  10 -11    2.26    4.19
   1 -10  11    2.77    3.60
   1 -10  11    2.81    4.09
   1 -10  11    3.91    4.00
  -1  10 -12   76.97    8.66
  -1  10 -12   89.36    8.59
  -1  10 -12   81.20    9.02
   1 -10  12   83.34    9.18
   1 -10  12   86.83    9.20
  -1  10 -13   74.63    8.94
  -1  10 -13   70.34    8.50
   1 -10  13   88.24    9.30
   1 -10  13   86.95    9.24
  -1  10 -14   11.12    5.84
  -1  10 -14    7.28    5.38
   1 -10  14    3.71    4.62
   1 -10  14   12.87    5.91
  -1  10 -15  103.96   11.11
  -1  10 -15  120.12   11.34
   1 -10  15  116.58   11.43
   1 -10  15  104.51   10.85
  -1   9  13   67.19    9.94
  -1   9  13   75.17    9.14
   1  -9 -13   63.20    9.81
  -1   9  12   17.97    6.27
  -1   9  12   14.53    5.78
   1  -9 -12   11.43    5.81
  -1   9  11  153.95   11.66
  -1   9  11  159.70   11.48
  -1   9  11  158.07   11.02
   1  -9 -11  152.15   11.73
  -1   9  10    7.18    4.56
  -1   9  10    5.46    4.40
  -1   9  10    5.27    4.33
   1  -9 -10    4.82    4.73
  -1   9   9  232.50   12.98
  -1   9   9  266.17   13.02
  -1   9   9  241.97   12.32
   1  -9  -9  231.35   13.28
  -1   9   8   34.85    6.39
  -1   9   8   33.99    5.92
  -1   9   8   31.54    5.82
   1  -9  -8   31.53    6.30
  -1   9   7   10.92    4.39
  -1   9   7   11.89    3.76
  -1   9   7   12.02    4.12
  -1   9   7   10.79    4.07
   1  -9  -7   12.07    4.53
  -1   9   6  185.21   10.79
  -1   9   6  195.42    9.59
  -1   9   6  192.20    9.97
  -1   9   6  167.78    9.83
   1  -9  -6  195.88    9.29
   1  -9  -6  152.91    9.70
  -1   9   5   93.87    7.80
  -1   9   5  108.06    7.42
  -1   9   5  110.40    7.69
  -1   9   5   98.31    7.74
   1  -9  -5  106.39    7.03
   1  -9  -5   88.02    7.47
  -1   9   4  213.68   10.63
  -1   9   4  207.66    9.53
  -1   9   4  227.44   10.03
  -1   9   4  203.68   10.30
   1  -9  -4  239.38    9.74
   1  -9  -4  189.29    9.81
  -1   9   3  326.02   12.56
  -1   9   3  352.15   12.23
  -1   9   3  370.60   12.07
  -1   9   3  318.90   12.40
   1  -9  -3  345.98   11.54
   1  -9  -3  294.88   11.57
  -1   9   2  151.98    8.79
  -1   9   2  149.35    8.23
  -1   9   2  161.95    8.06
  -1   9   2  133.00    8.36
   1  -9  -2  159.94    8.37
   1  -9  -2  134.86    8.00
  -1   9   1  723.50   17.50
  -1   9   1  734.13   17.19
  -1   9   1  804.52   16.65
  -1   9   1  691.14   17.21
   1  -9  -1  755.61   16.83
   1  -9  -1  632.31   14.87
   1  -9  -1  801.24   16.62
  -1   9   0   35.83    3.48
  -1   9   0   32.05    4.98
  -1   9   0   27.93    4.70
  -1   9   0   35.63    4.76
  -1   9   0   23.94    4.53
   1  -9   0   37.25    5.09
   1  -9   0    1.30    1.06
   1  -9   0   36.93    4.87
  -1   9  -1  736.36   12.50
  -1   9  -1  697.53   16.71
  -1   9  -1  677.80   16.72
  -1   9  -1  726.47   15.71
  -1   9  -1  642.51   16.21
   1  -9   1  696.45   16.55
   1  -9   1  573.99   12.65
   1  -9   1  748.70   15.93
  -1   9  -2  295.05    8.70
  -1   9  -2  294.16   11.07
  -1   9  -2  269.95   10.93
  -1   9  -2  283.63   11.03
   1  -9   2  294.69   11.23
   1  -9   2  249.04    8.12
   1  -9   2  322.23   10.86
  -1   9  -3  129.59    6.60
  -1   9  -3  124.86    7.60
  -1   9  -3  122.74    8.16
  -1   9  -3  122.04    7.70
   1  -9   3  124.71    7.87
   1  -9   3  112.22    5.36
   1  -9   3  139.02    7.49
  -1   9  -4  825.26   16.11
  -1   9  -4  827.56   17.99
  -1   9  -4  767.72   18.39
  -1   9  -4  816.11   17.65
   1  -9   4  814.54   18.80
   1  -9   4  878.16   18.09
  -1   9  -5   15.33    3.79
  -1   9  -5   15.94    3.92
  -1   9  -5   17.42    4.33
  -1   9  -5   19.45    4.16
   1  -9   5   18.95    4.33
   1  -9   5   18.28    4.07
  -1   9  -6  503.07   14.17
  -1   9  -6  564.08   15.43
  -1   9  -6  494.07   15.49
  -1   9  -6  537.06   14.22
   1  -9   6  492.55   15.45
   1  -9   6  544.07   15.22
  -1   9  -7  521.48   15.17
  -1   9  -7  576.09   15.82
  -1   9  -7  513.62   16.12
  -1   9  -7  549.93   14.27
   1  -9   7  548.33   15.45
   1  -9   7  510.80   16.18
   1  -9   7  534.44   15.66
  -1   9  -8   71.64    7.16
  -1   9  -8   83.08    7.18
  -1   9  -8   87.47    7.62
  -1   9  -8   76.13    6.08
   1  -9   8   95.07    7.37
   1  -9   8   75.07    7.17
   1  -9   8   74.70    7.10
  -1   9  -9  201.13   10.80
  -1   9  -9  210.55   10.51
  -1   9  -9  178.45   10.44
   1  -9   9  208.56   10.42
   1  -9   9  182.91   10.64
   1  -9   9  196.18   10.62
  -1   9 -10  116.00    9.25
  -1   9 -10  120.37    8.40
  -1   9 -10  109.81    8.79
   1  -9  10  116.66    8.22
   1  -9  10  121.96    9.20
   1  -9  10  106.94    8.79
  -1   9 -11  209.48   12.31
  -1   9 -11  236.50   11.72
  -1   9 -11  227.10   12.45
   1  -9  11  250.69   11.97
   1  -9  11  222.82   12.37
   1  -9  11  228.76   12.38
  -1   9 -12   35.26    6.82
  -1   9 -12   40.67    6.62
  -1   9 -12   44.09    7.21
   1  -9  12   42.80    6.67
   1  -9  12   44.32    7.42
   1  -9  12   41.17    6.99
  -1   9 -13   14.67    5.84
  -1   9 -13   12.55    5.33
   1  -9  13    8.00    4.62
   1  -9  13   11.12    4.97
  -1   9 -14  109.42   10.55
  -1   9 -14  107.07    9.79
   1  -9  14  117.38   10.65
   1  -9  14  100.50    9.96
  -1   9 -15    0.32    4.76
  -1   9 -15    0.63    4.76
   1  -9  15   -4.62    3.68
   1  -9  15    3.16    4.75
  -1   8  14   12.86    6.02
  -1   8  14   13.78    5.91
   1  -8 -14   11.51    6.31
  -1   8  13   30.66    7.11
  -1   8  13   41.11    7.84
   1  -8 -13   28.36    7.40
  -1   8  12   96.24    9.97
  -1   8  12  106.91    9.62
   1  -8 -12   93.06    9.75
  -1   8  11   10.65    4.85
  -1   8  11   18.09    5.36
  -1   8  11   21.65    5.45
   1  -8 -11   15.38    5.51
  -1   8  10  251.84   13.28
  -1   8  10  263.96   13.08
  -1   8  10  270.09   12.51
   1  -8 -10  243.32   13.33
  -1   8   9   49.25    7.25
  -1   8   9   46.49    6.71
  -1   8   9   44.30    6.54
   1  -8  -9   45.13    7.04
  -1   8   8  220.31   11.63
  -1   8   8  238.69   10.27
  -1   8   8  228.74   10.98
  -1   8   8  217.38   10.99
   1  -8  -8  191.73   11.09
  -1   8   7  109.43    8.32
  -1   8   7  125.00    7.30
  -1   8   7  113.79    7.33
  -1   8   7  120.68    8.19
  -1   8   7   98.56    7.59
   1  -8  -7  121.44    7.23
   1  -8  -7   95.94    8.06
  -1   8   6   26.89    5.05
  -1   8   6   30.01    4.45
  -1   8   6   27.61    4.60
  -1   8   6   31.18    5.02
  -1   8   6   25.27    4.92
   1  -8  -6   30.64    4.45
   1  -8  -6   25.70    5.16
  -1   8   5  288.35   12.00
  -1   8   5  280.56   10.44
  -1   8   5  289.01   10.84
  -1   8   5  251.11   10.82
   1  -8  -5  300.26   10.24
   1  -8  -5  248.07   10.96
  -1   8   4    7.99    3.28
  -1   8   4    9.43    3.12
  -1   8   4    7.85    2.96
  -1   8   4    9.74    3.51
   1  -8  -4    9.51    2.98
   1  -8  -4    5.75    3.46
  -1   8   3  442.86   13.57
  -1   8   3  450.76   12.81
  -1   8   3  466.62   12.44
  -1   8   3  410.63   13.04
   1  -8  -3  460.77   12.35
   1  -8  -3  376.04   12.20
  -1   8   2  822.69   10.52
  -1   8   2  728.52   16.78
  -1   8   2  755.85   16.28
  -1   8   2  838.64   16.10
  -1   8   2  710.54   16.58
   1  -8  -2  808.75   16.14
   1  -8  -2  613.63   14.41
  -1   8   1  269.59    6.52
  -1   8   1  230.91    9.58
  -1   8   1  222.62    9.14
  -1   8   1  267.80    9.27
  -1   8   1  226.97    9.70
   1  -8  -1  252.43    9.32
   1  -8  -1  199.27    8.29
   1  -8  -1  259.23    9.12
  -1   8   0  742.52   11.27
  -1   8   0  686.29   15.58
  -1   8   0  655.08   15.15
  -1   8   0  738.16   14.68
  -1   8   0  648.94   15.44
   1  -8   0  705.63   15.28
   1  -8   0    0.27    0.59
   1  -8   0  727.81   14.56
  -1   8  -1  151.54    5.86
  -1   8  -1  137.55    7.36
  -1   8  -1  139.08    7.54
  -1   8  -1  150.54    6.98
  -1   8  -1  130.08    7.51
   1  -8   1  139.64    7.38
   1  -8   1  113.75    5.73
   1  -8   1  147.48    6.92
  -1   8  -2 1048.24   15.31
  -1   8  -2 1037.88   18.69
  -1   8  -2  968.33   18.75
  -1   8  -2 1018.10   18.62
   1  -8   2 1022.58   18.88
   1  -8   2  888.84   13.52
   1  -8   2 1111.44   18.12
  -1   8  -3  153.37    6.82
  -1   8  -3  157.77    7.75
  -1   8  -3  149.84    8.04
  -1   8  -3  155.16    7.83
   1  -8   3  164.49    8.24
   1  -8   3  127.81    5.26
   1  -8   3  158.35    7.54
  -1   8  -4   22.66    3.79
  -1   8  -4   22.27    4.07
  -1   8  -4   16.48    3.87
  -1   8  -4   22.55    4.03
   1  -8   4   22.13    4.20
   1  -8   4   19.58    2.53
   1  -8   4   21.32    3.89
  -1   8  -5  747.94   15.81
  -1   8  -5  808.61   16.87
  -1   8  -5  729.98   17.21
  -1   8  -5  775.34   15.76
   1  -8   5  755.32   17.59
   1  -8   5  791.51   16.73
  -1   8  -6   34.79    5.03
  -1   8  -6   38.99    5.20
  -1   8  -6   26.93    4.81
  -1   8  -6   36.89    4.74
   1  -8   6   35.74    4.98
   1  -8   6   31.64    5.03
   1  -8   6   34.57    5.10
  -1   8  -7  298.70   11.45
  -1   8  -7  349.65   11.88
  -1   8  -7  318.17   12.40
  -1   8  -7  344.69   10.78
   1  -8   7  339.25   11.65
   1  -8   7  315.69   12.26
   1  -8   7  321.62   11.97
  -1   8  -8  461.13   14.72
  -1   8  -8  540.93   14.96
  -1   8  -8  502.70   15.50
  -1   8  -8  549.82   13.20
   1  -8   8  541.72   14.90
   1  -8   8  490.69   15.55
   1  -8   8  496.28   15.17
  -1   8  -9    5.60    3.59
  -1   8  -9    9.88    3.59
  -1   8  -9    7.55    3.76
   1  -8   9    4.13    3.11
   1  -8   9    7.47    3.60
   1  -8   9    6.90    3.49
  -1   8 -10  182.57   10.64
  -1   8 -10  221.54   10.69
  -1   8 -10  193.06   10.58
   1  -8  10  216.85   10.45
   1  -8  10  212.61   11.23
   1  -8  10  217.55   11.28
  -1   8 -11   -1.36    3.57
  -1   8 -11    2.63    3.27
  -1   8 -11   -1.02    3.37
   1  -8  11   -1.85    2.81
   1  -8  11    1.00    3.31
   1  -8  11    3.33    3.48
  -1   8 -12  175.89   11.40
  -1   8 -12  200.35   10.98
  -1   8 -12  184.59   11.01
   1  -8  12  202.23   10.91
   1  -8  12  196.44   11.60
   1  -8  12  186.25   11.76
  -1   8 -13   42.78    7.54
  -1   8 -13   50.62    7.54
   1  -8  13   42.40    7.13
   1  -8  13   46.88    7.65
  -1   8 -14    8.06    5.07
  -1   8 -14    6.55    4.70
   1  -8  14    3.98    4.41
   1  -8  14    7.47    4.84
  -1   8 -15   94.67   10.20
   1  -8  15   93.10    9.84
   1  -8  15   89.60   10.25
  -1   8 -16    2.54    4.93
   1  -8  16   -0.47    4.31
   1  -8  16    1.93    4.97
  -1   7  15   -3.83    4.40
  -1   7  15    2.36    5.02
   1  -7 -15    1.94    5.26
  -1   7  14   69.27    9.60
  -1   7  14   74.41    8.92
   1  -7 -14   72.65   10.32
  -1   7  13   70.79    8.60
  -1   7  13   58.38    8.53
   1  -7 -13   61.95    9.09
  -1   7  12   49.92    7.70
  -1   7  12   52.53    7.90
   1  -7 -12   54.39    8.29
  -1   7  11  127.70   10.19
  -1   7  11  118.92    9.57
  -1   7  11  143.87    9.44
   1  -7 -11  129.65   10.22
  -1   7  10   38.39    6.74
  -1   7  10   38.25    6.39
  -1   7  10   37.21    5.91
   1  -7 -10   32.32    6.23
  -1   7   9  401.20   15.15
  -1   7   9  422.45   12.98
  -1   7   9  414.65   14.68
  -1   7   9  405.22   13.93
   1  -7  -9  374.76   14.91
  -1   7   8   76.29    7.10
  -1   7   8   82.77    5.83
  -1   7   8   82.12    6.22
  -1   7   8   71.88    6.55
  -1   7   8   72.51    6.71
   1  -7  -8   68.45    7.06
  -1   7   7  283.11   11.96
  -1   7   7  313.08   10.01
  -1   7   7  303.11   10.59
  -1   7   7  300.62   11.50
  -1   7   7  285.21   11.38
   1  -7  -7  298.21    9.74
   1  -7  -7  255.81   11.61
  -1   7   6  991.36   20.79
  -1   7   6 1023.91   17.22
  -1   7   6 1026.40   18.43
  -1   7   6 1059.30   19.68
  -1   7   6  994.38   19.87
   1  -7  -6 1027.16   17.20
   1  -7  -6  893.92   19.82
  -1   7   5   14.60    3.76
  -1   7   5   19.59    3.66
  -1   7   5   19.31    3.70
  -1   7   5   19.43    3.99
   1  -7  -5   23.46    2.82
   1  -7  -5   16.39    3.19
   1  -7  -5   19.42    4.41
  -1   7   4  647.94    9.51
  -1   7   4  591.55   15.06
  -1   7   4  629.73   14.07
  -1   7   4  632.01   14.04
  -1   7   4  566.44   14.50
   1  -7  -4  660.72    9.62
   1  -7  -4  613.38   13.06
   1  -7  -4  507.95   13.77
  -1   7   3  279.32    6.14
  -1   7   3  245.32    9.60
  -1   7   3  248.74    8.93
  -1   7   3  274.50    9.10
  -1   7   3  245.80    9.52
   1  -7  -3  296.52    6.34
   1  -7  -3  278.86    8.97
   1  -7  -3  219.85    9.04
  -1   7   2  219.90    5.50
  -1   7   2  188.40    8.27
  -1   7   2  188.90    7.81
  -1   7   2  222.16    7.99
  -1   7   2  182.79    8.17
   1  -7  -2  220.75    8.09
   1  -7  -2  169.49    7.47
  -1   7   1  686.54    9.67
  -1   7   1  615.04   13.91
  -1   7   1  609.98   13.50
  -1   7   1  674.31   13.02
  -1   7   1  588.42   13.76
   1  -7  -1  638.09   13.34
   1  -7  -1  529.78   11.93
   1  -7  -1  659.01   12.88
  -1   7   0   12.12    2.10
  -1   7   0   -0.42    1.85
  -1   7   0    2.23    2.14
  -1   7   0    2.07    2.00
  -1   7   0    3.03    2.32
   1  -7   0    2.64    2.06
   1  -7   0   -0.31    0.62
   1  -7   0    3.66    2.12
  -1   7  -1 1932.06   18.42
  -1   7  -1 1823.11   22.78
  -1   7  -1 1733.01   22.79
  -1   7  -1 1811.05   23.10
   1  -7   1 1960.49   23.74
   1  -7   1 1633.51   17.97
   1  -7   1 2004.50   22.02
  -1   7  -2  348.06    8.67
  -1   7  -2  355.31   10.24
  -1   7  -2  335.61   10.47
  -1   7  -2  346.23   10.29
   1  -7   2  344.53   10.44
   1  -7   2  303.77    7.45
   1  -7   2  361.51    9.82
  -1   7  -3  728.84   13.24
  -1   7  -3  733.82   14.48
  -1   7  -3  691.76   15.01
  -1   7  -3  713.97   14.23
   1  -7   3  715.18   15.15
   1  -7   3  660.64    9.81
   1  -7   3  746.83   14.21
  -1   7  -4  713.47   14.05
  -1   7  -4  737.46   14.66
  -1   7  -4  689.90   15.32
  -1   7  -4  720.29   14.24
   1  -7   4  698.81   15.44
   1  -7   4  674.16    8.94
   1  -7   4  749.43   14.86
  -1   7  -5    1.75    2.26
  -1   7  -5    1.42    2.07
  -1   7  -5    3.86    2.67
  -1   7  -5    4.37    2.31
   1  -7   5    4.26    2.35
   1  -7   5    3.14    2.50
   1  -7   5    2.85    1.31
   1  -7   5    2.63    2.23
  -1   7  -6  776.56   16.59
  -1   7  -6  848.37   16.37
  -1   7  -6  778.11   17.13
  -1   7  -6  849.87   15.20
   1  -7   6  840.61   16.36
   1  -7   6  813.59   17.73
   1  -7   6  847.38   17.28
  -1   7  -7  347.18   11.95
  -1   7  -7  375.38   11.59
  -1   7  -7  351.60   12.09
  -1   7  -7  393.93   10.50
   1  -7   7  374.37   11.53
   1  -7   7  366.51   12.58
   1  -7   7  374.09   12.25
  -1   7  -8   79.10    6.83
  -1   7  -8   89.75    6.39
  -1   7  -8   79.85    6.92
  -1   7  -8   93.66    5.58
   1  -7   8   96.06    6.49
   1  -7   8   84.73    6.93
   1  -7   8   87.60    6.84
  -1   7  -9  465.61   15.20
  -1   7  -9  534.99   14.64
  -1   7  -9  474.92   14.78
   1  -7   9  510.19   14.14
   1  -7   9  478.53   15.20
   1  -7   9  507.05   15.52
  -1   7 -10    0.32    3.23
  -1   7 -10    1.39    2.85
  -1   7 -10   -0.02    2.86
   1  -7  10    2.63    2.85
   1  -7  10   -1.79    2.80
   1  -7  10    0.38    2.77
  -1   7 -11  213.66   11.74
  -1   7 -11  254.49   11.30
  -1   7 -11  229.71   11.27
   1  -7  11  252.98   11.16
   1  -7  11  237.11   11.76
   1  -7  11  235.74   12.16
  -1   7 -12   58.25    8.10
  -1   7 -12   61.94    6.96
  -1   7 -12   61.56    7.23
   1  -7  12   61.31    6.69
   1  -7  12   66.53    7.29
   1  -7  12   60.14    7.31
  -1   7 -13   93.23    9.12
  -1   7 -13  116.53    8.97
  -1   7 -13   97.24    8.37
   1  -7  13  113.09    9.49
   1  -7  13  101.65    9.26
  -1   7 -14   98.03   10.14
  -1   7 -14   86.85    8.65
   1  -7  14   92.13    9.15
   1  -7  14  102.32   10.07
  -1   7 -15    0.73    4.47
   1  -7  15   -0.18    4.04
   1  -7  15   -0.44    4.35
  -1   7 -16   83.73   10.13
   1  -7  16   90.31    9.91
   1  -7  16   93.95   10.43
  -1   6  15   71.97   10.01
  -1   6  15   74.13    9.19
   1  -6 -15   66.12    9.91
  -1   6  14   10.54    5.49
  -1   6  14    9.56    5.25
   1  -6 -14   12.59    5.54
  -1   6  13   93.24    9.48
  -1   6  13   99.53    9.47
   1  -6 -13  106.97    9.87
  -1   6  12   90.66    8.63
  -1   6  12   95.73    8.94
   1  -6 -12   97.73    9.50
  -1   6  11    3.92    3.62
  -1   6  11    4.88    3.80
   1  -6 -11    5.26    4.08
  -1   6  10  295.36   13.08
  -1   6  10  325.83   13.19
  -1   6  10  312.58   11.91
   1  -6 -10  300.98   13.64
  -1   6   9   35.88    5.70
  -1   6   9   34.20    4.73
  -1   6   9   38.58    5.80
  -1   6   9   34.14    5.17
   1  -6  -9   25.12    5.33
  -1   6   8  377.00   13.52
  -1   6   8  399.37   10.84
  -1   6   8  391.56   11.63
  -1   6   8  385.49   12.85
  -1   6   8  375.35   12.16
   1  -6  -8  386.14   10.35
   1  -6  -8  408.39   10.91
   1  -6  -8  338.43   13.11
  -1   6   7  397.83   13.23
  -1   6   7  426.13   10.80
  -1   6   7  412.30   11.55
  -1   6   7  401.15   12.38
  -1   6   7  401.17   12.36
   1  -6  -7  421.52    9.94
   1  -6  -7  409.78   10.58
   1  -6  -7  362.32   13.06
  -1   6   6   32.24    4.88
  -1   6   6   31.90    3.86
  -1   6   6   25.96    3.85
  -1   6   6   27.91    4.31
  -1   6   6   23.39    4.07
   1  -6  -6   26.77    3.33
   1  -6  -6   26.99    3.57
   1  -6  -6   26.15    4.65
  -1   6   5  837.86   17.33
  -1   6   5  868.58   15.58
  -1   6   5  877.03   16.07
  -1   6   5  800.82   16.11
   1  -6  -5  905.24   12.09
   1  -6  -5  856.06   14.25
   1  -6  -5  731.62   16.24
  -1   6   4   27.05    2.65
  -1   6   4   24.82    3.94
  -1   6   4   24.69    3.53
  -1   6   4   29.44    3.62
  -1   6   4   27.48    4.04
   1  -6  -4   27.39    2.70
   1  -6  -4   25.39    3.32
   1  -6  -4   21.83    3.79
  -1   6   3 1538.80   13.54
  -1   6   3 1416.59   20.57
  -1   6   3 1453.45   19.31
  -1   6   3 1501.47   18.87
  -1   6   3 1335.98   19.74
   1  -6  -3 1612.35   13.90
   1  -6  -3 1479.47   18.12
   1  -6  -3 1209.77   18.61
  -1   6   2  796.21    9.61
  -1   6   2  714.19   14.20
  -1   6   2  723.78   13.61
  -1   6   2  759.57   12.88
   1  -6  -2  772.24   13.13
   1  -6  -2  621.94   12.64
  -1   6   1  444.54    7.46
  -1   6   1  417.30   10.58
  -1   6   1  409.35   10.28
  -1   6   1  393.66    9.12
  -1   6   1  398.21   10.54
   1  -6  -1  426.95   10.02
   1  -6  -1  349.49    8.99
   1  -6  -1  447.36    9.72
  -1   6   0  502.43    8.40
  -1   6   0  465.36   10.91
  -1   6   0  476.81   11.08
  -1   6   0  469.71    9.75
  -1   6   0  426.43   10.61
   1  -6   0  480.18   10.72
   1  -6   0  498.67   10.04
  -1   6  -1    3.88    1.59
  -1   6  -1    3.61    1.90
  -1   6  -1    2.06    1.89
  -1   6  -1    3.17    1.93
   1  -6   1    4.49    2.00
   1  -6   1    2.48    1.62
   1  -6   1    3.00    1.69
  -1   6  -2  215.69    6.65
  -1   6  -2  221.05    7.57
  -1   6  -2  202.61    7.77
  -1   6  -2  212.52    7.55
   1  -6   2  208.68    7.64
   1  -6   2  199.14    5.54
   1  -6   2  218.31    7.14
  -1   6  -3  295.64    8.30
  -1   6  -3  310.99    8.85
  -1   6  -3  283.54    9.09
  -1   6  -3  308.63    8.80
   1  -6   3  294.93    6.06
   1  -6   3  303.77    8.56
  -1   6  -4    7.56    2.52
  -1   6  -4   12.88    2.73
  -1   6  -4   10.92    2.83
  -1   6  -4    9.33    2.43
   1  -6   4   10.68    2.50
   1  -6   4    8.43    2.55
   1  -6   4    8.91    1.51
   1  -6   4   10.09    2.49
  -1   6  -5 1540.45   21.06
  -1   6  -5 1677.98   20.77
  -1   6  -5 1517.30   21.55
  -1   6  -5 1660.54   19.46
   1  -6   5 1605.20   20.29
   1  -6   5 1537.52   22.05
   1  -6   5 1728.08   11.78
   1  -6   5 1641.49   21.59
  -1   6  -6   64.20    5.48
  -1   6  -6   71.68    5.07
  -1   6  -6   67.20    5.74
  -1   6  -6   70.40    4.62
   1  -6   6   68.07    4.92
   1  -6   6   65.50    5.54
   1  -6   6   75.72    2.87
   1  -6   6   68.80    5.38
  -1   6  -7  689.83   16.07
  -1   6  -7  800.24   15.50
  -1   6  -7  747.37   16.28
  -1   6  -7  826.96   13.82
   1  -6   7  767.86   15.16
   1  -6   7  768.03   17.05
   1  -6   7  808.47   17.04
  -1   6  -8  513.93   14.80
  -1   6  -8  586.37   14.05
  -1   6  -8  535.34   14.39
  -1   6  -8  570.49   11.58
   1  -6   8  577.52   13.89
   1  -6   8  574.16   15.35
   1  -6   8  568.11   15.23
  -1   6  -9   40.98    5.89
  -1   6  -9   48.73    5.41
  -1   6  -9   44.00    5.74
   1  -6   9   44.71    5.15
   1  -6   9   47.04    5.62
   1  -6   9   43.66    5.88
  -1   6 -10  266.14   12.26
  -1   6 -10  280.92   11.42
   1  -6  10  297.25   11.11
   1  -6  10  280.07   11.91
   1  -6  10  285.61   12.21
  -1   6 -11    7.97    4.07
  -1   6 -11   14.20    4.20
   1  -6  11    9.15    3.58
   1  -6  11    5.88    3.47
   1  -6  11    5.96    3.63
  -1   6 -12  215.13   12.27
  -1   6 -12  229.91   11.35
   1  -6  12  231.86   10.91
   1  -6  12  228.45   11.77
   1  -6  12  223.09   12.05
  -1   6 -13   72.08    8.21
  -1   6 -13   79.51    7.50
   1  -6  13   89.98    7.81
   1  -6  13   94.19    8.65
   1  -6  13   83.60    8.79
  -1   6 -14   15.30    5.57
   1  -6  14   19.42    5.32
   1  -6  14   20.11    6.10
  -1   6 -15  118.51   10.89
   1  -6  15  136.51   10.70
   1  -6  15  135.06   11.27
  -1   6 -16   -1.89    4.51
   1  -6  16   -0.79    4.41
  -1   5  16   47.59    8.57
  -1   5  16   37.70    7.87
   1  -5 -16   39.62    8.15
  -1   5  15    0.02    4.34
  -1   5  15    0.35    4.08
   1  -5 -15   -0.58    4.72
  -1   5  14   83.64    9.18
  -1   5  14   94.26    9.58
   1  -5 -14   89.69    9.66
  -1   5  13   67.90    8.07
  -1   5  13   81.07    8.28
   1  -5 -13   68.01    8.96
  -1   5  12   51.66    7.47
  -1   5  12   51.15    7.30
   1  -5 -12   49.66    7.40
  -1   5  11  235.70   11.84
  -1   5  11  238.51   11.86
   1  -5 -11  229.67   11.94
  -1   5  10    6.59    3.47
  -1   5  10    5.99    2.82
  -1   5  10    8.30    3.60
  -1   5  10    7.40    3.25
   1  -5 -10    7.74    3.38
   1  -5 -10    7.48    3.87
  -1   5   9  348.08   12.99
  -1   5   9  391.69   10.48
  -1   5   9  362.20   11.07
  -1   5   9  387.15   13.25
  -1   5   9  371.92   11.71
   1  -5  -9  355.93   10.81
   1  -5  -9  329.05   12.83
  -1   5   8  321.56   11.94
  -1   5   8  356.00    9.62
  -1   5   8  330.65   10.21
  -1   5   8  334.99   11.70
  -1   5   8  340.09   10.91
   1  -5  -8  332.90    9.84
   1  -5  -8  299.25   11.76
  -1   5   7  291.94   10.88
  -1   5   7  306.04    8.56
  -1   5   7  301.93    9.44
  -1   5   7  296.95   10.27
  -1   5   7  300.91   10.00
   1  -5  -7  281.38    8.32
   1  -5  -7  310.61    8.59
   1  -5  -7  253.33   10.44
  -1   5   6  904.58   17.70
  -1   5   6  954.44   14.12
  -1   5   6  917.19   15.37
  -1   5   6  956.41   16.92
  -1   5   6  877.63   16.02
   1  -5  -6  906.77   13.29
   1  -5  -6  924.26   13.87
   1  -5  -6  763.47   16.49
  -1   5   5   28.04    4.00
  -1   5   5   24.72    2.91
  -1   5   5   22.67    3.21
  -1   5   5   27.16    3.72
  -1   5   5   27.17    3.70
   1  -5  -5   26.43    2.89
   1  -5  -5   29.05    3.18
   1  -5  -5   18.63    3.57
  -1   5   4  464.34    7.99
  -1   5   4  423.92   11.18
  -1   5   4  431.76   10.07
  -1   5   4  437.11   10.15
  -1   5   4  389.10   10.23
   1  -5  -4  452.27    7.92
   1  -5  -4  432.65    9.05
   1  -5  -4  348.13   10.24
  -1   5   3  920.47   10.30
  -1   5   3  842.27   14.70
  -1   5   3  872.34   13.82
  -1   5   3  901.19   13.41
  -1   5   3  800.82   13.98
   1  -5  -3  938.26   10.39
   1  -5  -3  860.10   12.44
   1  -5  -3  765.59   13.81
  -1   5   2 1029.78   10.39
  -1   5   2  956.26   14.91
  -1   5   2  972.29   14.35
  -1   5   2  920.22   14.55
   1  -5  -2 1002.03   13.35
   1  -5  -2  827.46   13.44
  -1   5   1 1472.87   12.51
  -1   5   1 1386.11   17.15
  -1   5   1 1379.26   16.90
  -1   5   1 1293.16   16.81
   1  -5  -1 1437.66   16.13
   1  -5  -1 1186.45   14.88
   1  -5  -1 1429.60   15.22
  -1   5   0  259.18    5.78
  -1   5   0  249.57    7.26
  -1   5   0  239.85    7.30
  -1   5   0  232.64    7.22
   1  -5   0  260.74    7.22
   1  -5   0  260.01    6.61
  -1   5  -1 1543.43   14.77
  -1   5  -1 1497.40   16.90
  -1   5  -1 1453.41   17.53
  -1   5  -1 1445.00   17.06
   1  -5   1 1402.36   13.64
   1  -5   1 1549.96   15.87
  -1   5  -2    9.25    1.98
  -1   5  -2   10.66    2.21
  -1   5  -2    6.70    2.03
  -1   5  -2    9.49    2.15
   1  -5   2    9.01    2.19
   1  -5   2    9.57    1.61
   1  -5   2   10.13    1.98
  -1   5  -3  100.33    4.84
  -1   5  -3  112.11    4.96
  -1   5  -3  102.82    5.34
  -1   5  -3  109.21    5.03
   1  -5   3  106.49    4.85
   1  -5   3  109.68    5.62
   1  -5   3  106.42    3.42
   1  -5   3  100.47    4.81
  -1   5  -4 1038.83   15.61
  -1   5  -4 1179.67   15.58
  -1   5  -4 1120.63   16.73
  -1   5  -4 1152.48   14.85
   1  -5   4 1177.05   15.54
   1  -5   4 1127.20   17.03
   1  -5   4 1232.94   10.03
   1  -5   4 1189.85   16.44
  -1   5  -5   70.11    5.01
  -1   5  -5   73.93    4.66
  -1   5  -5   79.92    2.85
  -1   5  -5   71.57    4.98
  -1   5  -5   73.85    4.21
   1  -5   5   73.57    4.61
   1  -5   5   63.51    4.85
   1  -5   5   83.19    2.93
   1  -5   5   74.46    5.10
  -1   5  -6  929.32   16.97
  -1   5  -6 1031.27   15.89
  -1   5  -6 1082.49    9.99
  -1   5  -6 1001.63   16.97
  -1   5  -6 1087.02   14.45
   1  -5   6 1033.24   15.87
   1  -5   6  989.65   17.48
   1  -5   6 1120.00   10.19
   1  -5   6 1074.73   17.91
  -1   5  -7  148.63    7.79
  -1   5  -7  175.18    4.74
  -1   5  -7  162.58    7.56
  -1   5  -7  173.19    6.19
   1  -5   7  176.00    7.33
   1  -5   7  175.08    8.13
   1  -5   7  169.70    8.04
  -1   5  -8  877.55   18.62
  -1   5  -8  962.00   18.09
  -1   5  -8  990.61   14.00
   1  -5   8  953.74   16.91
   1  -5   8  959.10   18.80
   1  -5   8  992.06   19.41
  -1   5  -9  520.24   15.32
  -1   5  -9  565.74   14.61
   1  -5   9  557.88   13.76
   1  -5   9  565.83   15.21
   1  -5   9  604.09   16.19
  -1   5 -10    0.96    3.02
  -1   5 -10    0.86    2.79
   1  -5  10   -1.65    2.20
   1  -5  10    1.39    3.01
   1  -5  10   -0.21    2.69
  -1   5 -11  266.70   12.46
  -1   5 -11  303.08   11.84
   1  -5  11  295.57   11.32
   1  -5  11  305.91   12.33
   1  -5  11  310.34   13.08
  -1   5 -12   10.25    4.34
  -1   5 -12    7.35    3.73
   1  -5  12    7.02    3.42
   1  -5  12    7.87    3.78
   1  -5  12    9.76    4.28
  -1   5 -13  115.32    9.65
  -1   5 -13  132.81    9.03
   1  -5  13  133.24    8.93
   1  -5  13  133.21    9.57
   1  -5  13  136.96   10.41
  -1   5 -14  144.78   11.34
   1  -5  14  131.98    9.89
   1  -5  14  140.79   10.84
  -1   5 -15   -1.87    4.50
   1  -5  15    6.49    4.50
   1  -5  15    0.92    4.14
  -1   5 -16   98.68   10.44
   1  -5  16   88.64   10.34
  -1   5 -17    6.54    5.68
  -1   4  16    7.22    4.95
  -1   4  16    5.07    5.23
   1  -4 -16   11.74    5.78
  -1   4  15   79.08    9.21
  -1   4  15   81.67    9.51
   1  -4 -15   80.66    9.38
  -1   4  14   20.34    5.79
  -1   4  14   20.70    5.98
   1  -4 -14   17.56    5.52
  -1   4  13  112.38    9.12
  -1   4  13  108.22    9.37
   1  -4 -13  114.90    9.34
  -1   4  12  118.05    8.88
  -1   4  12  123.45    9.01
   1  -4 -12   -0.80    1.22
   1  -4 -12  134.79    9.57
  -1   4  11   15.15    4.28
  -1   4  11   14.23    3.54
  -1   4  11   12.28    4.29
   1  -4 -11    6.35    2.33
   1  -4 -11   10.85    4.14
  -1   4  10  513.23   15.79
  -1   4  10  491.98   12.87
  -1   4  10  527.06   15.71
  -1   4  10  556.14   13.49
   1  -4 -10  492.81   13.41
   1  -4 -10  485.38   15.37
  -1   4   9   62.96    6.36
  -1   4   9   68.40    4.85
  -1   4   9   56.28    4.91
  -1   4   9   62.25    5.92
  -1   4   9   62.57    5.19
   1  -4  -9   66.95    5.63
   1  -4  -9   58.07    6.49
  -1   4   8  578.54   15.00
  -1   4   8  597.93   11.50
  -1   4   8  561.84   12.56
  -1   4   8  579.10   14.46
  -1   4   8  571.18   12.73
   1  -4  -8  544.22   12.36
   1  -4  -8  508.75   14.29
  -1   4   7  599.43   14.46
  -1   4   7  644.12   11.26
  -1   4   7  622.10   12.59
  -1   4   7  641.86   14.26
  -1   4   7  630.33   12.79
   1  -4  -7  608.26   12.02
   1  -4  -7  565.16   14.33
  -1   4   6  263.76    9.25
  -1   4   6  255.34    6.90
  -1   4   6  269.84    8.09
  -1   4   6  277.86    8.85
  -1   4   6  264.63    8.29
   1  -4  -6  264.75    7.53
   1  -4  -6  257.41    6.91
   1  -4  -6  228.29    8.83
  -1   4   5  308.95    9.38
  -1   4   5  312.72    7.14
  -1   4   5  306.71    8.19
  -1   4   5  316.38    8.78
  -1   4   5  298.82    8.44
   1  -4  -5  316.92    7.40
   1  -4  -5  302.21    7.00
   1  -4  -5  265.68    8.87
  -1   4   4  353.81    7.00
  -1   4   4  324.18    9.09
  -1   4   4  321.80    7.98
  -1   4   4  327.20    8.13
  -1   4   4  317.85    8.40
   1  -4  -4  351.56    6.99
   1  -4  -4  324.63    6.97
   1  -4  -4  278.70    8.61
  -1   4   3  801.29    9.38
  -1   4   3  763.30   11.79
  -1   4   3  721.55   10.96
  -1   4   3  715.92   11.88
   1  -4  -3  813.72    9.50
   1  -4  -3  752.22   10.19
   1  -4  -3  634.82   11.64
  -1   4   2  574.60    7.43
  -1   4   2  556.65   10.34
  -1   4   2  550.82    9.84
  -1   4   2    0.05    0.43
   1  -4  -2  581.92    8.98
   1  -4  -2  484.16    9.50
  -1   4   1   83.52    3.06
  -1   4   1   80.93    4.27
  -1   4   1   73.19    3.96
  -1   4   1   27.81    2.01
  -1   4   1   71.01    3.96
   1  -4  -1   79.21    3.80
   1  -4  -1   73.91    3.82
   1  -4  -1   86.38    3.65
  -1   4   0 2234.38   15.19
  -1   4   0 2129.99   18.06
  -1   4   0 2026.35   18.27
  -1   4   0 2026.22   18.28
   1  -4   0 2180.39   17.96
   1  -4   0 2100.75   15.79
  -1   4  -1  749.56    9.78
  -1   4  -1  745.84   10.55
  -1   4  -1  693.30   11.01
  -1   4  -1  712.46   10.79
   1  -4   1  739.76   11.03
   1  -4   1  713.84    8.65
   1  -4   1  776.85   10.00
  -1   4  -2 1100.60   12.96
  -1   4  -2 1154.75   12.99
  -1   4  -2 1089.86   14.01
  -1   4  -2 1098.07   13.11
   1  -4   2 1139.01   12.92
   1  -4   2 1118.32   14.23
   1  -4   2 1182.45   10.10
   1  -4   2 1161.53   13.05
  -1   4  -3  673.08   11.27
  -1   4  -3  508.72    8.97
  -1   4  -3  685.39   11.55
  -1   4  -3  732.25   10.71
   1  -4   3  707.42   10.47
   1  -4   3  698.11   11.92
   1  -4   3  773.32    7.75
   1  -4   3  734.87   11.30
  -1   4  -4  645.25   11.91
  -1   4  -4  742.00    7.69
  -1   4  -4  676.71   11.93
  -1   4  -4  721.00   10.64
   1  -4   4  697.73   10.94
   1  -4   4  679.38   12.41
   1  -4   4  751.71    7.76
   1  -4   4  744.95   12.38
  -1   4  -5 1586.97   19.98
  -1   4  -5 1822.56   12.95
  -1   4  -5 1731.25   19.82
  -1   4  -5 1875.82   17.18
   1  -4   5 1769.11   18.32
   1  -4   5 1827.75   21.29
   1  -4   5 1884.36   21.16
  -1   4  -6   79.55    5.45
  -1   4  -6   83.16    3.49
  -1   4  -6   85.83    5.32
  -1   4  -6   84.38    4.16
   1  -4   6   82.34    4.75
   1  -4   6   79.65    5.31
   1  -4   6   77.89    5.25
  -1   4  -7  655.25   14.88
  -1   4  -7  748.84   10.25
  -1   4  -7  717.30   14.14
  -1   4  -7  747.51   11.27
   1  -4   7  740.65   13.58
   1  -4   7  722.79   14.99
   1  -4   7  745.82   15.60
  -1   4  -8  272.60   10.53
  -1   4  -8  313.16    7.45
  -1   4  -8  325.32   10.25
  -1   4  -8  321.12    7.74
   1  -4   8  317.85    9.69
   1  -4   8  298.87   10.38
   1  -4   8  309.34   10.93
  -1   4  -9  187.88    9.47
  -1   4  -9  216.50    6.97
  -1   4  -9  206.94    8.63
  -1   4  -9  210.01    6.52
   1  -4   9  189.11    8.17
   1  -4   9  216.46    9.57
   1  -4   9  218.76   10.09
  -1   4 -10  333.96   12.91
  -1   4 -10  378.67   12.00
   1  -4  10  360.11   11.60
   1  -4  10  389.20   12.86
   1  -4  10  373.98   13.42
  -1   4 -11   10.76    4.17
  -1   4 -11    1.61    2.13
   1  -4  11   15.38    3.86
   1  -4  11   12.28    3.81
   1  -4  11    8.97    3.84
  -1   4 -12  302.55   13.60
   1  -4  12  312.25   12.04
   1  -4  12  347.80   13.40
   1  -4  12  309.49   13.80
  -1   4 -13  185.02   11.61
   1  -4  13  189.70   10.21
   1  -4  13  216.42   11.32
   1  -4  13  200.74   12.08
  -1   4 -14   39.50    7.18
   1  -4  14   53.79    7.40
   1  -4  14   36.71    6.88
  -1   4 -15  148.81   11.87
   1  -4  15  164.27   12.28
  -1   4 -16    3.36    4.91
   1  -4  16    3.44    4.73
  -1   4 -17   50.81    9.37
   1  -4  17   60.21    9.80
  -1   3  17   46.53    8.34
  -1   3  17   43.24    8.59
  -1   3  16   75.26    8.90
  -1   3  16   80.51    9.46
   1  -3 -16   73.92    8.80
  -1   3  15    9.96    4.79
  -1   3  15   10.74    5.37
   1  -3 -15    6.70    4.55
   1  -3 -15    7.31    4.57
  -1   3  14  157.44   10.94
  -1   3  14  160.04   11.07
   1  -3 -14  156.90   10.53
   1  -3 -14  149.47   10.41
  -1   3  13   79.45    8.01
  -1   3  13   84.51    8.40
   1  -3 -13   87.02    8.12
   1  -3 -13   83.44    8.28
  -1   3  12  123.44    8.73
  -1   3  12  131.37    9.11
   1  -3 -12  124.56    8.62
   1  -3 -12  128.75    9.23
  -1   3  11  299.63   12.35
  -1   3  11  318.56   10.86
  -1   3  11  307.02   12.52
   1  -3 -11  323.25   12.02
   1  -3 -11  325.51   12.96
  -1   3  10    4.47    2.96
  -1   3  10    2.98    2.23
  -1   3  10    4.72    2.64
  -1   3  10    3.06    3.12
  -1   3  10    7.15    2.74
   1  -3 -10    3.66    3.09
   1  -3 -10    6.41    3.48
  -1   3   9  758.70   17.31
  -1   3   9  828.70   13.64
  -1   3   9  751.56   14.78
  -1   3   9  790.64   17.43
  -1   3   9  793.23   14.04
   1  -3  -9  728.12   15.40
   1  -3  -9  728.20   17.03
  -1   3   8  110.86    6.80
  -1   3   8  116.99    5.23
  -1   3   8  102.15    5.63
  -1   3   8  121.71    7.09
  -1   3   8  115.89    5.61
   1  -3  -8   44.71    4.34
   1  -3  -8  103.37    7.01
  -1   3   7  118.24    6.68
  -1   3   7  123.41    4.91
  -1   3   7  109.01    5.43
  -1   3   7  127.53    6.62
  -1   3   7  124.16    5.62
   1  -3  -7    0.30    0.67
   1  -3  -7  100.45    6.45
  -1   3   6  365.23   10.14
  -1   3   6  351.51    7.29
  -1   3   6  346.00    8.59
  -1   3   6  357.14    9.51
  -1   3   6  360.00    8.51
   1  -3  -6  276.56    7.51
   1  -3  -6  306.58    9.42
  -1   3   5   38.80    3.65
  -1   3   5   38.27    2.65
  -1   3   5   36.89    3.01
  -1   3   5   35.60    3.27
  -1   3   5   39.73    3.15
   1  -3  -5   36.75    3.04
   1  -3  -5   39.90    2.66
   1  -3  -5   33.42    3.70
  -1   3   4 1810.07   15.41
  -1   3   4 1876.88   19.58
  -1   3   4 1830.19   14.05
  -1   3   4 1832.21   17.28
  -1   3   4 1876.47   17.69
  -1   3   4 1689.39   16.56
   1  -3  -4 1822.86   15.49
   1  -3  -4 1802.53   13.93
   1  -3  -4 1506.45   17.60
  -1   3   3   60.32    2.96
  -1   3   3   52.53    3.55
  -1   3   3   51.42    3.29
  -1   3   3   31.70    2.56
  -1   3   3   52.78    3.44
   1  -3  -3   58.31    2.98
   1  -3  -3   57.41    2.75
   1  -3  -3   48.24    3.64
  -1   3   2 1825.58   12.48
  -1   3   2 1746.01   16.08
  -1   3   2 1716.12   15.18
  -1   3   2 1638.75   15.10
   1  -3  -2 1727.28   12.72
   1  -3  -2 1520.59   14.92
  -1   3   1  554.62    6.66
  -1   3   1  499.84    8.01
  -1   3   1  486.13    7.95
  -1   3   1  552.27    6.93
  -1   3   1  474.54    7.98
   1  -3  -1  526.32    7.28
   1  -3  -1  477.09    7.66
   1  -3  -1  543.89    6.88
  -1   3   0  293.53    5.20
  -1   3   0  278.95    5.71
  -1   3   0  271.26    5.99
   1  -3   0  286.55    5.72
   1  -3   0  292.83    4.98
  -1   3  -1  555.88    7.86
  -1   3  -1  389.31    6.42
  -1   3  -1  533.97    8.39
   1  -3   1  548.01    8.41
   1  -3   1  590.29    6.86
   1  -3   1  567.39    7.40
  -1   3  -2  351.30    7.07
  -1   3  -2  382.72    5.22
  -1   3  -2  356.93    7.21
  -1   3  -2  362.43    6.74
   1  -3   2  378.15    6.47
   1  -3   2  364.65    7.46
   1  -3   2  389.11    5.28
   1  -3   2  373.08    6.78
  -1   3  -3  125.89    4.96
  -1   3  -3   89.93    3.39
  -1   3  -3  144.11    3.46
  -1   3  -3  131.70    4.93
  -1   3  -3  135.66    4.35
   1  -3   3  142.82    4.41
   1  -3   3  147.39    3.53
   1  -3   3  140.56    4.86
  -1   3  -4  870.53   13.28
  -1   3  -4 1001.60    9.46
  -1   3  -4  949.27   12.75
  -1   3  -4  994.95   11.23
   1  -3   4  979.61   11.80
   1  -3   4  970.28   13.81
   1  -3   4  995.53   13.65
  -1   3  -5    2.76    1.83
  -1   3  -5    3.72    1.27
  -1   3  -5    3.76    1.72
  -1   3  -5    3.86    1.36
   1  -3   5    3.42    1.47
   1  -3   5    3.74    1.86
   1  -3   5    3.46    1.77
  -1   3  -6  925.20   15.98
  -1   3  -6 1046.76   12.07
  -1   3  -6 1000.40   14.64
  -1   3  -6 1007.25   11.97
   1  -3   6  981.92   13.97
   1  -3   6 1014.75   15.99
   1  -3   6 1035.36   16.60
  -1   3  -7  135.87    7.09
  -1   3  -7  154.45    5.45
  -1   3  -7   93.30    5.22
  -1   3  -7  135.80    4.85
   1  -3   7  144.09    6.16
   1  -3   7  139.67    6.87
   1  -3   7  146.93    7.19
  -1   3  -8  295.62   10.68
  -1   3  -8  328.75    8.34
  -1   3  -8  334.93    7.60
   1  -3   8  327.39    9.61
   1  -3   8  342.93   10.75
   1  -3   8  326.26   11.05
  -1   3  -9  538.02   15.10
  -1   3  -9  577.57   11.76
  -1   3  -9  576.98   10.13
   1  -3   9  554.09   13.15
   1  -3   9  590.99   14.61
   1  -3   9  591.18   15.61
  -1   3 -10   45.33    6.11
  -1   3 -10   40.70    4.27
  -1   3 -10   45.68    4.85
   1  -3  10   39.21    4.83
   1  -3  10   42.83    5.11
   1  -3  10   42.95    5.97
  -1   3 -11  469.93   15.66
  -1   3 -11  540.66   14.13
   1  -3  11  513.64   14.32
   1  -3  11  523.56   15.05
   1  -3  11  513.51   16.48
  -1   3 -12   27.18    5.74
  -1   3 -12   34.14    5.07
   1  -3  12   34.57    5.30
   1  -3  12   34.19    5.57
   1  -3  12   26.30    5.46
  -1   3 -13   60.53    7.47
   1  -3  13   55.21    6.36
   1  -3  13   50.11    6.13
   1  -3  13   62.12    8.16
  -1   3 -14  163.81   11.31
   1  -3  14  174.43   10.62
   1  -3  14  176.00   11.99
  -1   3 -15    6.81    4.85
   1  -3  15   15.00    5.56
  -1   3 -16  103.05   10.84
   1  -3  16   99.31   10.35
  -1   3 -17   16.06    6.75
   1  -3  17    7.86    5.61
  -1   2  17   56.71    9.02
  -1   2  17   59.09    9.44
  -1   2  16   25.58    6.45
  -1   2  16   24.46    6.48
   1  -2 -16   21.29    6.17
  -1   2  15  185.68   12.03
  -1   2  15  190.33   12.35
   1  -2 -15  184.42   11.66
   1  -2 -15  200.29   11.80
  -1   2  14   17.71    5.20
  -1   2  14   17.21    5.21
   1  -2 -14   11.92    4.82
   1  -2 -14   16.80    5.28
  -1   2  13   67.70    7.34
  -1   2  13   78.24    7.67
   1  -2 -13   84.31    8.03
   1  -2 -13   65.76    7.37
  -1   2  12  307.48   12.78
  -1   2  12  341.21   11.62
  -1   2  12  324.31   13.39
   1  -2 -12  314.50   12.50
   1  -2 -12  315.69   12.58
  -1   2  11   30.27    5.23
  -1   2  11   28.78    4.34
  -1   2  11   31.22    5.28
   1  -2 -11   29.75    5.04
   1  -2 -11   26.16    5.08
  -1   2  10  522.91   14.89
  -1   2  10  558.93   11.83
  -1   2  10  502.49   12.57
  -1   2  10  542.09   15.29
  -1   2  10  562.98   11.15
   1  -2 -10  490.93   13.68
   1  -2 -10  477.91   13.82
  -1   2   9    7.09    2.85
  -1   2   9    6.81    2.24
  -1   2   9    8.25    2.55
  -1   2   9    6.18    2.90
  -1   2   9    5.15    2.11
   1  -2  -9    3.22    2.66
   1  -2  -9    5.60    2.92
  -1   2   8 1000.61   17.96
  -1   2   8 1125.39   14.32
  -1   2   8  966.20   15.42
  -1   2   8 1051.20   18.24
  -1   2   8 1073.39   13.95
   1  -2  -8  972.18   16.55
   1  -2  -8  913.98   16.82
  -1   2   7  364.33   10.34
  -1   2   7  406.66    8.04
  -1   2   7  369.50    9.12
  -1   2   7  400.12   10.57
  -1   2   7  396.61    8.21
   1  -2  -7  367.93    9.70
   1  -2  -7  340.57    9.97
  -1   2   6  961.53   15.36
  -1   2   6 1011.89   11.34
  -1   2   6  861.18   12.81
  -1   2   6  999.43   15.11
  -1   2   6  979.12   12.07
   1  -2  -6  937.54   13.85
   1  -2  -6  838.25   14.14
  -1   2   5  588.52   11.16
  -1   2   5  583.41    7.76
  -1   2   5  555.04    9.62
  -1   2   5  593.79   10.64
  -1   2   5  585.04    8.91
   1  -2  -5  564.00    9.80
   1  -2  -5  502.58   10.24
  -1   2   4    7.55    1.64
  -1   2   4    6.96    1.82
  -1   2   4    8.64    1.29
  -1   2   4    7.36    1.58
  -1   2   4    7.11    1.65
  -1   2   4   10.66    1.77
   1  -2  -4    1.72    1.01
   1  -2  -4    7.99    1.24
   1  -2  -4    8.40    2.06
  -1   2   3   62.33    2.90
  -1   2   3   53.03    3.18
  -1   2   3   53.36    2.10
  -1   2   3   66.83    3.12
  -1   2   3   34.32    2.36
  -1   2   3   56.60    2.88
   1  -2  -3   50.97    2.05
   1  -2  -3   46.41    3.15
  -1   2   2 2651.37   18.98
  -1   2   2 2623.23   17.09
  -1   2   2 2586.83   16.31
  -1   2   2 2018.54   12.30
  -1   2   2 2376.72   15.13
   1  -2  -2 2570.05   14.51
   1  -2  -2 2328.18   16.20
  -1   2   1  937.21    7.89
  -1   2   1  867.00    8.64
  -1   2   1  861.90    8.88
  -1   2   1  943.58    6.82
  -1   2   1  847.69    8.72
   1  -2  -1  913.55    7.33
   1  -2  -1  882.15    8.85
   1  -2  -1  908.07    6.68
  -1   2   0 2573.37   17.78
  -1   2   0 2496.10   14.63
  -1   2   0 2373.23   14.25
   1  -2   0 2363.31   17.69
   1  -2   0 1575.47   10.42
   1  -2   0 2332.65   19.29
  -1   2  -1  304.78    5.34
  -1   2  -1  323.35    4.50
  -1   2  -1  317.23    4.44
  -1   2  -1  298.40    5.24
  -1   2  -1  313.14    5.27
   1  -2   1  323.43    4.50
   1  -2   1  322.71    4.48
   1  -2   1  319.61    4.75
  -1   2  -2  818.28    9.92
  -1   2  -2  874.27    7.62
  -1   2  -2  885.12    9.46
  -1   2  -2  898.02    9.08
   1  -2   2  903.59    8.13
   1  -2   2  866.66   10.22
   1  -2   2  911.81    9.68
  -1   2  -3 1365.64   14.37
  -1   2  -3 1520.93   11.24
  -1   2  -3  679.30    8.96
  -1   2  -3 1529.72   12.30
   1  -2   3 1434.08   11.70
   1  -2   3 1475.00   14.67
   1  -2   3 1502.05   14.40
  -1   2  -4  732.14   11.75
  -1   2  -4  818.78    9.43
  -1   2  -4    0.45    0.46
  -1   2  -4  791.15    9.31
   1  -2   4  818.61   10.12
   1  -2   4  792.16   11.78
   1  -2   4  813.89   12.10
  -1   2  -5  229.71    7.38
  -1   2  -5  261.27    6.10
  -1   2  -5  148.10    4.93
  -1   2  -5  238.88    5.54
   1  -2   5  248.03    6.39
   1  -2   5  259.72    7.52
   1  -2   5  246.64    7.53
  -1   2  -6    0.47    1.85
  -1   2  -6    1.12    1.36
  -1   2  -6    2.78    1.56
  -1   2  -6    2.40    1.30
   1  -2   6    1.70    1.43
   1  -2   6    2.22    1.74
   1  -2   6    1.88    1.80
  -1   2  -7 1010.03   17.43
  -1   2  -7 1099.81   14.76
  -1   2  -7 1116.13   15.33
  -1   2  -7 1054.48   12.50
   1  -2   7 1033.25   15.30
   1  -2   7 1141.54   17.42
   1  -2   7 1096.80   18.27
  -1   2  -8  586.87   14.36
  -1   2  -8  662.13   12.52
  -1   2  -8  653.79   12.68
  -1   2  -8  632.19   10.25
   1  -2   8  615.23   12.88
   1  -2   8  673.56   14.24
   1  -2   8  654.10   15.26
  -1   2  -9  229.22   10.13
  -1   2  -9  243.64    8.55
  -1   2  -9  246.41    8.52
  -1   2  -9  249.69    6.94
   1  -2   9  224.08    8.64
   1  -2   9  256.04    9.70
   1  -2   9  239.86   10.38
   1  -2   9  258.54    7.07
  -1   2 -10  510.90   15.18
  -1   2 -10  572.42   13.40
  -1   2 -10  575.86   13.31
   1  -2  10  559.43   14.09
   1  -2  10  599.88   14.99
   1  -2  10  565.18   16.14
  -1   2 -11   23.76    5.02
  -1   2 -11   33.29    4.64
  -1   2 -11   32.46    4.56
   1  -2  11   31.59    4.95
   1  -2  11   28.83    4.80
   1  -2  11   29.79    5.52
  -1   2 -12   91.92    8.08
  -1   2 -12  106.73    7.18
   1  -2  12  103.55    7.56
   1  -2  12  118.91    8.13
   1  -2  12  107.50    8.55
  -1   2 -13   60.72    7.35
   1  -2  13   68.15    6.87
   1  -2  13   64.33    6.59
   1  -2  13   66.18    7.61
  -1   2 -14   49.92    7.75
   1  -2  14   51.41    6.96
   1  -2  14   55.50    6.93
   1  -2  14   47.58    7.64
  -1   2 -15  149.28   11.66
   1  -2  15  148.72   11.79
  -1   2 -16    1.22    4.93
   1  -2  16    1.38    4.89
  -1   2 -17   62.38    9.84
   1  -2  17   60.52    9.81
  -1   1  17   39.65    7.58
  -1   1  17   41.99    8.38
   1  -1 -17   33.90    7.54
  -1   1  16  117.69   10.32
  -1   1  16  127.07   10.95
   1  -1 -16  132.50   11.17
  -1   1  15    3.52    4.07
  -1   1  15    3.09    4.45
   1  -1 -15    2.63    4.19
   1  -1 -15    6.19    4.33
  -1   1  14  186.94   11.02
  -1   1  14  187.68   11.57
   1  -1 -14  179.05   11.27
   1  -1 -14  177.40   10.51
  -1   1  13   68.66    6.99
  -1   1  13   71.97    7.81
   1  -1 -13   64.90    7.07
   1  -1 -13   65.51    6.98
   1  -1 -13   67.79    6.46
  -1   1  12   55.21    6.06
  -1   1  12   50.42    5.28
  -1   1  12   55.26    6.39
   1  -1 -12   51.21    6.18
   1  -1 -12   50.86    6.03
   1  -1 -12   50.82    5.53
  -1   1  11  339.42   12.52
  -1   1  11  409.69   10.93
  -1   1  11  351.78   11.16
  -1   1  11  397.30   13.86
   1  -1 -11  329.89   12.23
   1  -1 -11  349.55   12.09
   1  -1 -11  353.63   11.21
  -1   1  10   20.50    4.10
  -1   1  10   25.57    3.59
  -1   1  10   20.51    3.59
  -1   1  10   25.92    4.54
   1  -1 -10   23.04    4.29
   1  -1 -10   19.69    4.11
  -1   1   9  763.43   16.26
  -1   1   9  869.27   13.60
  -1   1   9  750.16   14.36
  -1   1   9  799.82   16.90
  -1   1   9  817.84   11.12
   1  -1  -9  703.47   15.38
   1  -1  -9  724.32   15.12
  -1   1   8    8.67    2.70
  -1   1   8    6.90    1.93
  -1   1   8    5.51    2.03
  -1   1   8    5.68    2.56
  -1   1   8    6.87    1.73
   1  -1  -8    4.17    2.45
   1  -1  -8    5.67    2.54
  -1   1   7  657.86   13.21
  -1   1   7  697.99   10.29
  -1   1   7  611.61   11.45
  -1   1   7  660.26   13.20
  -1   1   7  653.23    8.89
   1  -1  -7  593.15   12.20
   1  -1  -7  583.31   11.90
  -1   1   6  877.40   14.06
  -1   1   6  966.45   10.81
  -1   1   6  798.65   12.07
  -1   1   6  941.86   14.37
  -1   1   6  919.81    9.80
   1  -1  -6  822.19   13.10
   1  -1  -6  776.49   12.62
  -1   1   5  500.18    9.78
  -1   1   5  524.04    7.02
  -1   1   5  451.53    8.43
  -1   1   5  528.66    9.73
  -1   1   5  511.04    6.81
   1  -1  -5  496.95    9.41
   1  -1  -5  458.73    8.96
  -1   1   4 1197.86   13.50
  -1   1   4 1277.10    9.09
  -1   1   4 1136.50   12.11
  -1   1   4 1275.13   13.14
  -1   1   4 1280.53    9.83
   1  -1  -4 1222.71   12.94
   1  -1  -4 1106.66   12.39
  -1   1   3  918.53    9.74
  -1   1   3  880.62   10.24
  -1   1   3  888.68    5.83
  -1   1   3  829.04    9.28
  -1   1   3  889.30    9.28
  -1   1   3  927.91    7.71
   1  -1  -3  884.19    9.56
   1  -1  -3  844.38    9.67
  -1   1   2 3533.79   30.89
  -1   1   2 3510.44   30.53
  -1   1   2 3282.95   16.94
  -1   1   2 3200.05   15.99
  -1   1   2 3246.14   27.54
   1  -1  -2 3492.81   28.20
   1  -1  -2 3131.43   16.09
   1  -1  -2 3119.51   15.96
  -1   1   1 2882.14   22.88
  -1   1   1 2574.52   23.85
  -1   1   1 2692.08   16.60
  -1   1   1 2556.87   23.44
   1  -1  -1 2471.55   15.07
   1  -1  -1 2506.49   12.35
  -1   1   0   67.11    2.00
  -1   1   0   64.29    1.33
  -1   1   0   66.37    1.90
  -1   1   0   60.95    1.79
  -1   1   0   61.23    1.94
   1  -1   0   58.37    1.73
   1  -1   0   65.34    1.89
   1  -1   0   62.65    1.17
  -1   1  -1 1860.01   11.77
  -1   1  -1 1836.41   10.28
  -1   1  -1 1808.08   10.81
   1  -1   1 1702.82   12.08
   1  -1   1 1771.69   11.50
   1  -1   1 1789.65   10.14
  -1   1  -2    9.40    1.45
  -1   1  -2   11.35    1.33
  -1   1  -2   10.96    1.31
  -1   1  -2   11.56    1.35
   1  -1   2   12.73    1.18
   1  -1   2    9.96    1.40
   1  -1   2   10.64    1.43
  -1   1  -3 1571.44   14.62
  -1   1  -3 1695.51   13.19
  -1   1  -3 1720.58   11.97
  -1   1  -3 1488.02   11.66
   1  -1   3 1592.67   11.77
   1  -1   3 1670.26   14.77
   1  -1   3 1659.86   14.99
  -1   1  -4  588.69   10.16
  -1   1  -4  636.72    9.24
  -1   1  -4  652.04    8.41
  -1   1  -4  580.69    7.95
   1  -1   4  589.62    8.51
   1  -1   4  631.04   10.12
   1  -1   4  619.49    8.19
   1  -1   4  628.02   10.61
  -1   1  -5  287.93    7.96
  -1   1  -5  298.66    7.15
  -1   1  -5  315.46    6.58
  -1   1  -5  297.94    6.21
   1  -1   5  294.01    6.92
   1  -1   5  300.62    7.68
   1  -1   5  299.24    6.40
   1  -1   5  295.99    8.19
  -1   1  -6  674.05   12.99
  -1   1  -6  697.23   11.72
  -1   1  -6  731.10   10.86
  -1   1  -6  685.22    9.88
   1  -1   6  686.72   11.55
   1  -1   6  721.20   12.66
   1  -1   6  702.42   10.62
   1  -1   6  727.51   13.81
  -1   1  -7  213.49    8.20
  -1   1  -7  220.63    7.44
  -1   1  -7  236.99    6.88
  -1   1  -7  221.57    6.19
   1  -1   7  217.15    7.35
   1  -1   7  236.25    8.09
   1  -1   7  212.38    6.50
   1  -1   7  220.28    8.53
   1  -1   7  231.11    6.29
  -1   1  -8  360.91   11.22
  -1   1  -8  374.75   10.21
  -1   1  -8  399.35    9.52
  -1   1  -8  374.66    8.27
   1  -1   8  372.75   10.25
   1  -1   8  402.47   10.90
   1  -1   8  365.17    9.09
   1  -1   8  360.04   11.52
   1  -1   8  378.58    8.34
  -1   1  -9  426.14   12.91
  -1   1  -9  430.89   11.65
  -1   1  -9  460.08   10.88
  -1   1  -9  457.54    9.62
   1  -1   9  436.44   11.88
   1  -1   9  450.71   12.21
   1  -1   9  423.14   10.38
   1  -1   9  441.81   13.57
   1  -1   9  448.28    9.49
  -1   1 -10   49.18    5.80
  -1   1 -10   45.69    5.13
  -1   1 -10   56.90    4.86
   1  -1  10   50.19    5.33
   1  -1  10   49.11    5.17
   1  -1  10   56.33    4.72
   1  -1  10   48.42    5.79
  -1   1 -11  355.79   13.34
  -1   1 -11  392.29   12.54
  -1   1 -11  396.20   11.30
   1  -1  11  377.84   12.59
   1  -1  11  407.82   12.92
   1  -1  11  372.56   14.12
  -1   1 -12    1.61    3.51
  -1   1 -12    3.79    3.09
   1  -1  12    1.59    2.84
   1  -1  12    6.04    3.40
   1  -1  12    4.56    3.60
  -1   1 -13  111.23    9.02
  -1   1 -13  122.10    8.43
   1  -1  13  121.03    8.62
   1  -1  13   78.30    6.95
   1  -1  13  112.21    9.26
  -1   1 -14  156.15   10.88
   1  -1  14  150.88    9.98
   1  -1  14  151.66   11.31
  -1   1 -15    1.20    4.20
   1  -1  15    0.23    3.99
  -1   1 -16  106.10   10.33
   1  -1  16  113.07   10.94
  -1   1 -17    1.22    5.20
  -1   0  17   42.94    7.96
  -1   0  17   40.29    7.99
   1   0 -17   31.70    7.35
  -1   0  16   22.64    5.81
  -1   0  16   15.66    5.84
   1   0 -16   13.71    5.62
  -1   0  15  212.06   12.06
  -1   0  15  233.53   13.37
   1   0 -15  210.35   12.78
  -1   0  14    3.81    3.81
  -1   0  14    7.96    4.26
   1   0 -14    8.82    4.44
   1   0 -14    6.42    3.74
  -1   0  13  305.07   12.88
  -1   0  13  323.50   11.94
  -1   0  13  315.71   13.71
   1   0 -13  297.20   13.11
   1   0 -13  300.57   11.91
   1   0 -13  307.36   11.71
  -1   0  12   12.62    3.82
  -1   0  12   10.36    3.34
  -1   0  12   13.65    4.34
   1   0 -12   13.43    4.43
   1   0 -12    6.58    3.44
   1   0 -12    3.12    1.81
  -1   0  11    1.71    2.81
  -1   0  11    3.40    2.30
  -1   0  11    3.60    2.62
  -1   0  11    1.48    2.81
   1   0 -11    3.17    3.03
   1   0 -11    5.46    3.13
   1   0 -11   -0.06    1.26
  -1   0  10  408.07   12.66
  -1   0  10  450.84   10.86
  -1   0  10  387.41   11.18
  -1   0  10  437.88   13.45
   1   0 -10  376.25   12.38
   1   0 -10  393.84   11.34
   1   0 -10  244.38    9.05
  -1   0   9    0.67    2.09
  -1   0   9    0.06    1.66
  -1   0   9    1.43    1.97
  -1   0   9   -0.31    2.12
  -1   0   9   -0.37    1.11
   1   0  -9    0.84    2.46
   1   0  -9    0.28    2.13
   1   0  -9    1.14    1.99
  -1   0   8  620.10   13.46
  -1   0   8  693.67   11.49
  -1   0   8  598.75   12.19
  -1   0   8  662.26   14.23
  -1   0   8  659.77    7.80
   1   0  -8  568.93   13.11
   1   0  -8  565.18   11.69
  -1   0   7  718.74   13.51
  -1   0   7  778.25   11.08
  -1   0   7  674.89   12.08
  -1   0   7  745.89   13.93
  -1   0   7  727.22    7.48
   1   0  -7  643.34   12.88
   1   0  -7  629.21   11.35
  -1   0   6   11.81    2.28
  -1   0   6   20.33    2.27
  -1   0   6   12.72    2.17
  -1   0   6   36.02    3.57
  -1   0   6   17.16    1.49
   1   0  -6   13.93    2.56
   1   0  -6   12.86    2.16
  -1   0   5 3387.69   24.28
  -1   0   5 3720.29   19.17
  -1   0   5 3034.30   21.63
  -1   0   5 3678.09   25.17
  -1   0   5 3502.02   23.75
   1   0  -5 3030.08   23.01
   1   0  -5 2940.50   19.84
  -1   0   4  673.34    9.79
  -1   0   4  773.73    7.56
  -1   0   4  620.47    8.94
  -1   0   4  772.95   10.27
  -1   0   4  754.27    4.88
   1   0  -4  674.35    9.82
   1   0  -4  667.28    8.49
  -1   0   3 7809.58   51.90
  -1   0   3 9486.17   50.72
  -1   0   3 6495.27   56.17
  -1   0   3 9189.84   67.48
  -1   0   3 6226.91   59.37
   1   0  -3 7064.88   45.54
   1   0  -3 7877.70   54.56
   1   0  -3 5299.27   52.70
  -1   0   2 1175.50    9.32
  -1   0   2 1098.79    9.00
  -1   0   2 1291.92    6.04
  -1   0   2  952.78    8.35
  -1   0   2 1150.72    8.34
  -1   0   2 1133.68    7.21
   1   0  -2 1158.10    9.24
   1   0  -2 1246.13    8.18
   1   0  -2 1207.36    7.46
  -1   0   1 1108.84    7.31
  -1   0   1  862.14    6.07
  -1   0   1  604.17    4.17
  -1   0   1  880.04    6.44
  -1   0   1  941.43    5.70
  -1   0   0 3142.13   19.87
  -1   0   0 2442.94   22.76
  -1   0   0 2481.02   21.09
  -1   0   0 2361.76   17.43
  -1   0   0 2174.76   20.63
   1   0   0 2170.12   15.86
   1   0   0 2386.70   22.67
   1   0   0 2609.82   22.86
  -1   0  -1   53.93    2.08
  -1   0  -1   47.08    1.92
   1   0   1   52.02    1.43
   1   0   1   50.03    2.05
   1   0   1   53.50    2.03
  -1   0  -2  530.44    6.93
  -1   0  -2  534.22    7.31
  -1   0  -2  558.52    4.38
  -1   0  -2  483.22    6.45
   1   0   2  533.83    5.96
   1   0   2  516.98    7.26
   1   0   2  514.12    4.19
   1   0   2  536.27    7.57
  -1   0  -3  281.51    6.10
  -1   0  -3  283.62    6.26
  -1   0  -3  291.98    4.30
  -1   0  -3  266.55    5.39
   1   0   3  279.42    5.39
   1   0   3  280.23    6.17
   1   0   3  285.45    4.24
   1   0   3  288.06    6.60
  -1   0  -4   18.08    2.42
  -1   0  -4   21.06    2.61
  -1   0  -4   15.85    1.75
  -1   0  -4   17.06    2.04
   1   0   4   13.39    1.87
   1   0   4   20.12    2.46
   1   0   4   14.76    1.65
   1   0   4   15.28    2.37
   1   0   4   15.99    1.99
  -1   0  -5 1191.87   15.27
  -1   0  -5 1233.27   15.36
  -1   0  -5 1236.03   11.86
  -1   0  -5 1179.53   12.88
   1   0   5 1153.90   13.92
   1   0   5 1223.68   15.11
   1   0   5 1178.85   11.53
   1   0   5 1236.60   16.69
   1   0   5 1163.39   12.84
  -1   0  -6   31.84    3.56
  -1   0  -6   29.30    3.57
  -1   0  -6   30.70    2.72
  -1   0  -6   32.57    2.91
   1   0   6   31.75    3.09
   1   0   6   31.13    3.23
   1   0   6   33.60    2.80
   1   0   6   30.91    3.69
   1   0   6   33.56    2.98
  -1   0  -7  525.41   12.24
  -1   0  -7  540.94   12.04
  -1   0  -7  545.73    9.75
  -1   0  -7  528.47    9.86
   1   0   7  525.93   11.44
   1   0   7  550.66   11.79
   1   0   7  515.83    9.39
   1   0   7  538.02   13.10
   1   0   7  532.47    9.93
  -1   0  -8  354.85   10.89
  -1   0  -8  375.93   10.90
  -1   0  -8  387.79    9.01
  -1   0  -8  384.77    8.96
   1   0   8  389.87   10.72
   1   0   8  400.99   10.91
   1   0   8  382.23    8.89
   1   0   8  368.45   11.87
   1   0   8  390.24    9.04
  -1   0  -9  194.02    9.11
  -1   0  -9  186.59    8.50
  -1   0  -9  185.07    6.97
  -1   0  -9  194.09    6.88
   1   0   9  182.89    8.02
   1   0   9  205.54    8.59
   1   0   9  189.59    6.95
   1   0   9  191.59    9.35
   1   0   9  196.91    6.96
  -1   0 -10  488.85   14.42
  -1   0 -10  499.24   13.98
  -1   0 -10  541.56   12.07
   1   0  10  502.68   13.82
   1   0  10  551.23   14.17
   1   0  10  504.55   11.60
   1   0  10  518.08   15.68
  -1   0 -11   -0.02    3.15
  -1   0 -11    1.81    2.94
   1   0  11    1.90    2.76
   1   0  11    0.85    2.16
   1   0  11   -0.55    2.83
  -1   0 -12  162.96    9.84
  -1   0 -12  165.11    9.52
   1   0  12  174.47    9.65
   1   0  12    0.38    1.23
   1   0  12  171.88   10.54
  -1   0 -13   43.81    6.79
  -1   0 -13   46.19    6.49
   1   0  13   42.40    6.21
   1   0  13   43.28    7.17
  -1   0 -14   27.66    6.22
  -1   0 -14   34.18    6.19
   1   0  14   34.42    6.21
   1   0  14   36.37    7.20
  -1   0 -15  189.23   12.22
   1   0  15  194.88   13.05
  -1   0 -16   -1.62    4.45
   1   0  16   -0.93    4.41
  -1  -1  18    8.80    5.48
  -1  -1  18    7.33    5.68
   1   1 -18   17.17    6.54
  -1  -1  17   32.10    6.95
  -1  -1  17   32.08    7.43
   1   1 -17   33.50    7.63
  -1  -1  16   76.63    8.65
  -1  -1  16   70.65    9.62
   1   1 -16   64.54    9.02
  -1  -1  15   17.58    5.32
  -1  -1  15   19.66    5.67
   1   1 -15   22.56    5.96
  -1  -1  14  227.49   11.92
  -1  -1  14  236.04   11.07
  -1  -1  14  222.56   12.34
   1   1 -14  209.37   12.18
  -1  -1  13   33.66    5.71
  -1  -1  13   34.73    5.34
  -1  -1  13   35.11    6.33
   1   1 -13   28.39    5.95
   1   1 -13    8.15    3.05
  -1  -1  12   92.74    7.40
  -1  -1  12   94.88    6.57
  -1  -1  12   93.79    6.62
  -1  -1  12   94.58    7.70
   1   1 -12   88.68    7.94
   1   1 -12   97.89    6.78
   1   1 -12   97.30    6.86
  -1  -1  11  221.17   10.09
  -1  -1  11  250.76    9.03
  -1  -1  11  223.60    9.22
  -1  -1  11  219.71   10.42
   1   1 -11  208.89   10.19
   1   1 -11  216.80    8.68
   1   1 -11  214.32    9.26
  -1  -1  10    0.62    2.21
  -1  -1  10    1.88    2.10
  -1  -1  10    0.11    2.10
  -1  -1  10    0.00    2.48
   1   1 -10    0.53    2.71
   1   1 -10    2.72    2.39
   1   1 -10    0.87    2.25
  -1  -1   9  546.05   13.48
  -1  -1   9  623.10   12.15
  -1  -1   9  547.45   12.62
  -1  -1   9  599.51   14.71
  -1  -1   9  605.02    6.09
   1   1  -9  520.27   13.66
   1   1  -9  533.66   11.32
   1   1  -9  555.77   12.75
  -1  -1   8   25.80    3.64
  -1  -1   8   32.64    3.49
  -1  -1   8   30.62    3.47
  -1  -1   8   39.13    4.45
  -1  -1   8   32.73    1.63
   1   1  -8   27.36    4.04
   1   1  -8   30.50    3.54
   1   1  -8   33.70    3.63
  -1  -1   7  800.58   14.05
  -1  -1   7  889.03   12.48
  -1  -1   7  766.96   13.13
  -1  -1   7  846.07   14.89
   1   1  -7  733.93   13.97
   1   1  -7  744.86   11.18
   1   1  -7  762.95   13.18
  -1  -1   6 2735.96   23.80
  -1  -1   6 3113.99   21.28
  -1  -1   6 2406.90   21.52
  -1  -1   6 3004.07   25.51
   1   1  -6 2383.83   22.91
   1   1  -6 2355.72   17.54
   1   1  -6 2402.64   21.52
  -1  -1   5  261.46    6.94
  -1  -1   5  297.23    6.17
  -1  -1   5  247.92    6.57
  -1  -1   5  300.09    7.54
   1   1  -5  243.08    6.95
   1   1  -5  234.64    5.15
   1   1  -5  243.81    6.57
  -1  -1   4  545.95    8.90
  -1  -1   4  491.12    7.01
  -1  -1   4  493.56    8.33
  -1  -1   4  604.95    9.39
   1   1  -4  493.68    8.65
   1   1  -4  510.07    6.19
   1   1  -4  509.56    8.48
  -1  -1   3 2044.64   15.10
  -1  -1   3 1801.16   14.13
  -1  -1   3 2348.24   16.04
  -1  -1   3 1851.51   10.89
   1   1  -3 1846.46   14.30
   1   1  -3 2159.98   16.61
   1   1  -3 1801.22   14.13
   1   1  -3 1809.72   11.67
   1   1  -3 2065.06   12.81
  -1  -1   2 1940.59   12.88
  -1  -1   2 1550.09   10.17
  -1  -1   2 2377.77   19.04
  -1  -1   2 1873.55   12.63
  -1  -1   2 2350.11   13.92
  -1  -1   2 1976.38   13.30
   1   1  -2 1913.41   12.10
   1   1  -2 2246.13   18.64
   1   1  -2 1735.53   12.15
   1   1  -2 1840.15   15.81
  -1  -1   1  910.85    7.81
  -1  -1   1  885.62    7.59
  -1  -1   1  606.41    5.14
  -1  -1   1  778.69    6.88
  -1  -1   1  953.53    8.06
  -1  -1   1  776.03    6.59
   1   1  -1  824.32    6.14
   1   1  -1  851.03    7.53
   1   1  -1  753.63    6.78
   1   1  -1  725.31    6.35
  -1  -1   0   91.28    1.64
  -1  -1   0   76.15    2.46
  -1  -1   0   84.94    2.47
  -1  -1   0   88.46    2.64
  -1  -1   0   77.48    2.47
   1   1   0   87.27    2.39
   1   1   0   80.76    1.85
   1   1   0   89.99    2.65
   1   1   0   73.66    2.40
  -1  -1  -1 2261.87   16.21
  -1  -1  -1 1977.46   13.39
  -1  -1  -1 2100.67   14.10
  -1  -1  -1 1960.92   13.39
   1   1   1 2128.75   12.49
   1   1   1 1971.26   13.37
   1   1   1 2101.55   12.67
   1   1   1 2126.68   14.18
   1   1   1 1852.73   13.02
  -1  -1  -2  774.12    7.62
  -1  -1  -2  726.12    9.08
  -1  -1  -2  741.50    9.68
  -1  -1  -2  723.15    8.99
   1   1   2  789.84    8.79
   1   1   2  711.80    8.99
   1   1   2  714.89    5.06
   1   1   2  767.57    9.87
   1   1   2  690.51    8.81
  -1  -1  -3  313.29    5.98
  -1  -1  -3  317.28    7.32
  -1  -1  -3  312.15    6.47
   1   1   3  332.47    6.56
   1   1   3  325.95    6.87
   1   1   3  301.96    4.22
   1   1   3  333.48    7.48
   1   1   3  310.19    6.46
  -1  -1  -4 1095.23   14.38
  -1  -1  -4 1100.13   12.80
   1   1   4 1131.24   13.33
   1   1   4 1177.50   13.87
   1   1   4 1017.46    9.08
   1   1   4 1145.01   15.09
   1   1   4 1082.02   12.73
  -1  -1  -5   72.89    4.05
  -1  -1  -5  132.74    5.76
  -1  -1  -5  124.85    4.88
   1   1   5  141.16    5.53
   1   1   5  134.66    5.32
   1   1   5  128.46    3.93
   1   1   5  137.11    6.16
   1   1   5  127.23    4.91
  -1  -1  -6  382.52    9.36
  -1  -1  -6  395.68   10.35
  -1  -1  -6  382.00    8.62
   1   1   6  391.56    9.52
   1   1   6  406.39    9.65
   1   1   6  390.79    7.30
   1   1   6  404.33   10.91
   1   1   6  395.67    8.80
  -1  -1  -7  110.57    5.89
  -1  -1  -7  118.92    6.59
  -1  -1  -7  116.81    4.72
  -1  -1  -7  119.94    5.48
   1   1   7  112.95    5.82
   1   1   7  113.53    5.84
   1   1   7  112.12    4.57
   1   1   7  115.01    6.62
   1   1   7  119.39    5.41
  -1  -1  -8  430.15   11.79
  -1  -1  -8  408.01   11.86
  -1  -1  -8  436.10    9.27
  -1  -1  -8  422.78   10.02
   1   1   8  414.58   11.36
   1   1   8  411.34   11.08
   1   1   8  423.13    9.08
   1   1   8  416.34   12.69
   1   1   8  423.80   10.14
  -1  -1  -9  201.39    8.88
  -1  -1  -9  195.30    9.00
  -1  -1  -9  202.84    7.11
   1   1   9  203.28    8.87
   1   1   9   90.32    5.89
   1   1   9  204.86    7.02
   1   1   9  194.86    9.51
   1   1   9  206.31    7.68
  -1  -1 -10   48.64    6.03
  -1  -1 -10   50.51    5.66
   1   1  10   46.11    5.52
   1   1  10    0.20    1.15
   1   1  10   48.46    5.92
   1   1  10   49.04    4.71
  -1  -1 -11  302.16   12.02
  -1  -1 -11  299.67   12.05
   1   1  11  297.18   11.65
   1   1  11  303.07   13.21
  -1  -1 -12   17.34    4.71
  -1  -1 -12   27.29    5.52
   1   1  12   21.51    4.84
   1   1  12   28.82    4.95
   1   1  12   25.52    5.49
  -1  -1 -13  169.99   10.45
  -1  -1 -13  179.01   10.81
   1   1  13  182.33   10.60
   1   1  13  172.43   11.24
  -1  -1 -14  112.44    9.67
  -1  -1 -14  102.82    8.86
   1   1  14  103.02    8.93
   1   1  14  116.35   10.08
  -1  -1 -15   11.90    5.30
  -1  -1 -15   15.93    5.42
   1   1  15   12.85    5.47
   1   1  16   91.27   10.67
  -1  -2  18   50.37    9.07
   1   2 -18   37.67    8.29
  -1  -2  17   54.99    8.53
  -1  -2  17   63.48    9.62
   1   2 -17   54.12    9.05
  -1  -2  16   32.65    6.52
  -1  -2  16   28.08    6.72
   1   2 -16   30.20    6.98
  -1  -2  15  147.37   10.41
  -1  -2  15  137.91   10.91
   1   2 -15  121.41   10.12
  -1  -2  14    0.54    3.27
  -1  -2  14   -0.19    2.94
  -1  -2  14   -2.17    3.19
   1   2 -14    3.23    4.17
   1   2 -14   -1.24    3.06
  -1  -2  13  376.13   14.12
  -1  -2  13  411.97   12.97
  -1  -2  13  368.32   13.17
  -1  -2  13  374.13   14.84
   1   2 -13  327.77   14.02
   1   2 -13  381.19   13.46
  -1  -2  12   74.00    6.54
  -1  -2  12   86.48    6.35
  -1  -2  12   71.31    6.11
  -1  -2  12   83.63    7.32
   1   2 -12   66.72    7.05
   1   2 -12   81.24    6.55
  -1  -2  11  200.55    9.45
  -1  -2  11  229.69    9.05
  -1  -2  11  198.05    9.11
  -1  -2  11  225.18   10.59
   1   2 -11  186.44   10.11
   1   2 -11  196.01    7.66
   1   2 -11  192.02    9.10
  -1  -2  10  684.91   15.89
  -1  -2  10  793.57   15.24
  -1  -2  10  696.13   15.44
  -1  -2  10  783.12   17.87
   1   2 -10  660.11   16.53
   1   2 -10  697.95   12.77
   1   2 -10  685.98   15.40
  -1  -2   9   14.88    3.28
  -1  -2   9   14.36    2.76
  -1  -2   9   12.94    3.10
  -1  -2   9   18.45    3.80
   1   2  -9   11.01    3.36
   1   2  -9   17.22    2.80
   1   2  -9   15.68    3.37
  -1  -2   8  342.15   10.13
  -1  -2   8  319.98    9.58
  -1  -2   8  367.74   10.90
   1   2  -8  297.72    9.97
   1   2  -8  312.30    7.29
   1   2  -8  328.74    9.74
  -1  -2   7  196.50    7.24
  -1  -2   7  176.46    6.78
  -1  -2   7  203.54    7.68
   1   2  -7  170.59    7.20
   1   2  -7  174.86    5.09
   1   2  -7  183.19    6.96
  -1  -2   6  742.73   12.71
  -1  -2   6  704.36   12.29
  -1  -2   6  817.32   13.83
   1   2  -6  635.26   12.24
   1   2  -6  664.35    8.06
   1   2  -6  701.72   12.28
  -1  -2   5  658.51   11.08
  -1  -2   5  694.40   10.34
  -1  -2   5  628.34   10.86
  -1  -2   5  717.63   11.87
   1   2  -5  557.84   10.51
   1   2  -5  560.22    6.16
   1   2  -5  621.47   10.83
   1   2  -5  706.03    5.31
  -1  -2   4   14.17    2.10
  -1  -2   4   18.18    2.15
  -1  -2   4   10.03    1.90
  -1  -2   4   16.43    2.35
   1   2  -4   14.86    2.34
   1   2  -4   13.22    1.30
   1   2  -4    9.97    1.95
   1   2  -4   17.53    1.41
  -1  -2   3 1527.38   14.19
  -1  -2   3 1684.07   14.01
  -1  -2   3 1430.37   13.84
  -1  -2   3 1733.72   15.22
   1   2  -3 1280.60   12.35
   1   2  -3 1718.47   10.76
   1   2  -3 1434.82   13.87
   1   2  -3 1537.56    9.87
  -1  -2   2   13.34    1.71
  -1  -2   2   11.87    1.59
  -1  -2   2   12.38    1.05
  -1  -2   2   12.17    1.64
  -1  -2   2   11.86    1.63
   1   2  -2   11.94    1.45
   1   2  -2   13.77    1.76
   1   2  -2   10.80    1.57
   1   2  -2   13.24    1.47
  -1  -2   1 1429.30   12.18
  -1  -2   1 1445.29   12.29
  -1  -2   1 1271.79    9.03
   1   2  -1 1146.12    7.47
   1   2  -1 1381.52   11.97
   1   2  -1 1251.75   10.67
   1   2  -1 1169.31   10.41
  -1  -2   0 3724.68   18.03
  -1  -2   0 3933.71   28.10
  -1  -2   0 3317.10   17.52
  -1  -2   0 4315.52   37.99
   1   2   0 3519.63   18.30
   1   2   0 3834.81   26.32
   1   2   0 3324.98   15.74
  -1  -2  -1  888.97    4.82
  -1  -2  -1  797.15    9.84
  -1  -2  -1  781.36    9.88
  -1  -2  -1  755.37    9.86
   1   2   1  863.27   10.07
   1   2   1  855.74    7.58
   1   2   1  876.94   10.63
   1   2   1  741.50    9.73
  -1  -2  -2  992.65    7.74
  -1  -2  -2  921.73   11.28
  -1  -2  -2  898.91   11.44
   1   2   2  976.61   11.51
   1   2   2  909.78   11.21
   1   2   2  988.89    8.16
   1   2   2  975.51   12.29
   1   2   2  858.65   11.20
  -1  -2  -3  415.23    6.44
  -1  -2  -3  399.00    8.02
  -1  -2  -3  386.24    8.74
  -1  -2  -3  389.56    8.16
   1   2   3  425.77    8.36
   1   2   3  403.43    8.07
   1   2   3  408.80    5.70
   1   2   3  418.22    8.93
   1   2   3  384.33    8.11
  -1  -2  -4  719.32    9.81
  -1  -2  -4  701.45   11.28
  -1  -2  -4  712.18   11.48
   1   2   4  749.29   11.93
   1   2   4  718.84   11.43
   1   2   4  700.97    8.15
   1   2   4  739.26   12.82
   1   2   4  711.28   11.50
  -1  -2  -5  372.31    8.15
  -1  -2  -5  354.19    9.80
  -1  -2  -5  362.96    8.74
   1   2   5  378.60    9.35
   1   2   5  383.53    9.08
   1   2   5  349.94    6.43
   1   2   5  389.45   10.29
   1   2   5  368.48    8.85
  -1  -2  -6   22.47    3.12
  -1  -2  -6   23.90    3.76
  -1  -2  -6   23.04    3.17
   1   2   6   25.66    3.56
   1   2   6   22.50    3.21
   1   2   6   19.04    2.35
   1   2   6   21.23    3.52
   1   2   6   19.02    3.00
  -1  -2  -7  317.01    9.01
  -1  -2  -7  499.29   13.01
   1   2   7  527.93   12.52
   1   2   7  443.95   10.95
   1   2   7  505.88    9.15
   1   2   7  520.48   13.55
   1   2   7  528.28   11.54
  -1  -2  -8   -0.21    0.88
  -1  -2  -8  183.73    8.76
   1   2   8  169.93    8.05
   1   2   8  186.48    6.21
   1   2   8  178.80    8.85
   1   2   8  194.18    7.64
  -1  -2  -9  159.87    7.94
  -1  -2  -9  218.28    9.93
   1   2   9  218.71    9.37
   1   2   9   -0.03    0.76
   1   2   9  218.31   10.25
   1   2   9  230.94    8.67
  -1  -2 -10  269.67   10.80
  -1  -2 -10  261.99   11.31
   1   2  10  251.25   10.55
   1   2  10  151.76    7.65
   1   2  10  251.21   11.71
   1   2  10  249.11    9.17
  -1  -2 -11   10.79    3.95
  -1  -2 -11   11.69    4.23
   1   2  11   13.83    4.07
   1   2  11    6.69    3.27
   1   2  11   11.63    4.23
  -1  -2 -12  251.32   11.71
  -1  -2 -12  248.30   12.15
   1   2  12  253.98   11.93
   1   2  12  257.23   12.93
  -1  -2 -13   30.57    5.78
  -1  -2 -13   25.36    5.91
   1   2  13   33.47    6.12
   1   2  13   33.72    6.52
  -1  -2 -14   54.82    8.01
   1   2  14   55.80    7.78
   1   2  14   51.45    8.13
  -1  -2 -15   90.94    9.66
   1   2  15   94.50   10.06
   1   2  16    3.38    5.30
  -1  -3  18   20.40    6.97
   1   3 -18   16.59    6.81
  -1  -3  17   48.47    8.09
  -1  -3  17   41.38    8.04
   1   3 -17   50.91    8.86
  -1  -3  16  100.51    9.41
  -1  -3  16  115.62   10.78
   1   3 -16   94.31    9.85
  -1  -3  15   22.94    5.52
  -1  -3  15   21.45    5.91
   1   3 -15   20.47    6.03
   1   3 -15   15.89    4.77
  -1  -3  14  372.73   14.78
  -1  -3  14  375.89   14.08
  -1  -3  14  389.34   16.06
   1   3 -14  360.35   15.57
   1   3 -14  408.82   14.83
  -1  -3  13   41.62    6.26
  -1  -3  13   50.36    5.76
  -1  -3  13   44.39    6.18
  -1  -3  13   43.02    6.64
   1   3 -13   41.58    6.75
   1   3 -13   42.08    5.92
  -1  -3  12  195.38    9.87
  -1  -3  12  192.09    9.64
  -1  -3  12  192.51   10.51
   1   3 -12  173.45   10.15
   1   3 -12  193.60    9.79
  -1  -3  11  333.40   12.00
  -1  -3  11  334.17   11.85
  -1  -3  11  355.37   13.16
   1   3 -11  293.87   12.19
   1   3 -11  331.49   11.86
  -1  -3  10    3.14    2.49
  -1  -3  10    5.23    2.45
  -1  -3  10    5.26    2.86
  -1  -3  10    6.45    3.07
   1   3 -10    5.59    3.25
   1   3 -10    6.76    2.20
   1   3 -10    4.66    2.88
  -1  -3   9  565.80   13.81
  -1  -3   9  632.37   13.55
  -1  -3   9  556.93   13.65
  -1  -3   9  597.41   14.96
   1   3  -9  507.76   13.96
   1   3  -9  567.48    9.47
   1   3  -9  581.20   13.99
  -1  -3   8  178.56    7.57
  -1  -3   8  198.87    7.52
  -1  -3   8  183.49    7.76
  -1  -3   8  205.01    8.64
   1   3  -8  155.94    7.66
   1   3  -8  178.67    4.93
   1   3  -8  177.13    7.73
   1   3  -8  185.65    3.28
  -1  -3   7 1068.89   16.78
  -1  -3   7 1155.49   16.33
  -1  -3   7 1032.49   16.54
  -1  -3   7 1196.09   18.52
   1   3  -7  916.26   16.24
   1   3  -7 1022.91    9.45
   1   3  -7 1020.44   16.46
   1   3  -7 1125.40    8.45
  -1  -3   6  636.85   12.26
  -1  -3   6  662.93   11.76
  -1  -3   6  594.39   12.01
  -1  -3   6  676.68   13.12
   1   3  -6  529.76   11.48
   1   3  -6  584.97    5.73
   1   3  -6  579.76   11.89
   1   3  -6  675.40    7.09
  -1  -3   5  222.35    6.95
  -1  -3   5  233.33    6.78
  -1  -3   5  202.51    6.76
  -1  -3   5  240.77    7.48
   1   3  -5  187.01    6.47
   1   3  -5  211.73    6.94
   1   3  -5  236.98    4.62
  -1  -3   4 1234.81   14.94
  -1  -3   4 1344.55   15.10
  -1  -3   4 1184.14   14.88
  -1  -3   4 1315.71   15.68
   1   3  -4 1025.14   13.14
   1   3  -4 1188.39   14.91
   1   3  -4 1260.23   10.93
  -1  -3   3   50.15    3.27
  -1  -3   3   50.39    3.28
  -1  -3   3   53.87    1.46
  -1  -3   3   50.90    3.36
   1   3  -3   41.01    2.81
   1   3  -3   55.93    3.51
   1   3  -3   49.11    3.40
   1   3  -3   51.20    2.94
  -1  -3   2  409.61    7.96
  -1  -3   2  421.19    8.03
  -1  -3   2  397.20    5.01
  -1  -3   2  433.78    8.15
   1   3  -2  330.49    5.73
   1   3  -2  407.71    7.96
   1   3  -2  393.18    7.67
   1   3  -2  354.24    6.64
  -1  -3   1  469.00    8.36
  -1  -3   1  413.12    6.27
  -1  -3   1  479.93    8.47
   1   3  -1  377.78    4.70
   1   3  -1  466.01    8.41
   1   3  -1  422.52    7.52
   1   3  -1  389.70    7.37
  -1  -3   0 1765.09   16.15
  -1  -3   0 1540.20   13.76
  -1  -3   0 1917.84   16.85
   1   3   0 1770.96   16.18
   1   3   0 1663.71   13.77
   1   3   0 1862.20   16.61
   1   3   0 1472.61   14.85
  -1  -3  -1 7789.18   65.50
  -1  -3  -1 6451.76   48.72
  -1  -3  -1 7945.01   65.18
   1   3   1 6660.27   32.38
   1   3   1 6497.36   36.96
   1   3   1 7492.65   43.48
   1   3   1 6286.12   51.38
  -1  -3  -2  250.80    3.45
  -1  -3  -2  232.34    6.44
  -1  -3  -2  218.88    6.72
   1   3   2  249.84    6.98
   1   3   2  256.05    5.37
   1   3   2  243.32    6.97
   1   3   2  216.08    6.55
  -1  -3  -3   93.39    3.06
  -1  -3  -3   87.20    4.44
  -1  -3  -3   86.39    4.84
   1   3   3   92.16    4.68
   1   3   3   94.00    4.57
   1   3   3   96.64    3.51
   1   3   3   95.70    4.94
   1   3   3   88.46    4.75
  -1  -3  -4 1117.78   11.58
  -1  -3  -4 1113.16   15.16
  -1  -3  -4 1106.88   16.76
   1   3   4 1173.30   16.27
   1   3   4 1107.63   15.14
   1   3   4 1186.85   11.94
   1   3   4 1182.43   17.11
   1   3   4 1075.61   15.49
  -1  -3  -5  258.69    6.65
  -1  -3  -5  247.78    7.77
   1   3   5  261.19    8.52
   1   3   5  270.85    8.12
   1   3   5  258.44    6.11
   1   3   5  265.87    8.96
   1   3   5  249.56    8.08
  -1  -3  -6 1031.30   14.35
  -1  -3  -6 1001.63   18.19
   1   3   6 1041.08   17.35
   1   3   6 1082.14   16.56
   1   3   6  983.95   12.32
   1   3   6 1042.54   18.40
   1   3   6  999.87   16.22
  -1  -3  -7   21.73    3.41
  -1  -3  -7   18.91    3.94
   1   3   7   19.83    3.64
   1   3   7   12.11    2.76
   1   3   7   19.14    2.63
   1   3   7   23.43    4.21
   1   3   7   21.76    3.72
  -1  -3  -8  486.55   11.95
  -1  -3  -8  468.09   14.07
   1   3   8  479.35   13.50
   1   3   8    0.18    0.83
   1   3   8  448.29    9.60
   1   3   8  485.05   14.38
   1   3   8  479.16   12.38
  -1  -3  -9  127.17    7.24
  -1  -3  -9  120.30    8.12
   1   3   9  127.10    7.99
   1   3   9   51.15    4.52
   1   3   9  126.14    8.36
   1   3   9  129.71    7.24
  -1  -3 -10   30.81    4.88
  -1  -3 -10   28.92    5.52
   1   3  10   29.70    5.01
   1   3  10   29.09    4.55
   1   3  10   27.44    5.25
   1   3  10   32.33    4.83
  -1  -3 -11  244.22   10.65
  -1  -3 -11  253.27   12.23
   1   3  11  240.86   11.46
   1   3  11  250.93   10.65
   1   3  11  247.37   12.52
  -1  -3 -12    1.52    3.76
   1   3  12    3.22    3.23
   1   3  12    4.43    3.80
  -1  -3 -13   70.70    8.32
   1   3  13   70.49    7.85
   1   3  13   75.42    8.73
  -1  -3 -14   68.32    8.25
   1   3  14   63.84    8.47
   1   3  14   58.65    8.77
  -1  -3 -15   21.68    6.42
   1   3  15   21.65    6.68
  -1  -3 -16   62.60    9.50
   1   4 -18   34.52    8.21
  -1  -4  17   31.95    6.97
  -1  -4  17   41.14    8.17
   1   4 -17   30.23    7.78
  -1  -4  16   30.65    6.64
  -1  -4  16   31.89    7.07
   1   4 -16   27.90    6.81
  -1  -4  15  152.13   10.56
  -1  -4  15  148.28   11.06
   1   4 -15  137.49   10.89
   1   4 -15  152.49   10.36
  -1  -4  14    1.38    3.54
  -1  -4  14   -0.17    1.19
  -1  -4  14    8.74    4.75
   1   4 -14    9.79    4.75
   1   4 -14    3.98    3.76
  -1  -4  13  282.92   12.56
  -1  -4  13  299.87   11.89
  -1  -4  13  311.94   13.90
   1   4 -13  258.38   12.89
   1   4 -13  282.24   12.36
  -1  -4  12  278.84   11.75
  -1  -4  12  306.54   11.62
  -1  -4  12  296.30   12.91
   1   4 -12  246.88   12.02
   1   4 -12  277.11   11.65
  -1  -4  11  116.87    7.62
  -1  -4  11  122.98    7.55
  -1  -4  11  120.90    7.68
  -1  -4  11  117.12    8.23
   1   4 -11  101.94    7.88
   1   4 -11  114.64    7.84
  -1  -4  10  346.72   11.80
  -1  -4  10  358.88   11.48
  -1  -4  10  329.63   11.56
  -1  -4  10  347.14   12.56
   1   4 -10  294.82   11.74
   1   4 -10  345.21   11.86
  -1  -4   9   -0.40    1.92
  -1  -4   9    0.67    2.27
  -1  -4   9    1.20    2.22
  -1  -4   9   -1.89    2.10
   1   4  -9   -0.50    2.74
   1   4  -9    1.77    2.32
  -1  -4   8  199.03    8.33
  -1  -4   8  207.45    8.08
  -1  -4   8  195.09    8.27
  -1  -4   8  206.41    8.78
   1   4  -8  163.86    8.20
   1   4  -8  193.65    3.86
   1   4  -8  184.26    8.12
   1   4  -8  201.25    4.62
  -1  -4   7  930.76   16.29
  -1  -4   7  979.94   16.14
  -1  -4   7  996.47   17.56
   1   4  -7  762.71   15.11
   1   4  -7  862.97   15.99
   1   4  -7  978.56   10.24
  -1  -4   6  343.63    9.60
  -1  -4   6  348.04    9.36
  -1  -4   6  354.89   10.01
   1   4  -6  277.87    8.70
   1   4  -6  317.93    9.44
   1   4  -6  338.55    6.46
  -1  -4   5  855.85   14.11
  -1  -4   5  896.44   14.23
  -1  -4   5  931.16   15.05
   1   4  -5  722.74   12.63
   1   4  -5  855.37   14.14
   1   4  -5  817.67   14.13
   1   4  -5  896.04   10.75
  -1  -4   4   68.22    4.19
  -1  -4   4   69.04    4.31
   1   4  -4   59.15    3.91
   1   4  -4   61.18    4.18
   1   4  -4   71.55    3.65
  -1  -4   3 1025.43   14.27
  -1  -4   3  965.28    7.38
  -1  -4   3 1033.28   14.32
   1   4  -3  793.69   10.62
   1   4  -3  980.59   13.98
   1   4  -3  894.50   13.37
   1   4  -3  899.48   11.66
  -1  -4   2  189.23    6.26
  -1  -4   2  193.08    6.30
  -1  -4   2  174.91    4.23
  -1  -4   2  196.59    6.31
   1   4  -2  163.49    4.41
   1   4  -2  203.38    6.49
   1   4  -2  183.78    6.17
   1   4  -2  160.28    5.39
  -1  -4   1  658.71    9.06
  -1  -4   1  765.89   11.90
   1   4  -1  659.25    6.65
   1   4  -1  746.42   11.94
   1   4  -1  699.69   10.92
   1   4  -1  747.61   11.76
   1   4  -1  620.43   10.59
  -1  -4   0  728.58   11.80
  -1  -4   0  628.96    9.93
  -1  -4   0  776.22   12.15
   1   4   0  736.55   12.02
   1   4   0  699.43   10.51
   1   4   0  777.01   12.15
   1   4   0  624.55   11.07
  -1  -4  -1   37.48    3.24
  -1  -4  -1   39.13    3.26
  -1  -4  -1   42.13    3.49
   1   4   1   38.50    3.73
   1   4   1   38.83    3.00
   1   4   1   44.08    3.56
   1   4   1   36.58    3.36
  -1  -4  -2 1672.51   18.48
  -1  -4  -2 1523.95   18.27
   1   4   2 1613.80   18.84
   1   4   2 1679.09   15.52
   1   4   2 1670.87   19.23
   1   4   2 1461.27   18.16
  -1  -4  -3 1327.34    9.36
  -1  -4  -3 1333.33   17.07
  -1  -4  -3 1225.27   17.64
   1   4   3 1334.73   17.96
   1   4   3 1294.89   16.83
   1   4   3 1361.86   14.12
   1   4   3 1362.21   18.38
   1   4   3 1210.72   17.25
  -1  -4  -4  530.11    7.59
  -1  -4  -4  516.70   11.15
  -1  -4  -4  502.16   12.18
   1   4   4  527.22   12.08
   1   4   4  508.78   11.09
   1   4   4  540.27    9.20
   1   4   4  534.37   12.36
   1   4   4  490.12   11.51
  -1  -4  -5 1200.75   13.16
  -1  -4  -5 1197.96   17.58
  -1  -4  -5 1152.94   19.37
   1   4   5 1262.10   19.31
   1   4   5 1222.41   17.76
   1   4   5 1243.45   14.25
   1   4   5 1300.26   20.27
   1   4   5 1105.92   17.75
  -1  -4  -6   81.37    4.64
  -1  -4  -6   85.37    5.56
  -1  -4  -6   78.43    6.21
   1   4   6   92.22    6.12
   1   4   6   86.22    5.61
   1   4   6   86.73    4.39
   1   4   6   86.87    6.47
   1   4   6   91.08    6.08
  -1  -4  -7  661.14   12.40
  -1  -4  -7  649.32   16.49
   1   4   7  650.92   15.51
   1   4   7  339.96   10.38
   1   4   7  639.15   11.25
   1   4   7  641.94   16.09
   1   4   7  650.69   14.81
  -1  -4  -8   98.16    5.87
  -1  -4  -8  100.80    7.83
   1   4   8  100.23    7.32
   1   4   8    0.13    0.74
   1   4   8   93.60    7.53
   1   4   8   98.95    6.79
  -1  -4  -9  107.96    6.83
  -1  -4  -9   95.15    7.97
   1   4   9  109.69    7.65
   1   4   9   87.71    6.11
   1   4   9   97.66    7.78
   1   4   9  105.79    7.16
  -1  -4 -10   91.97    7.97
   1   4  10   92.12    7.43
   1   4  10  104.65    7.21
   1   4  10   95.10    8.02
   1   4  10   96.54    7.12
  -1  -4 -11    4.07    4.02
   1   4  11    2.50    3.52
   1   4  11    2.18    3.70
  -1  -4 -12  125.68    9.86
   1   4  12  139.56    9.92
   1   4  12  135.33   10.23
  -1  -4 -13   36.41    7.18
   1   4  13   37.34    6.67
   1   4  13   31.24    6.81
  -1  -4 -14   76.60    9.36
   1   4  14   71.11    8.55
   1   4  14   72.51    8.99
  -1  -4 -15   68.79    9.88
   1   4  15   63.42   10.04
  -1  -5  17   56.37    8.63
  -1  -5  17   50.14    8.77
   1   5 -17   44.59    8.50
  -1  -5  16  116.92   10.06
  -1  -5  16  128.67   11.01
   1   5 -16  101.75   10.32
   1   5 -16  108.95    9.69
  -1  -5  15    1.85    3.60
  -1  -5  15    3.55    4.38
   1   5 -15    6.02    4.64
   1   5 -15    5.14    4.21
  -1  -5  14  216.87   11.60
  -1  -5  14  228.37   11.47
  -1  -5  14  226.19   12.83
   1   5 -14  206.34   12.36
   1   5 -14  220.65   11.91
  -1  -5  13   43.51    6.42
  -1  -5  13   45.13    6.25
  -1  -5  13   42.38    7.05
   1   5 -13   35.44    6.48
   1   5 -13   46.71    6.75
  -1  -5  12  255.30   11.63
  -1  -5  12  287.49   11.77
  -1  -5  12  263.42   12.46
   1   5 -12  227.21   11.72
   1   5 -12  255.46   11.76
  -1  -5  11  195.39    9.83
  -1  -5  11  209.27    9.68
  -1  -5  11  201.93   10.68
   1   5 -11  163.68    9.75
   1   5 -11  184.99    9.67
  -1  -5  10   90.19    6.69
  -1  -5  10   96.84    6.69
  -1  -5  10  101.62    7.52
   1   5 -10   87.00    7.25
   1   5 -10   91.47    6.96
  -1  -5   9  689.09   16.01
  -1  -5   9  741.52   16.35
  -1  -5   9  753.53   17.61
   1   5  -9  610.39   15.91
   1   5  -9  649.95   15.98
  -1  -5   8    1.78    2.26
  -1  -5   8    2.51    2.30
  -1  -5   8    1.85    2.49
   1   5  -8    4.22    2.72
   1   5  -8    2.34    2.54
   1   5  -8    1.26    1.45
  -1  -5   7  176.49    7.73
  -1  -5   7  176.74    7.71
  -1  -5   7  181.50    8.14
   1   5  -7  146.57    7.28
   1   5  -7  177.65    7.83
   1   5  -7  162.09    7.72
   1   5  -7  189.65    5.71
  -1  -5   6  504.25   12.11
  -1  -5   6  507.18   12.12
  -1  -5   6  518.73   12.62
   1   5  -6  407.15   10.67
   1   5  -6  524.83   12.39
   1   5  -6  479.58   12.19
   1   5  -6  522.80    9.37
  -1  -5   5  102.49    5.68
  -1  -5   5  101.55    5.65
  -1  -5   5   99.88    5.64
   1   5  -5   84.06    5.13
   1   5  -5  100.55    5.65
   1   5  -5   89.79    5.52
   1   5  -5   99.41    4.62
  -1  -5   4  716.32   13.50
  -1  -5   4  748.25   13.79
  -1  -5   4  743.08    5.88
  -1  -5   4  734.44   13.64
   1   5  -4  605.25   10.87
   1   5  -4  729.38   13.62
   1   5  -4  679.03   13.26
   1   5  -4  682.46   11.33
  -1  -5   3  112.35    5.56
  -1  -5   3  114.49    5.60
  -1  -5   3  108.01    3.33
  -1  -5   3  123.20    5.72
   1   5  -3   99.76    4.42
   1   5  -3  114.29    5.65
   1   5  -3  107.70    5.60
   1   5  -3  106.47    5.08
  -1  -5   2 1445.85   18.37
  -1  -5   2 1276.78   12.49
  -1  -5   2 1479.36   18.29
   1   5  -2 1241.47   11.94
   1   5  -2 1375.30   17.91
   1   5  -2 1263.93   16.68
   1   5  -2 1264.80   16.25
  -1  -5   1 1109.27   16.03
  -1  -5   1  979.78   12.37
  -1  -5   1 1172.75   16.21
   1   5  -1 1042.63    8.91
   1   5  -1 1092.48   16.01
   1   5  -1 1037.28   14.65
   1   5  -1 1170.20   16.19
   1   5  -1  963.82   14.68
  -1  -5   0 1007.99   15.31
  -1  -5   0  859.11   12.73
  -1  -5   0 1064.30   15.65
   1   5   0  973.73   15.32
   1   5   0  965.92   13.85
   1   5   0 1079.46   15.75
   1   5   0  869.66   14.48
  -1  -5  -1 1350.11   17.84
  -1  -5  -1 1139.81   15.87
  -1  -5  -1 1396.05   18.36
   1   5   1 1286.12   17.98
   1   5   1 1255.83   15.42
   1   5   1 1336.15   17.97
   1   5   1 1117.46   16.87
  -1  -5  -2    0.73    1.54
  -1  -5  -2   -0.45    1.60
   1   5   2    1.03    1.90
   1   5   2    2.04    1.58
   1   5   2    1.87    1.91
   1   5   2    1.16    1.85
  -1  -5  -3  898.72    6.23
  -1  -5  -3  832.59   14.72
   1   5   3  849.59   15.68
   1   5   3  881.68   12.91
   1   5   3  858.72   15.73
   1   5   3  725.41   14.59
  -1  -5  -4  305.58    5.33
  -1  -5  -4  303.64    9.29
  -1  -5  -4  270.44    9.74
   1   5   4  288.07    9.79
   1   5   4  304.39    9.32
   1   5   4  299.24    7.80
   1   5   4  305.95   10.11
   1   5   4  271.58    9.47
  -1  -5  -5   68.80    3.55
  -1  -5  -5   72.68    5.30
  -1  -5  -5   63.05    5.67
   1   5   5   65.20    5.47
   1   5   5   69.50    5.20
   1   5   5   72.41    4.39
   1   5   5   71.06    5.73
   1   5   5   56.98    5.19
  -1  -5  -6  703.47   11.01
  -1  -5  -6  674.67   14.67
  -1  -5  -6  637.05   16.21
   1   5   6  679.22   16.03
   1   5   6  698.51   14.95
   1   5   6  711.27   12.30
   1   5   6  694.66   16.54
   1   5   6  634.37   15.09
  -1  -5  -7    4.85    2.60
  -1  -5  -7    2.64    3.21
   1   5   7    6.59    3.13
   1   5   7    2.41    2.33
   1   5   7    6.17    2.25
   1   5   7    5.32    3.09
   1   5   7    7.01    3.27
  -1  -5  -8  363.09   13.69
   1   5   8  366.46   13.20
   1   5   8    0.58    1.03
   1   5   8  375.77   13.80
   1   5   8  353.52   12.34
  -1  -5  -9  299.08   13.08
   1   5   9  286.34   12.16
   1   5   9  283.51   10.79
   1   5   9  279.97   12.67
   1   5   9  287.84   11.40
  -1  -5 -10   57.78    7.05
   1   5  10   68.95    7.27
   1   5  10   76.72    6.68
   1   5  10   70.31    7.37
   1   5  10   70.18    6.81
  -1  -5 -11  109.88    9.65
   1   5  11  101.06    8.51
   1   5  11   99.68    9.18
  -1  -5 -12    6.71    4.53
   1   5  12    7.35    4.36
   1   5  12    9.19    4.72
  -1  -5 -13   90.93    9.80
   1   5  13   91.91    9.31
   1   5  13   73.40    8.80
  -1  -5 -14   52.67    8.95
   1   5  14   49.98    8.14
   1   5  14   46.73    8.22
  -1  -5 -15   21.49    7.09
   1   5  15   20.82    7.03
  -1  -6  17   41.31    7.59
  -1  -6  17   47.66    8.52
   1   6 -17   47.64    8.93
  -1  -6  16   45.60    7.71
  -1  -6  16   37.67    7.64
   1   6 -16   30.91    7.31
   1   6 -16   32.33    6.82
  -1  -6  15  139.68   10.45
  -1  -6  15  172.18   10.97
  -1  -6  15  152.70   11.45
   1   6 -15  144.87   11.61
   1   6 -15  151.15   10.60
  -1  -6  14    1.16    3.32
  -1  -6  14    2.44    3.59
  -1  -6  14    4.68    4.37
   1   6 -14    4.40    4.44
   1   6 -14    0.21    3.64
  -1  -6  13  262.05   12.37
  -1  -6  13  288.98   12.73
  -1  -6  13  275.73   13.67
   1   6 -13  222.97   12.42
   1   6 -13  274.14   13.00
  -1  -6  12  109.99    8.36
  -1  -6  12  118.48    8.18
  -1  -6  12  110.41    8.94
   1   6 -12  103.53    8.68
   1   6 -12  114.07    8.52
  -1  -6  11  139.30    8.57
  -1  -6  11  142.04    8.77
  -1  -6  11  146.07    9.38
   1   6 -11  111.78    8.46
   1   6 -11  122.89    8.43
  -1  -6  10  228.96   10.41
  -1  -6  10  233.54   10.44
  -1  -6  10  222.36   10.73
   1   6 -10  183.43    9.88
   1   6 -10  222.03   10.68
  -1  -6   9    0.86    2.38
  -1  -6   9    0.13    2.39
  -1  -6   9    0.10    2.51
   1   6  -9    3.48    3.20
   1   6  -9    1.24    2.57
   1   6  -9    3.13    2.83
  -1  -6   8  829.21   17.54
  -1  -6   8  839.52   17.67
  -1  -6   8  884.24   18.86
   1   6  -8  698.85   16.16
   1   6  -8  835.14   17.64
   1   6  -8  788.48   17.69
   1   6  -8  914.86   13.16
  -1  -6   7   81.22    5.92
  -1  -6   7   90.06    6.22
  -1  -6   7   81.13    6.12
   1   6  -7   64.90    5.46
   1   6  -7   86.29    6.19
   1   6  -7   68.95    5.85
   1   6  -7   89.04    4.86
  -1  -6   6  356.25   10.91
  -1  -6   6  346.73   10.88
  -1  -6   6  361.81   11.20
   1   6  -6  295.95    9.60
   1   6  -6  369.47   11.30
   1   6  -6  332.25   10.89
   1   6  -6  360.35    9.00
  -1  -6   5 1065.84   18.01
  -1  -6   5 1079.02   18.29
  -1  -6   5 1081.27   18.27
   1   6  -5  904.85   14.93
   1   6  -5 1051.01   17.87
   1   6  -5  969.89   17.54
   1   6  -5 1052.31   15.28
  -1  -6   4   28.48    3.92
  -1  -6   4   33.61    4.01
  -1  -6   4   34.21    2.12
  -1  -6   4   28.29    3.86
   1   6  -4   28.59    3.35
   1   6  -4   31.02    4.06
   1   6  -4   26.92    3.90
   1   6  -4   26.71    3.46
  -1  -6   3  615.84   13.39
  -1  -6   3  577.19    8.41
  -1  -6   3  653.14   13.50
   1   6  -3  550.74    9.70
   1   6  -3  604.39   13.19
   1   6  -3  571.59   12.73
   1   6  -3  560.94   11.86
  -1  -6   2 1609.29   21.18
  -1  -6   2 1436.34   14.93
  -1  -6   2 1670.94   21.14
   1   6  -2 1487.61   13.68
   1   6  -2 1520.03   20.60
   1   6  -2 1457.01   19.51
   1   6  -2 1392.53   18.86
  -1  -6   1  554.90   12.53
  -1  -6   1  498.77    9.85
  -1  -6   1  580.93   12.58
   1   6  -1  559.24    7.02
   1   6  -1  543.16   12.53
   1   6  -1  503.68   11.37
   1   6  -1  561.52   12.37
   1   6  -1  480.88   11.57
  -1  -6   0  578.68   12.78
  -1  -6   0  529.56   10.94
  -1  -6   0  646.42   13.45
   1   6   0  646.92    4.91
   1   6   0  568.50   12.96
   1   6   0  589.31   12.07
   1   6   0  628.90   13.29
   1   6   0  510.49   12.23
  -1  -6  -1  128.97    6.56
  -1  -6  -1  108.53    5.85
  -1  -6  -1  136.00    6.63
   1   6   1  122.50    6.60
   1   6   1  125.65    5.94
   1   6   1  129.04    6.48
   1   6   1  111.23    6.31
  -1  -6  -2 1281.05   19.24
  -1  -6  -2 1148.29   18.38
   1   6   2 1248.47   19.88
   1   6   2 1284.91   17.18
   1   6   2 1308.19   19.88
   1   6   2 1116.66   18.89
  -1  -6  -3   99.04    5.92
  -1  -6  -3   91.28    6.30
   1   6   3   96.30    6.59
   1   6   3  102.19    5.42
   1   6   3  105.90    6.50
   1   6   3   94.76    6.35
  -1  -6  -4  320.61   10.34
  -1  -6  -4  278.05   10.46
   1   6   4  307.70   10.87
   1   6   4  301.13    9.93
   1   6   4  321.12    8.87
   1   6   4  312.64   10.98
   1   6   4  272.02   10.26
  -1  -6  -5  596.79   14.13
  -1  -6  -5  542.14   15.05
   1   6   5  630.82   15.86
   1   6   5  602.85   14.23
   1   6   5  606.11   12.08
   1   6   5  644.95   16.09
   1   6   5  529.01   14.39
  -1  -6  -6   15.07    3.62
  -1  -6  -6   17.53    4.51
   1   6   6   22.51    4.52
   1   6   6   18.65    3.82
   1   6   6   22.66    3.38
   1   6   6   19.29    4.30
   1   6   6   23.02    4.55
  -1  -6  -7  357.53   11.85
  -1  -6  -7  324.18   13.01
   1   6   7  347.95   12.89
   1   6   7  352.08   11.81
   1   6   7  336.36   12.88
   1   6   7  335.96   12.44
  -1  -6  -8  138.27    7.99
  -1  -6  -8  118.10    8.75
   1   6   8  125.40    8.77
   1   6   8   -0.70    0.95
   1   6   8  121.10    8.58
   1   6   8  124.83    8.39
  -1  -6  -9  100.66    8.59
   1   6   9  119.42    8.75
   1   6   9  100.96    7.09
   1   6   9   96.64    8.26
   1   6   9  105.42    8.11
  -1  -6 -10  213.67   12.29
   1   6  10  216.16   11.74
   1   6  10  240.99   12.87
   1   6  10  237.52   11.64
  -1  -6 -11    8.33    4.95
   1   6  11   15.11    5.11
   1   6  11   12.97    5.26
  -1  -6 -12  131.60   10.83
   1   6  12  113.65    9.66
   1   6  12  115.31   10.14
  -1  -6 -13    9.86    5.49
   1   6  13    8.39    4.93
   1   6  13    6.26    5.25
  -1  -6 -14   44.46    8.49
   1   6  14   41.34    7.88
   1   6  14   36.36    8.00
  -1  -7  17   36.72    8.06
   1   7 -17   33.37    7.94
   1   7 -17   32.30    7.45
  -1  -7  16   80.96    9.19
  -1  -7  16   88.43   10.19
   1   7 -16   73.79   10.07
   1   7 -16   79.56    9.36
  -1  -7  15   37.63    6.97
  -1  -7  15   31.24    6.30
  -1  -7  15   33.96    7.08
   1   7 -15   29.63    7.18
   1   7 -15   40.81    7.43
  -1  -7  14  179.15   11.32
  -1  -7  14  184.15   11.28
  -1  -7  14  170.61   11.70
   1   7 -14  149.26   11.11
   1   7 -14  169.79   11.41
  -1  -7  13    0.34    3.13
  -1  -7  13    2.17    3.57
  -1  -7  13   -1.37    3.12
   1   7 -13   -1.52    3.69
   1   7 -13    0.26    3.16
   1   7 -13    2.42    3.59
  -1  -7  12  229.73   11.64
  -1  -7  12  235.36   11.76
  -1  -7  12  236.92   12.42
   1   7 -12  200.21   11.47
   1   7 -12  224.24   11.71
   1   7 -12  204.80   11.31
  -1  -7  11  134.80    8.93
  -1  -7  11  126.98    8.55
  -1  -7  11  123.91    8.96
   1   7 -11   96.53    8.18
   1   7 -11  123.20    8.84
   1   7 -11  107.95    8.35
  -1  -7  10   37.43    5.57
  -1  -7  10   37.30    5.64
  -1  -7  10   41.58    6.13
   1   7 -10   35.93    5.78
   1   7 -10   40.54    5.84
   1   7 -10   36.50    5.79
  -1  -7   9  455.26   14.22
  -1  -7   9  456.36   14.32
  -1  -7   9  460.66   14.86
   1   7  -9  387.61   13.29
   1   7  -9  461.05   14.35
   1   7  -9  383.32   13.64
  -1  -7   8   34.93    5.10
  -1  -7   8   35.99    5.18
  -1  -7   8   40.16    5.48
   1   7  -8   38.20    5.44
   1   7  -8   37.16    5.27
   1   7  -8   33.13    5.17
   1   7  -8   39.39    4.12
  -1  -7   7  521.50   14.27
  -1  -7   7  523.59   14.50
  -1  -7   7  535.16   14.85
   1   7  -7  418.57   12.39
   1   7  -7  516.87   14.26
   1   7  -7  469.00   14.01
   1   7  -7  535.50   11.78
  -1  -7   6  440.71   12.86
  -1  -7   6  436.83   12.94
  -1  -7   6  471.28   13.50
   1   7  -6  389.53   11.19
   1   7  -6  432.76   12.78
   1   7  -6  406.62   12.72
   1   7  -6  452.72   11.08
  -1  -7   5  135.60    7.37
  -1  -7   5  136.83    7.51
  -1  -7   5  130.10    7.23
   1   7  -5  124.49    6.36
   1   7  -5  140.32    7.52
   1   7  -5  128.91    7.65
   1   7  -5  131.23    6.62
  -1  -7   4  588.63   14.21
  -1  -7   4  565.27   14.09
  -1  -7   4  572.77    8.17
  -1  -7   4  605.89   14.25
   1   7  -4  518.10   10.90
   1   7  -4  579.54   14.13
   1   7  -4  527.55   13.58
   1   7  -4  512.38   12.14
  -1  -7   3   44.67    4.74
  -1  -7   3   46.72    3.32
  -1  -7   3   43.72    4.59
   1   7  -3   39.98    3.59
   1   7  -3   37.12    4.53
   1   7  -3   34.22    4.50
   1   7  -3   40.23    4.32
  -1  -7   2  393.17   11.58
  -1  -7   2  366.65    8.49
  -1  -7   2  413.24   11.63
   1   7  -2  386.20    7.48
   1   7  -2  385.06   11.52
   1   7  -2  351.39   10.66
   1   7  -2  409.62   11.62
   1   7  -2  357.24   10.70
  -1  -7   1  391.95   11.49
  -1  -7   1  351.14    9.10
  -1  -7   1  412.00   11.54
   1   7  -1  418.37    6.40
   1   7  -1  374.88   11.42
   1   7  -1  371.09   10.71
   1   7  -1  413.98   11.58
   1   7  -1  357.15   10.95
  -1  -7   0   28.27    4.07
  -1  -7   0   19.35    3.28
  -1  -7   0   23.43    3.99
   1   7   0   22.00    3.85
   1   7   0   19.45    3.42
   1   7   0   21.75    3.81
   1   7   0   17.27    3.59
  -1  -7  -1  696.80   15.21
  -1  -7  -1  615.60   13.67
  -1  -7  -1  753.34   15.93
   1   7   1  674.13   15.57
   1   7   1  685.57   13.91
   1   7   1  733.12   15.73
   1   7   1  597.48   14.67
  -1  -7  -2   15.65    3.48
  -1  -7  -2   12.42    3.25
   1   7   2   16.87    3.85
   1   7   2   15.49    3.21
   1   7   2   15.74    3.59
   1   7   2   14.31    3.60
  -1  -7  -3  609.10   14.59
  -1  -7  -3  579.65   14.82
   1   7   3  604.32   15.54
   1   7   3  614.28   13.15
   1   7   3  637.10   15.62
   1   7   3  532.08   14.64
  -1  -7  -4  263.27   10.12
  -1  -7  -4  278.48   11.20
   1   7   4  277.91   11.14
   1   7   4  280.02    9.10
   1   7   4  279.97   10.94
   1   7   4  246.05   10.51
  -1  -7  -5  144.95    7.82
  -1  -7  -5  139.60    8.59
   1   7   5  145.39    8.62
   1   7   5  152.26    7.98
   1   7   5  151.72    6.99
   1   7   5  158.40    8.83
   1   7   5  140.68    8.43
  -1  -7  -6  192.44    9.07
  -1  -7  -6  183.61   10.27
   1   7   6  176.58    9.70
   1   7   6  195.17    9.15
   1   7   6  201.97   10.43
   1   7   6  157.35    9.07
  -1  -7  -7   12.36    3.75
  -1  -7  -7    7.24    3.95
   1   7   7   14.92    4.56
   1   7   7   13.45    3.87
   1   7   7   12.97    4.19
   1   7   7   10.73    3.88
  -1  -7  -8  242.32   10.74
  -1  -7  -8  219.58   12.09
   1   7   8  233.24   11.97
   1   7   8  249.47   12.19
   1   7   8  221.56   11.29
  -1  -7  -9  131.24   10.25
   1   7   9  119.76    9.19
   1   7   9  102.01    7.43
   1   7   9  114.95    9.17
   1   7   9  108.89    8.75
  -1  -7 -10   48.13    7.83
   1   7  10   51.50    7.55
   1   7  10   50.84    7.61
   1   7  10   47.76    7.03
  -1  -7 -11  109.55   10.07
   1   7  11  129.33   10.55
   1   7  11  118.54   10.18
   1   7  11  119.52    9.57
  -1  -7 -12   -0.59    4.01
   1   7  12   -0.01    3.97
   1   7  12    2.65    4.44
  -1  -7 -13   43.95    8.67
   1   7  13   54.29    8.63
   1   7  13   43.91    8.58
   1   8 -17   25.11    6.73
  -1  -8  16   23.24    6.38
  -1  -8  16   31.40    7.62
   1   8 -16   27.57    7.48
   1   8 -16   27.69    6.63
   1   8 -16   25.78    6.94
  -1  -8  15  159.89   11.53
  -1  -8  15  167.00   11.68
  -1  -8  15  167.01   12.35
   1   8 -15  146.06   11.70
   1   8 -15  177.25   12.20
   1   8 -15  150.98   11.65
  -1  -8  14   14.45    5.00
  -1  -8  14   14.69    4.91
  -1  -8  14   14.75    5.56
   1   8 -14   10.09    5.16
   1   8 -14    9.48    4.76
   1   8 -14   11.22    5.30
  -1  -8  13  311.27   14.10
  -1  -8  13  337.32   14.83
  -1  -8  13  322.10   15.37
   1   8 -13  276.11   14.28
   1   8 -13  302.63   14.02
   1   8 -13  290.20   14.18
  -1  -8  12   22.49    5.40
  -1  -8  12   28.89    5.91
  -1  -8  12   20.91    5.32
   1   8 -12   15.98    5.35
   1   8 -12   24.63    5.58
   1   8 -12   15.74    4.96
  -1  -8  11  106.95    8.53
  -1  -8  11  114.43    8.61
  -1  -8  11  104.04    8.74
   1   8 -11   93.36    8.21
   1   8 -11  105.42    8.60
   1   8 -11   91.98    8.23
  -1  -8  10  399.37   14.49
  -1  -8  10  404.85   14.76
  -1  -8  10  407.43   15.08
   1   8 -10  352.04   13.64
   1   8 -10  411.52   14.61
   1   8 -10  388.55   14.73
  -1  -8   9   13.62    4.21
  -1  -8   9   14.76    4.35
  -1  -8   9   15.01    4.25
   1   8  -9   11.53    4.02
   1   8  -9   11.31    4.11
   1   8  -9    9.40    3.94
  -1  -8   8  688.64   17.74
  -1  -8   8  686.12   17.89
  -1  -8   8  695.25   18.22
   1   8  -8  608.81   16.03
   1   8  -8  720.76   18.14
   1   8  -8  627.11   17.47
   1   8  -8  705.02   14.36
  -1  -8   7   61.36    6.02
  -1  -8   7   55.34    5.99
  -1  -8   7   60.12    6.10
   1   8  -7   47.27    5.53
   1   8  -7   59.23    6.08
   1   8  -7   56.05    6.06
   1   8  -7   58.96    5.30
  -1  -8   6  379.05   12.72
  -1  -8   6  379.04   12.91
  -1  -8   6  383.53   12.80
   1   8  -6  331.12   10.71
   1   8  -6  367.04   12.58
   1   8  -6  341.59   12.44
   1   8  -6  380.35   11.24
  -1  -8   5  689.95   16.74
  -1  -8   5  703.19   17.03
  -1  -8   5  714.60   16.80
   1   8  -5  642.46   13.47
   1   8  -5  699.33   16.88
   1   8  -5  632.52   16.18
   1   8  -5  682.18   14.90
  -1  -8   4    6.23    3.07
  -1  -8   4   10.30    2.07
  -1  -8   4    6.85    2.94
   1   8  -4    8.40    2.67
   1   8  -4    3.99    2.95
   1   8  -4    8.28    3.24
   1   8  -4   10.35    3.14
  -1  -8   3  988.72   19.55
  -1  -8   3  955.98   13.49
  -1  -8   3 1034.40   19.40
   1   8  -3  976.91   13.68
   1   8  -3 1008.68   19.70
   1   8  -3  923.30   18.64
   1   8  -3  907.64   17.86
  -1  -8   2  140.98    7.90
  -1  -8   2  125.12    5.87
  -1  -8   2  137.83    7.61
   1   8  -2  136.23    4.99
   1   8  -2  129.85    7.71
   1   8  -2  132.34    7.49
   1   8  -2  131.47    7.45
   1   8  -2  115.69    7.16
  -1  -8   1  608.79   15.24
  -1  -8   1  554.00   12.22
  -1  -8   1  631.40   15.31
   1   8  -1  589.51   15.28
   1   8  -1  561.94   14.19
   1   8  -1  618.20   15.15
   1   8  -1  520.98   14.16
  -1  -8   0  315.62   11.20
  -1  -8   0  286.03    9.55
  -1  -8   0  343.96   11.66
   1   8   0  317.66   11.56
   1   8   0  312.91   10.56
   1   8   0  335.88   11.53
   1   8   0  282.81   10.87
  -1  -8  -1  103.60    6.90
  -1  -8  -1   89.92    6.33
  -1  -8  -1  107.52    7.03
   1   8   1   94.78    7.01
   1   8   1  101.14    6.65
   1   8   1  101.58    6.93
   1   8   1   82.74    6.67
  -1  -8  -2  505.11   14.11
  -1  -8  -2  453.22   13.22
   1   8   2  510.34   15.10
   1   8   2  499.33   12.86
   1   8   2  505.99   14.35
   1   8   2  432.84   13.86
  -1  -8  -3   73.82    6.35
  -1  -8  -3   58.52    5.90
   1   8   3   71.00    6.61
   1   8   3   69.50    5.72
   1   8   3   74.03    6.77
   1   8   3   56.50    6.10
  -1  -8  -4  258.99   10.56
  -1  -8  -4  233.66   10.75
   1   8   4  252.06   11.32
   1   8   4  267.19    9.67
   1   8   4  261.31   11.20
   1   8   4  236.05   11.15
  -1  -8  -5  269.55   11.08
  -1  -8  -5  233.52   11.23
   1   8   5  261.86   11.88
   1   8   5  259.42   10.91
   1   8   5  282.34   10.04
   1   8   5  264.55   11.69
   1   8   5  242.84   11.38
  -1  -8  -6  135.78    8.26
  -1  -8  -6  126.56    9.04
   1   8   6  134.53    9.15
   1   8   6  146.36    8.56
   1   8   6  133.67    8.99
   1   8   6  124.89    8.94
  -1  -8  -7  321.00   12.52
  -1  -8  -7  313.85   13.96
   1   8   7  296.97   13.37
   1   8   7  322.97   12.61
   1   8   7  318.96   13.86
   1   8   7  280.57   12.71
  -1  -8  -8   40.92    6.01
  -1  -8  -8   33.55    6.43
   1   8   8   43.02    7.11
   1   8   8   27.46    5.00
   1   8   8   39.34    6.56
   1   8   8   38.25    6.52
  -1  -8  -9  158.02   11.42
   1   8   9  152.30   10.62
   1   8   9  174.63   11.55
   1   8   9  154.92   10.60
  -1  -8 -10   78.18    9.18
   1   8  10   83.09    9.10
   1   8  10   77.27    8.54
   1   8  10   78.53    8.41
  -1  -8 -11    6.20    4.79
   1   8  11    7.08    5.05
   1   8  11    4.77    4.90
   1   8  11   10.52    5.17
  -1  -8 -12   83.93   10.04
   1   8  12   82.71    9.90
   1   8  12   92.57   10.38
  -1  -9  16   46.59    8.17
  -1  -9  16   48.07    8.38
  -1  -9  16   35.22    7.81
   1   9 -16   37.10    8.22
   1   9 -16   50.63    8.60
   1   9 -16   40.61    8.44
  -1  -9  15    8.66    5.09
  -1  -9  15   12.91    5.22
  -1  -9  15    7.47    5.44
   1   9 -15    9.04    5.39
   1   9 -15    9.40    5.17
   1   9 -15   11.48    5.79
  -1  -9  14  245.35   13.49
  -1  -9  14  233.64   13.56
  -1  -9  14  226.40   13.80
   1   9 -14  192.66   12.88
   1   9 -14  239.93   13.45
   1   9 -14  225.99   13.56
  -1  -9  13    4.97    4.07
  -1  -9  13   13.62    5.01
  -1  -9  13    9.05    4.85
   1   9 -13    6.15    4.67
   1   9 -13   14.46    5.07
   1   9 -13    6.26    4.50
  -1  -9  12  292.92   13.94
  -1  -9  12  280.29   13.67
  -1  -9  12  292.51   14.36
   1   9 -12  250.13   13.37
   1   9 -12  284.98   13.62
   1   9 -12  273.77   14.09
  -1  -9  11   95.73    8.25
  -1  -9  11   86.00    8.07
  -1  -9  11   91.83    8.46
   1   9 -11   83.81    8.02
   1   9 -11   86.18    7.96
   1   9 -11   81.16    8.13
  -1  -9  10   32.22    5.86
  -1  -9  10   29.35    5.67
  -1  -9  10   25.28    5.68
   1   9 -10   23.77    5.46
   1   9 -10   27.73    5.66
   1   9 -10   23.79    5.50
  -1  -9   9  353.77   13.78
  -1  -9   9  358.96   14.16
  -1  -9   9  333.58   13.77
   1   9  -9  302.69   12.34
   1   9  -9  352.27   14.00
   1   9  -9  311.62   13.52
  -1  -9   8  133.41    8.78
  -1  -9   8  119.81    8.60
  -1  -9   8  142.86    9.35
   1   9  -8  121.03    7.98
   1   9  -8  134.39    8.85
   1   9  -8  117.55    8.66
   1   9  -8  140.25    7.83
  -1  -9   7  711.93   18.56
  -1  -9   7  689.88   18.56
  -1  -9   7  698.87   18.40
   1   9  -7  629.41   15.68
   1   9  -7  716.99   18.65
   1   9  -7  656.65   18.39
   1   9  -7  713.65   16.07
  -1  -9   6  604.60   17.22
  -1  -9   6  602.56   16.69
   1   9  -6  565.11   13.96
   1   9  -6  584.52   16.56
   1   9  -6  528.19   16.10
   1   9  -6  576.45   14.79
  -1  -9   5  110.26    8.06
  -1  -9   5  115.50    7.81
   1   9  -5  117.56    6.75
   1   9  -5   93.57    7.36
   1   9  -5  105.79    7.84
   1   9  -5  105.11    7.32
  -1  -9   4  599.32   16.54
  -1  -9   4  622.16   16.43
   1   9  -4  616.23   12.49
   1   9  -4  610.46   16.58
   1   9  -4  593.50   16.27
   1   9  -4  575.98   15.25
  -1  -9   3   19.36    4.38
  -1  -9   3   19.45    3.15
  -1  -9   3   15.87    3.96
   1   9  -3   21.50    4.52
   1   9  -3   22.65    4.69
   1   9  -3   14.52    3.96
   1   9  -3   14.94    3.95
  -1  -9   2  794.01   18.61
  -1  -9   2  755.06   14.17
  -1  -9   2  813.77   18.28
   1   9  -2  779.58   18.60
   1   9  -2  748.46   17.55
   1   9  -2  817.78   18.35
   1   9  -2  718.61   17.49
  -1  -9   1   15.49    3.96
  -1  -9   1   19.92    3.74
  -1  -9   1   23.19    4.59
   1   9  -1   24.50    4.70
   1   9  -1   23.41    4.43
   1   9  -1   18.90    4.21
   1   9  -1   19.49    4.42
  -1  -9   0  137.57    8.23
  -1  -9   0   73.36    5.54
  -1  -9   0  144.47    8.32
   1   9   0  129.76    8.58
   1   9   0  134.66    8.05
   1   9   0  149.05    8.47
   1   9   0  120.63    8.09
  -1  -9  -1  231.91   10.41
  -1  -9  -1  223.89    9.75
  -1  -9  -1  257.68   10.88
   1   9   1  240.51   11.25
   1   9   1  245.80   10.04
   1   9   1  251.51   10.82
   1   9   1  205.93   10.34
  -1  -9  -2  138.92    8.53
  -1  -9  -2  136.36    8.37
   1   9   2  152.26    9.24
   1   9   2  142.64    8.04
   1   9   2  150.03    8.79
   1   9   2  119.92    8.37
  -1  -9  -3  325.48   12.36
  -1  -9  -3  309.25   12.42
   1   9   3  301.89   12.75
   1   9   3  343.77   11.71
   1   9   3  349.14   13.28
   1   9   3  269.16   12.10
  -1  -9  -4  246.47   10.93
  -1  -9  -4  243.94   11.69
   1   9   4  248.93   11.95
   1   9   4  267.76   10.57
   1   9   4  264.07   12.05
   1   9   4  217.68   11.19
  -1  -9  -5   96.00    7.62
  -1  -9  -5   91.65    7.97
   1   9   5   89.03    8.01
   1   9   5   91.89    7.57
   1   9   5   97.26    8.04
   1   9   5   75.16    7.43
  -1  -9  -6  377.24   13.96
  -1  -9  -6  338.01   14.53
   1   9   6  364.41   15.04
   1   9   6  379.82   14.01
   1   9   6  378.80   15.06
   1   9   6  320.48   13.99
  -1  -9  -7    6.56    3.75
  -1  -9  -7    5.31    4.12
   1   9   7    8.31    4.58
   1   9   7    5.58    3.62
   1   9   7    4.25    3.85
   1   9   7    7.68    4.30
  -1  -9  -8  260.73   14.22
   1   9   8  227.34   12.90
   1   9   8  276.15   14.07
   1   9   8  220.75   12.39
  -1  -9  -9   52.48    8.30
   1   9   9   66.46    9.07
   1   9   9   61.83    8.64
   1   9   9   51.73    7.71
  -1  -9 -10   66.63    9.49
   1   9  10   57.13    8.75
   1   9  10   63.06    8.92
   1   9  10   67.44    8.20
  -1  -9 -11  104.80   10.84
   1   9  11  122.24   10.99
   1   9  11  114.55   11.15
   1   9  11  119.23   10.68
   1   9  12    0.17    4.57
   1   9  12    0.80    4.91
  -1 -10  15   87.22    9.89
  -1 -10  15   84.55    9.40
  -1 -10  15   75.01   10.37
   1  10 -15   77.08   10.50
   1  10 -15   88.87    9.93
   1  10 -15   72.84   10.28
  -1 -10  14    6.14    4.80
  -1 -10  14    5.15    4.68
  -1 -10  14    2.76    4.55
   1  10 -14    6.56    5.16
   1  10 -14    4.17    4.61
   1  10 -14    6.07    5.09
  -1 -10  13  165.47   11.64
  -1 -10  13  171.05   11.74
  -1 -10  13  164.69   11.93
   1  10 -13  138.84   10.93
   1  10 -13  165.18   11.75
   1  10 -13  136.98   11.32
  -1 -10  12   69.34    8.85
  -1 -10  12   58.22    8.38
  -1 -10  12   61.32    8.49
   1  10 -12   53.39    8.03
   1  10 -12   68.47    8.38
   1  10 -12   48.13    7.72
  -1 -10  11  154.34   10.50
  -1 -10  11  150.63   10.57
  -1 -10  11  144.57   10.55
   1  10 -11  136.81    9.94
   1  10 -11  161.78   10.78
   1  10 -11  154.19   11.23
  -1 -10  10  192.26   11.20
  -1 -10  10  181.45   11.39
  -1 -10  10  183.81   11.27
   1  10 -10  170.97   10.34
   1  10 -10  190.02   11.17
   1  10 -10  158.99   10.84
  -1 -10   9    6.77    3.85
  -1 -10   9    5.35    3.82
  -1 -10   9    3.66    3.52
   1  10  -9    2.70    3.65
   1  10  -9    7.51    3.94
   1  10  -9    3.38    3.77
  -1 -10   8  455.00   16.06
  -1 -10   8  437.47   16.03
  -1 -10   8  447.23   16.08
   1  10  -8  416.68   13.96
   1  10  -8  464.95   16.26
   1  10  -8  408.85   15.65
   1  10  -8  468.23   14.06
  -1 -10   7  114.64    8.89
  -1 -10   7  102.63    8.11
   1  10  -7  103.42    7.42
   1  10  -7  110.08    8.72
   1  10  -7   96.07    8.28
   1  10  -7   99.84    7.46
  -1 -10   6  294.44   12.84
  -1 -10   6  310.25   12.83
   1  10  -6  305.20   10.76
   1  10  -6  315.85   13.29
   1  10  -6  281.83   12.66
   1  10  -6  304.72   11.85
  -1 -10   5  194.58   10.52
  -1 -10   5  194.69   10.22
   1  10  -5  190.29   10.37
   1  10  -5  195.87   10.70
   1  10  -5  189.91    9.86
  -1 -10   4  123.83    8.61
  -1 -10   4  116.13    8.15
   1  10  -4  119.00    8.76
   1  10  -4  112.24    8.51
   1  10  -4  119.63    8.36
  -1 -10   3  266.53   11.88
  -1 -10   3  261.19   11.58
   1  10  -3  242.87   11.46
   1  10  -3  242.93   11.21
   1  10  -3  271.84   11.83
   1  10  -3  242.44   11.25
  -1 -10   2   34.92    5.56
  -1 -10   2   43.44    4.54
  -1 -10   2   46.10    6.26
   1  10  -2   42.92    6.30
   1  10  -2   42.00    5.94
   1  10  -2   52.67    6.63
   1  10  -2   43.22    6.28
  -1 -10   1   93.75    7.53
  -1 -10   1   90.96    6.33
  -1 -10   1   97.49    7.47
   1  10  -1   90.85    7.64
   1  10  -1   89.36    7.17
   1  10  -1   93.02    7.38
   1  10  -1   83.20    7.33
  -1 -10   0  198.74   10.28
  -1 -10   0  222.29   10.81
   1  10   0  214.56   11.04
   1  10   0  210.15   10.29
   1  10   0  226.19   10.92
   1  10   0  180.83   10.15
  -1 -10  -1    3.91    3.07
  -1 -10  -1   -1.78    2.54
  -1 -10  -1   -0.41    3.05
   1  10   1   -0.60    2.85
   1  10   1    3.76    3.22
   1  10   1    2.33    3.35
   1  10   1    0.78    3.11
  -1 -10  -2  304.44   12.71
  -1 -10  -2  268.56   11.70
   1  10   2  285.63   12.90
   1  10   2  300.13   11.63
   1  10   2  307.49   12.73
   1  10   2  234.40   11.80
  -1 -10  -3  114.95    8.49
  -1 -10  -3   98.73    7.90
   1  10   3   96.30    8.32
   1  10   3  117.30    7.84
   1  10   3  121.94    9.07
   1  10   3   97.92    8.30
  -1 -10  -4  287.45   12.63
  -1 -10  -4  263.06   12.45
   1  10   4  267.66   13.11
   1  10   4  296.68   11.65
   1  10   4  287.60   12.98
   1  10   4  241.06   12.41
  -1 -10  -5  197.63   10.84
  -1 -10  -5  188.76   11.48
   1  10   5  181.60   11.54
   1  10   5  200.81   10.94
   1  10   5  203.63   11.67
   1  10   5  178.56   11.34
  -1 -10  -6   16.13    4.56
  -1 -10  -6   12.64    5.14
   1  10   6   12.10    4.75
   1  10   6   13.89    4.59
   1  10   6   16.36    4.99
   1  10   6   10.31    4.58
  -1 -10  -7  214.67   11.62
  -1 -10  -7  202.10   12.77
   1  10   7  193.43   12.26
   1  10   7  207.01   11.50
   1  10   7  217.39   12.77
   1  10   7  175.77   11.85
  -1 -10  -8    3.23    4.62
   1  10   8    3.47    4.49
   1  10   8    3.61    4.08
   1  10   8    5.85    4.88
  -1 -10  -9   66.81    9.56
   1  10   9   67.65    9.33
   1  10   9   61.20    8.78
   1  10   9   65.34    9.00
  -1 -10 -10   92.15   10.43
   1  10  10   92.58   10.04
   1  10  10   94.18   10.40
   1  10  10  102.67   10.11
   1  10  11    7.01    5.38
   1  10  11   15.01    6.12
   1  10  11    5.70    5.65
  -1 -11  15    5.93    5.41
  -1 -11  15    9.90    5.75
   1  11 -15   13.21    6.53
   1  11 -15    9.33    5.71
   1  11 -15   13.47    6.34
  -1 -11  14  126.04   11.25
  -1 -11  14  119.19   10.85
  -1 -11  14  115.63   11.42
   1  11 -14  103.69   10.47
   1  11 -14  129.26   11.48
   1  11 -14  113.31   11.43
  -1 -11  13   -2.66    3.57
  -1 -11  13   -3.07    3.69
  -1 -11  13    0.94    4.13
   1  11 -13    0.33    4.23
   1  11 -13    0.21    3.88
   1  11 -13    0.28    4.33
  -1 -11  12  151.91   11.38
  -1 -11  12  142.78   11.36
  -1 -11  12  142.74   11.48
   1  11 -12  129.20   10.66
   1  11 -12  143.24   11.19
   1  11 -12  112.99   10.41
  -1 -11  11  102.21    9.54
  -1 -11  11  106.84    9.62
  -1 -11  11   98.94    9.31
   1  11 -11  104.02    9.03
   1  11 -11  104.58    9.66
   1  11 -11   93.39    9.39
  -1 -11  10   64.34    7.97
  -1 -11  10   67.39    7.86
  -1 -11  10   70.46    8.29
   1  11 -10   55.95    7.57
   1  11 -10   59.31    8.20
   1  11 -10   52.94    8.03
  -1 -11   9  158.41   10.57
  -1 -11   9  161.86   10.90
  -1 -11   9  163.38   10.82
   1  11  -9  168.11   10.15
   1  11  -9  170.76   10.96
   1  11  -9  148.65   10.69
  -1 -11   8   13.37    4.66
  -1 -11   8    7.38    4.07
   1  11  -8   13.14    4.69
   1  11  -8   11.50    4.66
  -1 -11   7  387.95   15.63
  -1 -11   7  378.47   15.23
   1  11  -7  370.73   15.07
   1  11  -7  353.08   15.03
   1  11  -7  390.82   13.96
  -1 -11   6  143.96    9.91
  -1 -11   6  143.76    9.60
   1  11  -6  148.29   10.16
   1  11  -6  137.51    9.72
   1  11  -6  131.70    8.70
  -1 -11   5  132.88    9.42
  -1 -11   5  133.44    9.16
   1  11  -5  111.87    8.78
   1  11  -5  115.12    8.86
   1  11  -5  104.31    8.00
  -1 -11   4  416.51   15.58
  -1 -11   4  447.82   15.55
   1  11  -4  404.34   15.49
   1  11  -4  399.47   15.10
   1  11  -4  429.20   15.31
   1  11  -4  396.03   14.64
  -1 -11   3    0.18    3.00
  -1 -11   3    4.60    3.47
   1  11  -3    0.92    3.28
   1  11  -3    5.78    3.96
   1  11  -3    1.55    3.41
   1  11  -3    3.81    3.47
  -1 -11   2  193.55   10.81
  -1 -11   2  206.81   10.86
   1  11  -2  184.35   10.78
   1  11  -2  180.69   10.27
   1  11  -2  197.46   10.69
   1  11  -2  166.88   10.32
  -1 -11   1  211.19   11.37
  -1 -11   1  220.89    9.83
  -1 -11   1  228.55   11.56
   1  11  -1  211.27   11.54
   1  11  -1  217.35   10.96
   1  11  -1  223.95   11.51
   1  11  -1  196.09   10.98
  -1 -11   0  152.70    9.91
  -1 -11   0    1.29    1.07
  -1 -11   0  165.04    9.92
   1  11   0  151.41   10.07
   1  11   0  147.13    9.21
   1  11   0  164.83   10.01
   1  11   0  121.27    9.06
  -1 -11  -1  333.58   13.83
  -1 -11  -1  322.91   12.73
   1  11   1  303.84   14.08
   1  11   1  330.49   13.20
   1  11   1  369.75   14.62
   1  11   1  295.87   13.63
  -1 -11  -2    2.50    3.36
  -1 -11  -2   -1.35    2.75
   1  11   2   -0.96    3.34
   1  11   2    2.82    3.12
   1  11   2    2.58    3.47
   1  11   2    3.10    3.68
  -1 -11  -3  297.26   13.25
  -1 -11  -3  300.66   13.50
   1  11   3  302.54   14.32
   1  11   3  328.73   13.04
   1  11   3  330.60   14.27
   1  11   3  250.63   13.10
  -1 -11  -4  110.65    8.96
  -1 -11  -4  105.74    8.89
   1  11   4  111.56    9.55
   1  11   4  107.35    9.34
   1  11   4   89.35    8.70
  -1 -11  -5  101.28    8.77
  -1 -11  -5  105.23    9.59
   1  11   5   96.93    9.27
   1  11   5  104.21    8.89
   1  11   5  112.69    9.41
   1  11   5   86.75    8.77
  -1 -11  -6  129.08    9.84
  -1 -11  -6  134.38   10.60
   1  11   6  124.06   10.40
   1  11   6  131.90    9.87
   1  11   6  134.77   10.40
   1  11   6  125.32   10.34
  -1 -11  -7    4.16    4.50
   1  11   7    1.67    4.47
   1  11   7   10.91    5.14
   1  11   7    4.69    4.78
  -1 -11  -8   81.35    9.52
   1  11   8   79.94    9.41
   1  11   8   88.82    9.79
   1  11   8   75.51   10.03
  -1 -11  -9   35.95    8.17
   1  11   9   43.50    8.53
   1  11   9   42.83    8.35
   1  11   9   43.06    8.10
  -1 -12  14    1.06    4.65
  -1 -12  14    4.24    4.91
  -1 -12  14    3.02    5.15
   1  12 -14    1.80    5.10
   1  12 -14    1.29    4.59
   1  12 -14    1.95    5.24
  -1 -12  13  127.89   11.40
  -1 -12  13  121.35   11.12
  -1 -12  13  122.18   11.60
   1  12 -13  133.00   11.51
   1  12 -13  138.09   11.75
   1  12 -13  104.66   10.80
  -1 -12  12   17.51    5.95
  -1 -12  12   21.71    6.31
  -1 -12  12   25.37    6.70
   1  12 -12   17.20    5.95
   1  12 -12   18.42    6.33
   1  12 -12   12.35    5.72
  -1 -12  11  104.82    9.75
  -1 -12  11  108.78   10.22
  -1 -12  11  113.39   10.27
   1  12 -11   94.29    9.46
   1  12 -11  100.21   10.43
  -1 -12  10   82.97    9.24
  -1 -12  10   69.96    8.34
   1  12 -10   80.92    8.71
   1  12 -10   69.75    9.49
  -1 -12   9   -0.50    3.91
  -1 -12   9    1.64    4.12
   1  12  -9    2.71    4.17
   1  12  -9    1.54    3.98
  -1 -12   8  140.25   10.63
  -1 -12   8  140.71   10.59
   1  12  -8  146.23   10.88
   1  12  -8  127.99   10.33
  -1 -12   7   22.90    5.65
  -1 -12   7   22.78    5.74
   1  12  -7   24.91    5.86
   1  12  -7   24.27    6.23
   1  12  -7   24.97    5.56
  -1 -12   6  270.52   13.90
  -1 -12   6  291.45   13.76
   1  12  -6  257.30   13.29
   1  12  -6  238.65   13.05
   1  12  -6  279.69   12.77
  -1 -12   5  366.29   15.76
  -1 -12   5  372.98   15.23
   1  12  -5  332.69   14.88
   1  12  -5  330.30   14.82
   1  12  -5  362.47   15.10
   1  12  -5  341.14   14.39
  -1 -12   4   16.72    5.07
  -1 -12   4   23.61    5.70
   1  12  -4   16.45    5.11
   1  12  -4   17.79    5.15
   1  12  -4   15.93    5.27
   1  12  -4   17.38    5.01
  -1 -12   3  441.35   16.78
  -1 -12   3  474.93   16.81
   1  12  -3  437.73   16.84
   1  12  -3  439.98   16.59
   1  12  -3  472.51   16.95
   1  12  -3  411.24   15.87
  -1 -12   2   26.76    5.81
  -1 -12   2   22.95    5.55
   1  12  -2   24.25    5.72
   1  12  -2   26.49    5.88
   1  12  -2   28.28    5.82
   1  12  -2   22.36    5.44
  -1 -12   1  261.79   13.09
  -1 -12   1  260.06   12.74
   1  12  -1  249.30   13.38
   1  12  -1  252.76   12.49
   1  12  -1  269.65   13.02
   1  12  -1  224.53   12.37
  -1 -12   0  171.97   11.08
  -1 -12   0  194.82   11.29
   1  12   0  157.65   10.91
   1  12   0  178.43   10.87
   1  12   0  191.80   11.51
   1  12   0  147.49   10.47
  -1 -12  -1   17.43    5.26
  -1 -12  -1   22.64    5.10
   1  12   1   17.64    5.30
   1  12   1   17.13    4.99
   1  12   1   22.77    5.79
   1  12   1   13.24    4.96
  -1 -12  -2  251.15   12.92
  -1 -12  -2  253.64   12.59
   1  12   2  237.56   13.30
   1  12   2  264.95   12.68
   1  12   2  264.42   13.51
   1  12   2  198.15   12.26
  -1 -12  -3   11.44    4.72
  -1 -12  -3    9.59    4.73
   1  12   3   12.55    5.10
   1  12   3   12.00    5.08
   1  12   3   11.18    4.92
  -1 -12  -4   98.80    9.08
  -1 -12  -4   98.67    9.38
   1  12   4   87.85    9.17
   1  12   4   95.22    8.99
   1  12   4   86.84    9.07
  -1 -12  -5  108.90    9.21
  -1 -12  -5  102.28    9.89
   1  12   5  108.63   10.15
   1  12   5  107.00    9.47
   1  12   5  115.25    9.94
   1  12   5  100.74    9.83
  -1 -12  -6    2.87    4.35
   1  12   6    9.21    5.13
   1  12   6    5.11    4.83
   1  12   6    5.36    4.78
  -1 -12  -7   95.79   10.20
   1  12   7  103.03   10.51
   1  12   7  116.75   10.98
   1  12   7   89.01   10.19
  -1 -12  -8   -0.92    4.49
   1  12   8    1.54    4.58
   1  12   8   -0.08    4.73
   1  12   8    1.98    4.94
  -1 -13  12   84.38    9.99
  -1 -13  12   84.51    9.97
   1  13 -12   84.87   10.22
   1  13 -12   76.55   10.62
  -1 -13  11   58.68    9.20
  -1 -13  11   62.09    9.22
   1  13 -11   61.34    9.20
   1  13 -11   55.90    9.17
  -1 -13  10   37.41    7.62
  -1 -13  10   65.86    9.33
   1  13 -10   51.47    8.34
   1  13 -10   51.74    8.80
  -1 -13   9  137.32   11.28
  -1 -13   9  136.20   11.25
   1  13  -9  134.37   10.95
   1  13  -9  123.26   11.17
  -1 -13   8    1.79    4.19
  -1 -13   8    6.34    4.73
   1  13  -8    6.39    4.56
   1  13  -8    4.97    4.88
  -1 -13   7  165.05   11.74
  -1 -13   7  167.94   11.48
   1  13  -7  159.18   11.46
   1  13  -7  148.69   11.38
   1  13  -7  151.49   10.59
  -1 -13   6   58.16    8.53
  -1 -13   6   58.29    8.14
   1  13  -6   65.09    8.87
   1  13  -6   58.40    8.44
   1  13  -6   62.17    8.50
   1  13  -6   63.45    8.30
  -1 -13   5  136.25   10.88
  -1 -13   5  142.83   10.48
   1  13  -5  143.17   11.20
   1  13  -5  127.14   10.37
   1  13  -5  149.75   10.77
   1  13  -5  136.26   10.41
  -1 -13   4  221.51   13.03
  -1 -13   4  226.26   12.67
   1  13  -4  205.57   12.64
   1  13  -4  211.19   12.59
   1  13  -4  245.10   13.16
   1  13  -4  191.35   11.78
  -1 -13   3   -1.48    3.32
  -1 -13   3   -3.58    3.62
   1  13  -3   -0.99    3.63
   1  13  -3    0.68    3.77
   1  13  -3   -4.36    3.66
   1  13  -3   -0.09    3.79
  -1 -13   2  241.49   13.34
  -1 -13   2  276.29   13.96
   1  13  -2  247.97   13.80
   1  13  -2  235.29   12.90
   1  13  -2  273.30   13.97
   1  13  -2  210.25   12.57
  -1 -13   1   76.20    8.32
  -1 -13   1   81.71    8.67
   1  13  -1   71.61    8.44
   1  13  -1   85.83    8.44
   1  13  -1   84.77    8.88
   1  13  -1   65.67    8.87
  -1 -13   0   80.03    8.40
  -1 -13   0   92.32    9.05
   1  13   0   75.14    8.60
   1  13   0   71.68    7.84
   1  13   0   75.35    8.67
   1  13   0   71.89    8.43
  -1 -13  -1  229.09   13.23
   1  13   1  213.38   13.28
   1  13   1  229.44   12.58
   1  13   1  242.42   13.28
   1  13   1  188.31   12.72
  -1 -13  -2    0.14    3.86
  -1 -13  -2    0.86    3.70
   1  13   2    5.15    4.57
   1  13   2   -2.34    3.63
   1  13   2    2.79    4.28
  -1 -13  -3  126.67   10.48
  -1 -13  -3  134.20   10.55
   1  13   3  142.58   11.83
   1  13   3  132.09   10.61
   1  13   3  111.71   10.38
  -1 -13  -4   19.33    5.65
  -1 -13  -4   22.45    6.26
   1  13   4   18.04    6.29
   1  13   4   18.55    6.15
   1  13   4   22.54    6.51
  -1 -13  -5   32.60    7.00
   1  13   5   36.58    7.76
   1  13   5   37.54    7.25
   1  13   5   34.26    7.46
   1  13   5   32.21    7.54
  -1 -13  -6   61.15    9.61
   1  13   6   44.83    8.51
   1  13   6   63.75    9.46
   1  13   6   55.31    9.09
  -1 -14  11   70.37   10.17
   1  14 -11   74.30   10.20
  -1 -14  10   75.17   10.51
  -1 -14  10   80.29    9.59
   1  14 -10   78.06   10.52
   1  14 -10   66.49    9.93
  -1 -14   9    3.14    4.88
  -1 -14   9    2.31    4.47
   1  14  -9    0.67    4.77
   1  14  -9    3.33    4.99
  -1 -14   8  105.44   10.54
  -1 -14   8  114.21   10.50
   1  14  -8  102.69   10.25
   1  14  -8  105.51   10.53
  -1 -14   7   18.09    6.32
  -1 -14   7   15.75    5.95
   1  14  -7    9.54    5.26
   1  14  -7   15.04    5.83
   1  14  -7   11.69    5.63
  -1 -14   6  151.54   11.84
  -1 -14   6  164.39   12.09
   1  14  -6  144.00   11.57
   1  14  -6  148.34   11.74
   1  14  -6  146.59   11.39
   1  14  -6  152.61   11.04
  -1 -14   5  189.95   13.11
  -1 -14   5  201.90   13.10
   1  14  -5  202.33   13.55
   1  14  -5  194.01   12.96
   1  14  -5  207.47   13.30
   1  14  -5  188.33   12.53
  -1 -14   4   38.39    7.60
  -1 -14   4   41.98    7.65
   1  14  -4   47.11    8.37
   1  14  -4   39.00    7.49
   1  14  -4   46.28    7.84
   1  14  -4   37.46    7.37
  -1 -14   3  207.83   13.21
  -1 -14   3  244.27   13.94
   1  14  -3  232.76   14.32
   1  14  -3  225.17   13.45
   1  14  -3  233.76   13.77
   1  14  -3  214.59   13.47
  -1 -14   2    6.97    4.63
  -1 -14   2    3.66    4.52
   1  14  -2    5.39    4.62
   1  14  -2    5.38    4.51
   1  14  -2    5.72    4.97
   1  14  -2    3.88    4.60
  -1 -14   1  122.08   10.80
  -1 -14   1  115.81   10.38
   1  14  -1  116.72   10.65
   1  14  -1  121.71   10.19
   1  14  -1  103.71    9.67
   1  14  -1   91.23    9.62
  -1 -14   0   84.98    9.47
   1  14   0   64.00    9.24
   1  14   0   80.84    8.97
   1  14   0   74.84    9.08
   1  14   0   68.01    9.47
  -1 -14  -1   17.61    6.09
   1  14   1   25.29    7.12
   1  14   1   19.22    5.86
   1  14   1   27.25    6.73
   1  14   1   17.80    6.11
  -1 -14  -2  162.38   11.85
   1  14   2  155.86   12.38
   1  14   2  161.47   11.89
   1  14   2  150.11   12.18
  -1 -14  -3    8.36    5.00
   1  14   3    7.70    5.43
   1  14   3    7.86    5.39
   1  14   3    7.14    5.28
  -1 -14  -4   77.03    8.89
  -1 -14  -4   79.13    9.55
   1  14   4   85.07   10.14
   1  14   4   82.88    9.25
   1  14   4   89.32    9.76
  -1 -15   8    9.91    5.61
  -1 -15   8   15.29    6.29
   1  15  -8   11.15    5.70
   1  15  -8   14.07    6.37
   1  15  -8   18.46    6.39
  -1 -15   7   89.04   10.15
  -1 -15   7   92.44   10.50
   1  15  -7   92.20   10.82
   1  15  -7   85.52   10.11
   1  15  -7   98.57   10.85
  -1 -15   6   41.60    8.18
  -1 -15   6   45.36    8.25
   1  15  -6   47.43    8.73
   1  15  -6   34.42    7.80
   1  15  -6   51.33    8.73
   1  15  -6   43.58    8.28
  -1 -15   5   54.30    9.11
  -1 -15   5   51.88    8.70
   1  15  -5   46.70    8.87
   1  15  -5   56.94    9.22
   1  15  -5   59.62    9.16
   1  15  -5   45.04    8.28
  -1 -15   4  136.45   11.73
  -1 -15   4  155.90   12.30
   1  15  -4  140.84   12.04
   1  15  -4  138.26   11.71
   1  15  -4  149.53   12.18
   1  15  -4  150.18   11.90
  -1 -15   3   -1.98    4.42
  -1 -15   3    1.71    4.63
   1  15  -3    3.52    5.13
   1  15  -3    0.78    4.69
   1  15  -3    1.60    4.54
   1  15  -3    3.79    5.07
  -1 -15   2  187.67   13.23
  -1 -15   2  178.12   12.60
   1  15  -2  194.55   14.09
   1  15  -2  171.81   12.83
   1  15  -2  196.94   13.45
   1  15  -2  177.14   13.05
  -1 -15   1   17.08    6.24
  -1 -15   1   13.86    5.89
   1  15  -1   12.41    6.29
   1  15  -1    9.97    5.26
   1  15  -1   16.60    6.31
   1  15  -1   15.52    6.25
  -1 -15   0   58.68    9.16
   1  15   0   45.67    8.67
   1  15   0   58.42    8.93
   1  15   0   61.72    9.30
   1  15   0   46.34    8.70
  -1 -15  -1   79.75    9.79
   1  15   1   87.89   10.37
   1  15   1  104.87   10.75
  -1 -15  -2    1.11    4.39
   1  15   2   -0.83    4.80
  -2  16   1   19.75    7.06
  -2  16   1   12.99    5.96
   2 -16  -1   13.86    5.81
  -2  16   0  187.28   13.94
  -2  16   0  155.91   12.59
   2 -16   0  175.71   12.68
  -2  16  -1    6.09    5.21
  -2  16  -1    2.12    5.01
  -2  16  -1    1.86    4.71
   2 -16   1    4.31    5.05
  -2  16  -2   71.43   10.02
  -2  16  -2   66.99   10.17
  -2  16  -2   72.04   10.42
   2 -16   2   75.05   10.28
  -2  16  -3   70.37   10.20
  -2  16  -3   71.25   10.20
  -2  16  -3   71.09   10.26
   2 -16   3   71.44   10.10
  -2  16  -4   22.37    6.96
  -2  16  -4   20.73    6.78
  -2  16  -4   21.91    6.60
   2 -16   4   28.52    7.21
  -2  16  -5  114.08   11.30
  -2  16  -5  107.21   11.18
  -2  16  -5  111.00   10.74
   2 -16   5  120.90   11.92
  -2  16  -6   12.36    6.00
   2 -15  -5    3.92    4.71
  -2  15   4  135.83   12.33
  -2  15   4  147.28   11.55
  -2  15   4  124.81   12.02
  -2  15   3   24.77    6.83
  -2  15   3   28.55    7.24
  -2  15   3   25.71    6.96
  -2  15   2   77.19    9.41
  -2  15   2   83.26    9.65
  -2  15   2   84.49   10.26
   2 -15  -2   78.62    9.12
  -2  15   1  118.16   10.88
  -2  15   1  131.54   11.46
  -2  15   1  111.16   10.69
   2 -15  -1  127.86   10.48
  -2  15   0    2.19    4.42
  -2  15   0    4.90    4.73
  -2  15   0    3.53    4.93
   2 -15   0    8.02    5.10
  -2  15  -1  147.57   11.84
  -2  15  -1  129.52   11.03
  -2  15  -1  133.70   11.23
   2 -15   1  145.23   11.23
  -2  15  -2   38.94    7.77
  -2  15  -2   37.76    7.70
  -2  15  -2   37.20    7.63
   2 -15   2   36.06    7.45
  -2  15  -3   45.77    7.97
  -2  15  -3   41.77    8.06
  -2  15  -3   36.36    7.55
   2 -15   3   40.03    7.71
  -2  15  -4  236.72   14.23
  -2  15  -4  196.14   13.46
  -2  15  -4  220.30   13.86
   2 -15   4  230.98   14.17
  -2  15  -5   -1.76    4.32
  -2  15  -5    2.25    4.75
  -2  15  -5    3.08    4.65
   2 -15   5    3.13    4.54
  -2  15  -6  169.35   12.49
  -2  15  -6  169.36   12.85
  -2  15  -6  163.26   12.02
   2 -15   6  144.92   12.02
  -2  15  -7   30.70    7.30
  -2  15  -7   28.53    7.52
   2 -15   7   32.27    7.71
  -2  15  -8   50.05    9.16
   2 -15   8   55.67    9.55
  -2  14   7   75.89   10.79
  -2  14   7   72.18   10.55
   2 -14  -7   73.54   10.35
  -2  14   6   15.55    6.11
  -2  14   6   11.03    5.87
   2 -14  -6   17.82    6.12
  -2  14   5  140.95   11.75
  -2  14   5  158.22   11.37
  -2  14   5  143.20   11.85
   2 -14  -5  137.69   11.46
  -2  14   4   12.32    5.69
  -2  14   4   13.62    5.26
  -2  14   4    9.19    5.26
   2 -14  -4   10.36    5.24
  -2  14   3  148.70   11.59
  -2  14   3  163.71   11.53
  -2  14   3  146.77   11.55
   2 -14  -3  160.52   10.81
   2 -14  -3  141.36   10.71
  -2  14   2  148.62   11.69
  -2  14   2  122.54   10.60
  -2  14   2  130.64   10.88
   2 -14  -2  129.88    9.98
  -2  14   1   12.83    5.14
  -2  14   1   11.77    5.27
  -2  14   1    9.83    5.04
   2 -14  -1   12.94    4.88
  -2  14   0  220.73   13.12
  -2  14   0  208.39   12.98
  -2  14   0  194.62   12.63
   2 -14   0  209.74   12.32
  -2  14  -1   46.36    7.76
  -2  14  -1   48.96    7.92
  -2  14  -1   48.95    7.95
   2 -14   1   41.92    7.12
  -2  14  -2  155.02   11.02
  -2  14  -2  150.05   11.50
  -2  14  -2  142.23   11.10
   2 -14   2  154.17   11.28
  -2  14  -3  181.89   11.78
  -2  14  -3  177.13   12.14
  -2  14  -3  185.31   11.99
   2 -14   3  180.30   12.22
  -2  14  -4   49.76    7.81
  -2  14  -4   52.12    8.29
  -2  14  -4   47.13    7.70
   2 -14   4   33.04    6.81
  -2  14  -5  225.47   13.19
  -2  14  -5  211.42   13.33
  -2  14  -5  255.84   13.22
  -2  14  -5  228.49   12.98
   2 -14   5  210.14   13.39
  -2  14  -6   29.01    6.54
  -2  14  -6   27.80    6.66
  -2  14  -6   31.63    6.67
   2 -14   6   29.83    7.17
   2 -14   6   32.78    6.45
  -2  14  -7  165.72   11.78
  -2  14  -7  151.70   11.82
  -2  14  -7  151.79   11.06
   2 -14   7  152.18   11.91
   2 -14   7  160.00   11.35
  -2  14  -8   86.01    9.33
  -2  14  -8   70.56    9.98
   2 -14   8   66.38    9.54
   2 -14   8   86.60    9.27
  -2  14  -9   24.03    6.97
   2 -14   9   26.21    6.91
   2 -14   9   39.38    7.66
  -2  14 -10   78.13   10.75
   2 -14  10   65.98    9.88
   2 -14  10   84.84    9.81
  -2  13   9   84.69    9.93
   2 -13  -9   94.76   10.59
  -2  13   8   21.46    6.56
  -2  13   8   18.14    6.11
   2 -13  -8   19.07    6.75
  -2  13   7   49.94    8.46
  -2  13   7   43.30    8.03
   2 -13  -7   53.72    8.94
  -2  13   6  159.62   12.02
  -2  13   6  165.57   11.43
  -2  13   6  166.03   12.12
   2 -13  -6  157.41   11.57
  -2  13   5    0.02    4.21
  -2  13   5    0.08    3.70
  -2  13   5    3.09    4.17
   2 -13  -5    4.82    4.55
  -2  13   4  243.06   13.79
  -2  13   4  220.29   12.43
  -2  13   4  200.83   12.73
   2 -13  -4  207.91   12.36
  -2  13   3   99.66    9.36
  -2  13   3  105.82    9.43
  -2  13   3   92.14    9.08
   2 -13  -3  105.70    8.62
   2 -13  -3   86.11    8.59
  -2  13   2  117.20    9.77
  -2  13   2  135.24   10.10
  -2  13   2  125.21   10.17
   2 -13  -2  155.78   10.40
   2 -13  -2  135.08    9.75
  -2  13   1  230.74   12.82
  -2  13   1  248.84   13.28
  -2  13   1  223.84   12.78
   2 -13  -1  264.47   13.01
   2 -13  -1  214.28   11.03
  -2  13   0    7.80    4.52
  -2  13   0    1.89    3.67
  -2  13   0    0.07    2.50
  -2  13   0    5.83    4.25
   2 -13   0    5.20    4.07
  -2  13  -1  158.66   10.86
  -2  13  -1  143.69   10.33
  -2  13  -1  172.82   10.00
  -2  13  -1  142.78   10.30
   2 -13   1  157.53   10.42
   2 -13   1  180.78   10.27
  -2  13  -2   57.97    7.18
  -2  13  -2   59.86    8.26
  -2  13  -2   64.94    7.16
  -2  13  -2   50.98    7.51
   2 -13   2   58.97    7.19
   2 -13   2   69.12    7.21
  -2  13  -3   73.15    8.12
  -2  13  -3   73.36    8.13
  -2  13  -3   68.11    7.34
  -2  13  -3   64.13    7.50
   2 -13   3   63.74    7.59
   2 -13   3   72.32    7.43
  -2  13  -4  231.92   12.36
  -2  13  -4  214.50   12.61
  -2  13  -4  252.08   12.25
  -2  13  -4  219.62   12.33
   2 -13   4  221.57   12.82
   2 -13   4  255.02   12.35
  -2  13  -5   -0.41    3.41
  -2  13  -5    0.40    3.97
  -2  13  -5    7.05    4.00
   2 -13   5    2.01    3.76
   2 -13   5    0.74    3.68
  -2  13  -6  248.39   12.81
  -2  13  -6  249.80   14.04
  -2  13  -6  227.97   12.38
   2 -13   6  229.93   13.47
   2 -13   6  250.73   12.73
  -2  13  -7   50.48    7.54
  -2  13  -7   32.37    6.78
  -2  13  -7   36.36    6.44
   2 -13   7   28.91    6.57
   2 -13   7   43.19    7.13
  -2  13  -8   85.24    8.76
  -2  13  -8   81.26    9.10
   2 -13   8   75.27    8.82
   2 -13   8   87.66    8.51
  -2  13  -9  103.92    9.67
  -2  13  -9  100.32   10.41
   2 -13   9   93.96   10.06
   2 -13   9  103.64    9.73
  -2  13 -10    2.48    4.20
  -2  13 -10    2.35    4.90
   2 -13  10   -0.95    4.39
   2 -13  10    1.10    4.21
  -2  13 -11  139.08   11.65
  -2  13 -11  111.49   11.02
   2 -13  11  115.22   11.12
   2 -13  11  123.94   10.76
  -2  13 -12   54.24    9.01
  -2  13 -12   49.25    8.93
   2 -13  12   42.40    8.44
   2 -13  12   44.24    8.42
  -2  12  10  126.99   11.75
  -2  12  10  140.93   11.98
   2 -12 -10  121.86   11.96
  -2  12   9   14.67    5.86
  -2  12   9   18.09    6.38
   2 -12  -9   23.66    6.71
  -2  12   8  114.15   10.51
  -2  12   8  123.30   10.53
   2 -12  -8  111.28   10.84
  -2  12   7   99.04    9.92
  -2  12   7  118.60    9.54
  -2  12   7  114.33   10.01
   2 -12  -7  109.81    9.98
  -2  12   6   52.39    8.17
  -2  12   6   64.17    7.28
  -2  12   6   67.23    8.01
   2 -12  -6   51.26    7.76
  -2  12   5  318.14   15.11
  -2  12   5  331.21   14.43
  -2  12   5  300.22   14.64
   2 -12  -5  274.49   13.59
  -2  12   4   13.74    5.02
  -2  12   4   17.38    5.04
  -2  12   4    0.57    1.94
  -2  12   4   11.09    4.76
   2 -12  -4   12.80    4.38
   2 -12  -4   13.10    4.68
  -2  12   3  213.42   12.31
  -2  12   3  202.04   11.36
  -2  12   3    0.31    1.27
  -2  12   3  179.71   11.30
   2 -12  -3  225.46   11.17
   2 -12  -3  184.05   10.91
  -2  12   2  270.18   13.20
  -2  12   2  297.50   13.66
  -2  12   2   -0.23    1.20
  -2  12   2  273.18   13.37
   2 -12  -2  307.43   12.91
   2 -12  -2  256.70   11.99
  -2  12   1   87.86    8.43
  -2  12   1   87.93    8.35
  -2  12   1   -0.01    1.27
  -2  12   1   84.66    8.34
   2 -12  -1   93.83    8.07
   2 -12  -1   81.80    7.33
   2 -12  -1  101.87    7.78
  -2  12   0  269.45   12.74
  -2  12   0  252.27   12.52
  -2  12   0  240.43   12.38
   2 -12   0  279.94   12.70
   2 -12   0  229.91   10.47
   2 -12   0  293.38   11.87
  -2  12  -1    2.32    3.47
  -2  12  -1    2.12    3.57
  -2  12  -1    4.63    3.06
  -2  12  -1    2.51    3.43
   2 -12   1    3.22    3.49
   2 -12   1    0.22    3.07
  -2  12  -2  308.84   13.52
  -2  12  -2  289.32   13.45
  -2  12  -2  347.39   12.99
  -2  12  -2  280.37   13.01
   2 -12   2  288.08   13.20
   2 -12   2  334.16   12.75
  -2  12  -3  100.55    8.52
  -2  12  -3   81.44    8.00
  -2  12  -3  120.26    8.39
  -2  12  -3   98.09    8.50
   2 -12   3   95.57    8.27
   2 -12   3  106.49    8.02
  -2  12  -4   51.31    7.08
  -2  12  -4   39.92    6.81
  -2  12  -4   50.38    7.08
   2 -12   4   55.83    7.58
   2 -12   4   49.69    6.59
  -2  12  -5  278.81   12.85
  -2  12  -5  246.99   12.93
  -2  12  -5  259.01   12.46
   2 -12   5  266.13   13.45
   2 -12   5  275.67   12.34
  -2  12  -6   21.20    4.92
  -2  12  -6   25.44    5.60
  -2  12  -6   19.36    5.28
  -2  12  -6   22.14    5.32
   2 -12   6   22.46    5.55
   2 -12   6   20.44    5.15
  -2  12  -7  275.23   12.59
  -2  12  -7  298.21   13.48
  -2  12  -7  260.52   13.70
  -2  12  -7  274.26   12.47
   2 -12   7  260.37   13.68
   2 -12   7  273.85   12.82
  -2  12  -8   69.25    7.86
  -2  12  -8   68.01    7.66
  -2  12  -8   54.23    8.07
   2 -12   8   65.26    7.93
   2 -12   8   62.97    7.60
  -2  12  -9   52.06    7.67
  -2  12  -9   57.16    7.67
  -2  12  -9   56.80    8.64
   2 -12   9   47.29    7.83
   2 -12   9   53.48    7.78
  -2  12 -10  169.17   11.54
  -2  12 -10  156.81   11.95
   2 -12  10  176.00   12.61
   2 -12  10  170.37   11.70
  -2  12 -11   19.79    5.99
  -2  12 -11    9.95    5.30
   2 -12  11   12.33    5.62
   2 -12  11    9.47    5.17
  -2  12 -12  144.11   12.08
  -2  12 -12  159.09   12.28
   2 -12  12  183.28   13.32
   2 -12  12  165.77   12.48
  -2  12 -13   49.71    8.98
  -2  12 -13   61.39    9.73
   2 -12  13   45.76    8.77
   2 -12  13   49.75    8.71
  -2  11  11  114.66   11.45
  -2  11  11  123.63   10.62
   2 -11 -11  109.48   11.49
  -2  11  10    4.06    4.54
  -2  11  10    4.38    4.97
   2 -11 -10    6.65    5.13
  -2  11   9  126.50   11.09
  -2  11   9  144.34   11.15
   2 -11  -9  120.72   10.73
  -2  11   8   52.86    8.09
  -2  11   8   55.05    7.38
  -2  11   8   54.22    7.94
   2 -11  -8   52.77    8.06
  -2  11   7   90.51    8.82
  -2  11   7  102.06    8.30
  -2  11   7  100.36    8.47
  -2  11   7   95.78    8.85
   2 -11  -7   85.02    8.66
  -2  11   6  155.97   10.67
  -2  11   6  162.17    9.93
  -2  11   6  165.59    9.86
  -2  11   6  162.27   10.73
   2 -11  -6  131.57    9.84
  -2  11   5    0.85    3.28
  -2  11   5    0.33    3.18
  -2  11   5   -1.04    2.34
  -2  11   5    2.97    3.52
   2 -11  -5    3.06    3.11
   2 -11  -5    2.22    3.60
  -2  11   4  165.40   10.46
  -2  11   4  169.42   10.09
  -2  11   4   -0.19    1.24
  -2  11   4  144.24    9.84
   2 -11  -4  176.44    9.57
   2 -11  -4  130.89    9.41
  -2  11   3  269.60   12.70
  -2  11   3  278.03   12.53
  -2  11   3    0.08    1.08
  -2  11   3  259.00   12.52
   2 -11  -3  289.93   11.74
   2 -11  -3  240.21   11.56
  -2  11   2  326.16   13.57
  -2  11   2  321.91   13.36
  -2  11   2  318.02   13.74
   2 -11  -2  337.22   12.65
   2 -11  -2  281.98   11.95
  -2  11   1  421.03   15.00
  -2  11   1  403.26   14.63
  -2  11   1  383.00   14.61
   2 -11  -1  450.85   14.66
   2 -11  -1  367.76   12.83
   2 -11  -1  479.49   14.04
  -2  11   0   23.17    4.96
  -2  11   0   22.73    4.86
  -2  11   0    0.08    0.96
  -2  11   0   27.42    5.31
   2 -11   0   29.36    5.40
   2 -11   0   20.03    4.10
   2 -11   0   26.42    4.74
  -2  11  -1  214.30   10.71
  -2  11  -1  200.77   10.76
  -2  11  -1  205.30   10.81
   2 -11   1  224.83   10.89
   2 -11   1  191.20    8.74
   2 -11   1  236.85   10.18
  -2  11  -2  152.19    9.16
  -2  11  -2  122.70    8.82
  -2  11  -2  149.92    8.47
  -2  11  -2  151.63    9.57
   2 -11   2  140.30    9.22
   2 -11   2  160.09    8.76
  -2  11  -3  215.66    9.38
  -2  11  -3  203.37   10.33
  -2  11  -3  187.00   10.59
  -2  11  -3  198.04   10.63
   2 -11   3  204.33   10.78
   2 -11   3  228.73   10.33
  -2  11  -4  279.82   10.94
  -2  11  -4  265.02   11.81
  -2  11  -4  241.73   11.97
  -2  11  -4  241.67   11.28
   2 -11   4  239.04   11.81
   2 -11   4  270.40   11.37
  -2  11  -5   16.56    4.23
  -2  11  -5   12.69    4.10
  -2  11  -5   14.76    4.65
  -2  11  -5   15.73    4.40
   2 -11   5   13.76    4.47
   2 -11   5   10.36    3.98
  -2  11  -6  566.88   16.60
  -2  11  -6  582.33   17.09
  -2  11  -6  522.83   17.64
  -2  11  -6  531.31   16.22
   2 -11   6  519.45   17.60
   2 -11   6  590.21   17.18
  -2  11  -7   95.50    8.14
  -2  11  -7   99.75    8.14
  -2  11  -7   84.74    8.22
  -2  11  -7   96.04    7.82
   2 -11   7   93.31    8.49
   2 -11   7  103.78    8.37
  -2  11  -8  359.95   14.52
  -2  11  -8  364.48   13.98
  -2  11  -8  342.36   15.03
  -2  11  -8  364.39   13.64
   2 -11   8  332.66   15.00
   2 -11   8  363.38   14.61
  -2  11  -9  170.87   11.10
  -2  11  -9  183.01   10.71
  -2  11  -9  157.41   11.13
   2 -11   9  153.25   10.89
   2 -11   9  167.80   10.84
  -2  11 -10   10.50    4.69
  -2  11 -10   15.24    5.51
   2 -11  10   10.26    4.74
   2 -11  10   10.24    4.57
  -2  11 -11  139.07   11.12
  -2  11 -11  134.36   10.69
   2 -11  11  136.91   11.05
   2 -11  11  137.63   10.78
  -2  11 -12   34.81    7.51
  -2  11 -12   29.62    6.75
   2 -11  12   31.77    7.03
   2 -11  12   34.62    7.03
  -2  11 -13   75.00   10.22
  -2  11 -13   90.27   10.01
   2 -11  13   82.60    9.70
   2 -11  13   81.93    9.36
  -2  11 -14   57.48    9.55
  -2  11 -14   83.70   10.11
   2 -11  14   70.11   10.20
   2 -11  14   66.77    9.73
  -2  10  12   63.10    9.58
   2 -10 -12   72.34   10.28
  -2  10  11   26.51    6.64
  -2  10  11   32.31    6.75
   2 -10 -11   25.84    7.13
  -2  10  10  115.90   10.26
  -2  10  10  128.78    9.65
  -2  10  10  119.81    9.90
   2 -10 -10   98.31    9.78
  -2  10   9    6.80    4.30
  -2  10   9    0.77    3.55
  -2  10   9    3.73    4.02
   2 -10  -9    3.77    4.31
  -2  10   8  100.89    9.00
  -2  10   8  111.76    8.56
  -2  10   8  101.73    8.36
  -2  10   8  100.81    8.66
   2 -10  -8   93.41    8.98
  -2  10   7  161.95   10.61
  -2  10   7  168.85    9.90
  -2  10   7  168.87    9.77
  -2  10   7  156.42   10.14
   2 -10  -7  141.15   10.36
  -2  10   6    7.57    4.09
  -2  10   6   12.00    4.00
  -2  10   6   12.31    4.08
  -2  10   6   15.14    4.73
   2 -10  -6    8.68    4.43
  -2  10   5  222.89   11.70
  -2  10   5  229.00   10.98
  -2  10   5  209.10   11.03
   2 -10  -5  239.78   10.12
   2 -10  -5  201.67   11.13
  -2  10   4   43.85    6.44
  -2  10   4   50.30    6.47
  -2  10   4   -0.67    0.77
  -2  10   4   42.06    6.37
   2 -10  -4   47.96    5.51
   2 -10  -4   32.35    5.55
  -2  10   3  304.14   12.84
  -2  10   3  312.31   12.51
  -2  10   3  302.39   12.67
   2 -10  -3  338.58   11.96
   2 -10  -3  269.10   11.63
  -2  10   2  546.74   16.29
  -2  10   2  548.33   16.02
  -2  10   2  378.35   11.65
  -2  10   2  545.45   16.46
   2 -10  -2  574.26   15.38
   2 -10  -2  483.19   14.45
  -2  10   1  210.09   10.33
  -2  10   1  201.72   10.14
  -2  10   1  141.20    7.28
  -2  10   1  198.68   10.24
   2 -10  -1  219.91    9.91
   2 -10  -1  190.26    9.18
   2 -10  -1  243.48    9.67
  -2  10   0  648.66   16.99
  -2  10   0  647.61   17.49
  -2  10   0  628.24   17.19
   2 -10   0  661.20   16.73
   2 -10   0  726.52   15.91
  -2  10  -1    2.87    2.37
  -2  10  -1    2.46    3.11
  -2  10  -1    1.65    3.09
  -2  10  -1    0.10    1.03
  -2  10  -1    2.10    3.06
   2 -10   1    3.71    2.95
   2 -10   1    0.62    2.59
   2 -10   1    1.52    2.60
  -2  10  -2  309.78   10.13
  -2  10  -2  289.43   11.60
  -2  10  -2  275.06   11.75
  -2  10  -2  272.40   11.40
   2 -10   2  282.01   11.60
   2 -10   2  261.45    9.09
   2 -10   2  329.35   11.19
  -2  10  -3  177.09    8.42
  -2  10  -3  175.93    9.33
  -2  10  -3  150.13    9.11
  -2  10  -3  165.60    9.31
   2 -10   3  168.77    9.41
   2 -10   3  172.48    8.64
  -2  10  -4  132.86    7.82
  -2  10  -4  137.82    8.25
  -2  10  -4  121.82    8.48
  -2  10  -4  134.31    8.26
   2 -10   4  131.06    8.67
   2 -10   4  135.03    8.04
  -2  10  -5  996.58   20.21
  -2  10  -5 1011.42   20.63
  -2  10  -5  962.87   22.22
  -2  10  -5  973.04   20.47
   2 -10   5  947.57   21.94
   2 -10   5 1006.71   20.48
  -2  10  -6    6.31    3.36
  -2  10  -6    4.48    3.36
  -2  10  -6    3.79    3.56
  -2  10  -6    6.32    3.25
   2 -10   6   12.36    4.30
   2 -10   6    4.04    3.31
  -2  10  -7  308.17   12.78
  -2  10  -7  339.81   12.72
  -2  10  -7  273.70   12.67
  -2  10  -7  326.86   12.17
   2 -10   7  290.96   13.17
   2 -10   7  327.05   12.78
  -2  10  -8   87.73    7.78
  -2  10  -8  107.65    7.79
  -2  10  -8   97.15    8.36
  -2  10  -8   97.80    7.37
   2 -10   8   93.14    8.33
   2 -10   8   99.63    8.15
  -2  10  -9   91.04    8.18
  -2  10  -9   89.91    7.69
  -2  10  -9   87.07    8.51
   2 -10   9   84.87    7.45
   2 -10   9   95.62    8.65
   2 -10   9   87.76    7.82
  -2  10 -10  186.62   11.49
  -2  10 -10  198.19   11.96
   2 -10  10  182.56   11.83
   2 -10  10  194.13   11.54
  -2  10 -11    7.18    4.73
  -2  10 -11    4.00    4.20
   2 -10  11    3.48    4.40
   2 -10  11    4.73    4.23
  -2  10 -12   89.91    9.65
  -2  10 -12  103.60    9.71
   2 -10  12   95.56    9.52
   2 -10  12  107.10    9.89
  -2  10 -13   73.68    9.97
  -2  10 -13   72.82    8.59
   2 -10  13   70.75    9.66
   2 -10  13   72.50    9.05
  -2  10 -14   11.06    6.03
  -2  10 -14   13.23    5.67
   2 -10  14   15.67    6.31
   2 -10  14   13.50    5.99
  -2   9  13   11.16    5.84
  -2   9  13   14.27    5.91
   2  -9 -13   16.03    6.57
  -2   9  12   46.18    8.00
  -2   9  12   52.16    7.87
   2  -9 -12   43.73    8.11
  -2   9  11   55.64    8.53
  -2   9  11   72.27    7.80
  -2   9  11   69.96    7.94
   2  -9 -11   61.27    9.05
  -2   9  10    0.78    3.70
  -2   9  10    2.08    3.60
  -2   9  10    2.61    3.52
   2  -9 -10    2.73    4.14
  -2   9   9  212.86   12.26
  -2   9   9  243.43   11.51
  -2   9   9  240.78   11.80
  -2   9   9  208.44   11.27
   2  -9  -9  194.45   11.93
  -2   9   8  157.34   10.39
  -2   9   8  189.84   10.07
  -2   9   8  201.23   10.42
  -2   9   8  174.15   10.35
   2  -9  -8  170.47   11.09
  -2   9   7   30.53    5.92
  -2   9   7   33.08    5.43
  -2   9   7   35.77    5.30
  -2   9   7   35.58    5.91
   2  -9  -7   28.79    5.75
  -2   9   6  304.27   12.96
  -2   9   6  307.67   12.01
  -2   9   6  316.17   11.63
  -2   9   6  282.93   12.15
   2  -9  -6  331.84   10.91
   2  -9  -6  271.30   12.28
  -2   9   5   36.12    5.78
  -2   9   5   37.33    5.35
  -2   9   5    1.45    1.54
  -2   9   5   30.92    5.51
   2  -9  -5   32.46    4.61
   2  -9  -5   21.08    5.07
  -2   9   4  262.95   11.46
  -2   9   4  262.88   10.81
  -2   9   4  249.69   11.12
   2  -9  -4  267.19    9.94
   2  -9  -4  211.82   10.21
  -2   9   3  118.04    7.85
  -2   9   3  106.65    7.53
  -2   9   3  107.49    6.35
  -2   9   3  115.05    7.88
   2  -9  -3  127.70    7.32
   2  -9  -3   90.50    6.94
  -2   9   2  350.25    8.61
  -2   9   2  320.39   11.90
  -2   9   2  317.39   11.68
  -2   9   2  367.25   10.87
  -2   9   2  317.00   12.01
   2  -9  -2  340.15   11.24
   2  -9  -2  269.96   10.58
  -2   9   1  838.70   13.48
  -2   9   1  760.42   17.57
  -2   9   1  772.14   17.81
  -2   9   1  849.83   15.96
  -2   9   1  740.49   17.78
   2  -9  -1  779.50   16.69
   2  -9  -1  664.26   15.13
   2  -9  -1  859.15   16.07
  -2   9   0   11.96    2.72
  -2   9   0    4.65    3.14
  -2   9   0    7.51    3.31
  -2   9   0    6.46    2.52
  -2   9   0    8.70    3.56
   2  -9   0    8.20    3.14
   2  -9   0   -0.19    0.72
   2  -9   0   10.26    3.07
  -2   9  -1 1348.04   18.58
  -2   9  -1 1315.24   22.08
  -2   9  -1 1245.02   22.59
  -2   9  -1 1224.42   22.07
   2  -9   1 1312.66   22.22
   2  -9   1 1100.75   17.38
   2  -9   1 1347.72   20.06
  -2   9  -2   73.93    5.42
  -2   9  -2   73.18    6.25
  -2   9  -2   64.28    6.09
  -2   9  -2   66.19    5.97
   2  -9   2   65.27    6.02
   2  -9   2   62.58    5.05
   2  -9   2   74.69    5.68
  -2   9  -3  521.48   13.04
  -2   9  -3  517.90   13.96
  -2   9  -3  495.21   14.85
  -2   9  -3  496.74   14.04
   2  -9   3  499.02   14.53
   2  -9   3  468.91   10.37
   2  -9   3  537.40   13.46
  -2   9  -4  429.62   12.54
  -2   9  -4  427.56   12.68
  -2   9  -4  397.49   13.51
  -2   9  -4  424.17   13.07
   2  -9   4  410.32   13.63
   2  -9   4  435.40   12.59
  -2   9  -5    3.95    3.07
  -2   9  -5    0.85    2.44
  -2   9  -5    2.09    2.89
  -2   9  -5    1.24    2.64
   2  -9   5    1.38    2.83
   2  -9   5    1.67    2.50
  -2   9  -6  743.28   17.90
  -2   9  -6  783.58   17.42
  -2   9  -6  692.23   18.19
  -2   9  -6  755.89   17.05
   2  -9   6  692.21   18.40
   2  -9   6  746.25   17.58
  -2   9  -7   20.57    4.76
  -2   9  -7   21.72    4.44
  -2   9  -7   19.45    4.69
  -2   9  -7   19.42    4.18
   2  -9   7   19.75    4.15
   2  -9   7   21.72    4.84
   2  -9   7   14.17    3.94
  -2   9  -8  207.39   10.77
  -2   9  -8  119.96    7.52
  -2   9  -8  226.35   11.41
  -2   9  -8  232.33    9.89
   2  -9   8  223.67   10.12
   2  -9   8  217.26   11.31
   2  -9   8  215.44   10.61
  -2   9  -9   64.11    7.34
  -2   9  -9   -0.67    1.01
  -2   9  -9   69.91    7.14
   2  -9   9   74.08    6.70
   2  -9   9   71.41    7.40
   2  -9   9   74.49    7.09
  -2   9 -10   23.48    5.43
  -2   9 -10   11.89    3.39
  -2   9 -10   23.55    5.37
   2  -9  10   20.60    4.73
   2  -9  10   20.38    5.46
   2  -9  10   20.71    5.08
  -2   9 -11  207.99   12.28
  -2   9 -11  206.51   11.71
   2  -9  11  204.06   12.13
   2  -9  11  225.32   12.34
  -2   9 -12   36.14    7.00
  -2   9 -12   34.61    6.57
   2  -9  12   39.91    7.37
   2  -9  12   36.50    6.85
  -2   9 -13   57.15    8.72
  -2   9 -13   62.33    7.74
   2  -9  13   52.68    8.23
   2  -9  13   58.38    8.73
  -2   9 -14   83.99    9.77
   2  -9  14   94.45   10.15
   2  -9  14   93.25   10.25
  -2   9 -15    1.21    5.30
   2  -9  15   -3.02    4.44
   2  -9  15    2.61    4.86
  -2   8  14    0.42    4.62
  -2   8  14   -0.34    4.42
   2  -8 -14    0.21    4.63
  -2   8  13  107.60   10.65
  -2   8  13  102.93    9.85
   2  -8 -13   98.42   10.21
  -2   8  12   87.21    9.10
  -2   8  12   95.04    9.03
   2  -8 -12   93.83    9.93
  -2   8  11   70.96    8.10
  -2   8  11   67.30    7.70
  -2   8  11   66.37    7.32
   2  -8 -11   67.27    8.18
  -2   8  10  165.57   10.89
  -2   8  10  187.32   10.04
  -2   8  10  175.02   10.19
  -2   8  10  183.07   10.41
   2  -8 -10  162.37   10.94
  -2   8   9    2.71    3.47
  -2   8   9    5.06    3.20
  -2   8   9    4.23    3.38
  -2   8   9    3.91    3.49
   2  -8  -9    5.20    4.14
  -2   8   8  196.18   10.87
  -2   8   8  220.09   10.23
  -2   8   8  225.94   10.45
  -2   8   8  206.23   10.25
   2  -8  -8  193.36   10.96
  -2   8   7  184.53   10.19
  -2   8   7  190.07    9.36
  -2   8   7  191.41    9.31
  -2   8   7  174.13    9.37
   2  -8  -7  153.86    9.59
  -2   8   6   96.71    7.54
  -2   8   6  108.41    7.30
  -2   8   6  105.07    6.85
  -2   8   6  105.20    7.49
   2  -8  -6  113.85    6.31
   2  -8  -6  102.35    7.86
  -2   8   5  337.68   12.46
  -2   8   5  353.74   11.81
  -2   8   5    0.35    0.90
  -2   8   5  339.62   12.33
   2  -8  -5  394.79   10.90
   2  -8  -5  310.32   12.16
  -2   8   4    4.17    2.02
  -2   8   4    4.39    2.92
  -2   8   4    1.89    2.67
  -2   8   4    4.38    2.03
  -2   8   4    4.89    2.96
   2  -8  -4    5.06    2.12
   2  -8  -4    3.54    2.34
   2  -8  -4    4.25    3.27
  -2   8   3 1060.17   14.00
  -2   8   3  969.21   19.30
  -2   8   3  959.37   18.60
  -2   8   3 1071.52   17.24
  -2   8   3  966.37   19.32
   2  -8  -3 1070.02   17.66
   2  -8  -3  843.25   17.55
  -2   8   2  319.25    7.98
  -2   8   2  287.47   10.53
  -2   8   2  278.03   10.28
  -2   8   2  311.78    9.34
  -2   8   2  275.83   10.66
   2  -8  -2  301.06    9.70
   2  -8  -2  256.14    9.54
   2  -8  -2  308.38    9.28
  -2   8   1  552.78   10.64
  -2   8   1  500.93   13.38
  -2   8   1  499.14   13.47
  -2   8   1  542.30   11.89
  -2   8   1  475.79   13.36
   2  -8  -1  528.97   12.95
   2  -8  -1  440.09   11.73
   2  -8  -1  543.85   11.87
  -2   8   0  588.67   11.45
  -2   8   0  528.95   13.43
  -2   8   0  536.74   13.97
  -2   8   0  580.48   12.21
  -2   8   0  508.89   13.61
   2  -8   0  551.48   13.34
   2  -8   0  565.18   12.04
  -2   8  -1  117.56    5.79
  -2   8  -1  111.08    6.53
  -2   8  -1  109.45    6.92
  -2   8  -1  118.96    7.19
   2  -8   1  113.41    6.66
   2  -8   1   95.65    5.67
   2  -8   1  125.69    6.22
  -2   8  -2  556.13   12.28
  -2   8  -2  543.19   13.23
  -2   8  -2  495.50   13.63
  -2   8  -2  524.86   13.54
   2  -8   2  540.99   13.95
   2  -8   2  510.87   10.61
   2  -8   2  569.60   12.54
  -2   8  -3  320.21   10.07
  -2   8  -3  309.75   10.06
  -2   8  -3  292.62   10.83
  -2   8  -3  316.79   10.72
   2  -8   3  322.05   11.18
   2  -8   3  291.19    7.83
   2  -8   3  319.42    9.88
  -2   8  -4  253.17    9.58
  -2   8  -4  254.36    9.24
  -2   8  -4  248.14   10.41
  -2   8  -4  249.71    9.47
   2  -8   4  269.67   10.59
   2  -8   4  243.82    6.81
   2  -8   4  248.79    9.09
  -2   8  -5  502.89   13.68
  -2   8  -5  561.94   13.64
  -2   8  -5  522.02   14.79
  -2   8  -5  521.16   13.29
   2  -8   5  478.71   14.28
   2  -8   5  534.95   13.63
  -2   8  -6   70.66    6.26
  -2   8  -6   49.36    4.99
  -2   8  -6   73.11    6.76
  -2   8  -6   71.20    5.80
   2  -8   6   67.28    5.70
   2  -8   6   61.81    6.22
   2  -8   6   72.64    5.96
  -2   8  -7  510.08   15.21
  -2   8  -7    0.26    1.08
  -2   8  -7  517.55   15.40
  -2   8  -7  565.37   13.92
   2  -8   7  564.20   14.21
   2  -8   7  530.77   15.97
   2  -8   7  561.06   15.44
  -2   8  -8   57.20    6.38
  -2   8  -8   18.49    3.40
  -2   8  -8   62.47    6.41
  -2   8  -8   70.73    5.98
   2  -8   8   70.71    6.02
   2  -8   8   67.07    7.02
   2  -8   8   59.73    6.15
  -2   8  -9  114.14    8.78
  -2   8  -9  121.26    7.51
  -2   8  -9  121.90    8.61
   2  -8   9  127.12    7.81
   2  -8   9  117.37    8.64
   2  -8   9  120.78    8.63
  -2   8 -10  128.60    9.40
  -2   8 -10  158.59    8.92
  -2   8 -10  132.58    8.98
   2  -8  10  155.94    8.80
   2  -8  10  124.50    9.18
   2  -8  10  148.48    9.84
  -2   8 -11    6.91    4.42
  -2   8 -11    6.07    4.05
   2  -8  11    7.17    4.37
   2  -8  11    7.32    4.08
  -2   8 -12  132.94   10.44
  -2   8 -12  143.47    9.82
   2  -8  12  150.69   10.63
   2  -8  12  137.53   10.53
  -2   8 -13   53.72    8.60
  -2   8 -13   59.92    8.05
   2  -8  13   58.35    8.39
   2  -8  13   61.10    8.52
  -2   8 -14   42.35    7.84
   2  -8  14   43.12    7.85
   2  -8  14   41.27    7.69
  -2   8 -15  108.62   11.06
   2  -8  15  124.53   11.04
   2  -8  15  131.11   11.62
  -2   7  15   -1.86    4.43
  -2   7  15   -3.98    3.97
   2  -7 -15    1.07    4.85
  -2   7  14  109.34   10.74
  -2   7  14  128.04   10.81
   2  -7 -14  114.69   11.24
  -2   7  13   45.15    7.77
  -2   7  13   55.38    8.00
   2  -7 -13   36.58    7.64
  -2   7  12  115.79    9.77
  -2   7  12  123.26    9.35
   2  -7 -12  117.33   10.36
  -2   7  11  159.21   10.71
  -2   7  11  172.50   10.49
   2  -7 -11  154.21   10.99
  -2   7  10   28.41    5.60
  -2   7  10   27.93    4.91
  -2   7  10   35.22    5.88
  -2   7  10   29.58    5.13
   2  -7 -10   24.74    5.80
  -2   7   9  389.84   14.71
  -2   7   9  396.78   12.95
  -2   7   9  382.34   13.40
  -2   7   9  393.31   13.32
   2  -7  -9  330.00   14.00
  -2   7   8  106.86    8.02
  -2   7   8  114.00    7.41
  -2   7   8  116.04    7.65
  -2   7   8  120.34    7.90
   2  -7  -8   90.98    8.09
  -2   7   7  607.62   16.83
  -2   7   7  673.36   13.14
  -2   7   7  630.68   15.32
  -2   7   7  656.41   15.47
  -2   7   7  610.47   15.60
   2  -7  -7  665.84   12.97
   2  -7  -7  651.95   12.91
   2  -7  -7  518.74   15.71
  -2   7   6  439.23   10.03
  -2   7   6  413.72   13.45
  -2   7   6  401.72   12.06
  -2   7   6  343.89   10.72
  -2   7   6  392.47   12.39
   2  -7  -6  435.80   10.03
   2  -7  -6  402.21   10.13
   2  -7  -6  342.16   12.44
  -2   7   5    3.59    1.96
  -2   7   5    2.07    2.65
  -2   7   5    2.82    2.37
  -2   7   5    0.02    0.65
  -2   7   5    1.29    2.40
   2  -7  -5    2.47    1.87
   2  -7  -5    1.00    1.93
   2  -7  -5    0.52    2.64
  -2   7   4 1291.06   15.33
  -2   7   4 1185.56   20.58
  -2   7   4 1218.98   19.90
  -2   7   4 1234.78   17.78
  -2   7   4 1186.93   20.28
   2  -7  -4 1315.12   15.49
   2  -7  -4 1254.55   17.31
   2  -7  -4 1032.11   19.12
  -2   7   3   25.02    2.91
  -2   7   3   19.73    3.68
  -2   7   3   18.98    3.52
  -2   7   3   22.85    3.27
  -2   7   3   19.32    3.66
   2  -7  -3   25.18    3.49
   2  -7  -3   24.60    4.12
  -2   7   2  601.23   10.32
  -2   7   2  549.01   13.18
  -2   7   2  569.35   13.40
  -2   7   2  629.18   11.88
  -2   7   2  560.35   13.54
   2  -7  -2  590.08   12.27
   2  -7  -2  503.78   12.19
   2  -7  -2  599.79   11.58
  -2   7   1 1105.06   14.22
  -2   7   1 1023.00   17.26
  -2   7   1  958.19   17.15
  -2   7   1 1113.63   15.29
  -2   7   1  961.19   17.35
   2  -7  -1 1081.34   16.75
   2  -7  -1  916.76   15.36
   2  -7  -1 1114.35   15.28
  -2   7   0  547.50   10.61
  -2   7   0  512.88   12.14
  -2   7   0  494.85   12.48
  -2   7   0  554.76   10.94
  -2   7   0  496.42   12.45
   2  -7   0  527.98   12.06
   2  -7   0  548.54   10.89
  -2   7  -1 2068.93   21.18
  -2   7  -1 1956.91   22.67
  -2   7  -1 1861.61   23.88
  -2   7  -1 1922.89   23.85
   2  -7   1 1997.18   23.82
   2  -7   1 1869.52   19.55
   2  -7   1 2019.31   20.76
  -2   7  -2  381.51    9.89
  -2   7  -2  383.88   10.25
  -2   7  -2  351.45   10.78
  -2   7  -2  366.25   10.57
   2  -7   2  365.48   10.77
   2  -7   2  356.44    8.38
   2  -7   2  379.12    9.54
  -2   7  -3  324.45    9.61
  -2   7  -3  328.74    9.56
  -2   7  -3  297.11   10.12
  -2   7  -3  311.36    9.85
   2  -7   3  299.43   10.16
   2  -7   3  315.71    7.48
   2  -7   3  318.55    9.21
  -2   7  -4  372.28   10.88
  -2   7  -4  341.54    9.78
  -2   7  -4  369.75   11.41
  -2   7  -4  387.92   10.87
   2  -7   4  368.83   11.70
   2  -7   4  404.07    8.00
   2  -7   4  397.59   10.79
  -2   7  -5    1.73    2.50
  -2   7  -5   -0.30    0.80
  -2   7  -5    4.22    2.65
  -2   7  -5    4.73    2.37
   2  -7   5    0.47    1.98
   2  -7   5    0.99    2.46
   2  -7   5    2.83    1.68
   2  -7   5    2.77    2.42
  -2   7  -6  730.33   16.81
  -2   7  -6  441.71   11.36
  -2   7  -6  725.18   16.52
  -2   7  -6  807.15   15.44
   2  -7   6  758.72   14.96
   2  -7   6  741.75   17.31
   2  -7   6  763.27   16.32
  -2   7  -7  113.04    7.91
  -2   7  -7  118.17    6.67
  -2   7  -7  106.90    7.20
  -2   7  -7  110.85    6.37
   2  -7   7  120.95    6.81
   2  -7   7  110.32    7.66
   2  -7   7  118.24    7.54
  -2   7  -8  157.53    9.21
  -2   7  -8  191.11    8.70
  -2   7  -8  169.90    9.15
  -2   7  -8  176.92    7.70
   2  -7   8  173.63    8.27
   2  -7   8  165.10    9.33
   2  -7   8  170.94    9.26
  -2   7  -9  145.09    9.30
  -2   7  -9  171.82    8.51
  -2   7  -9  150.07    8.75
   2  -7   9  161.00    8.20
   2  -7   9  149.58    9.37
   2  -7   9  153.19    9.08
  -2   7 -10  137.67    9.54
  -2   7 -10  168.12    8.91
  -2   7 -10  132.11    8.48
   2  -7  10  149.25    8.43
   2  -7  10  152.20    9.65
   2  -7  10  140.16    9.22
  -2   7 -11  320.06   14.57
  -2   7 -11  314.32   13.03
   2  -7  11  311.31   13.75
   2  -7  11  325.27   14.26
  -2   7 -12    3.57    3.90
  -2   7 -12    3.86    3.95
   2  -7  12    3.30    3.93
   2  -7  12    5.68    4.37
  -2   7 -13   90.96    9.31
   2  -7  13   99.70    9.37
   2  -7  13  101.68    9.46
  -2   7 -14  103.87   10.26
   2  -7  14  100.86    9.49
   2  -7  14   87.31    9.39
  -2   7 -15   36.94    7.88
   2  -7  15   35.18    7.33
   2  -7  15   40.68    8.25
   2  -7  16  106.50   10.47
   2  -7  16  101.23   11.34
  -2   6  16    9.89    6.03
  -2   6  16   12.61    6.13
   2  -6 -16   17.21    6.89
  -2   6  15   69.98    9.84
  -2   6  15   90.42    9.88
   2  -6 -15   67.12    9.72
  -2   6  14   -0.23    3.93
  -2   6  14    1.65    4.01
   2  -6 -14    0.61    4.28
  -2   6  13   98.73    9.24
  -2   6  13  102.11    9.24
   2  -6 -13   93.77    9.27
  -2   6  12  113.78    9.35
  -2   6  12  119.09    9.18
   2  -6 -12  104.34    9.20
  -2   6  11   25.86    5.45
  -2   6  11   24.07    4.61
  -2   6  11   22.43    5.13
   2  -6 -11   27.34    5.97
  -2   6  10  282.91   12.63
  -2   6  10  310.27   11.55
  -2   6  10  302.03   12.08
  -2   6  10  324.21   11.65
   2  -6 -10  294.54   10.65
   2  -6 -10  258.50   12.31
  -2   6   9   29.05    5.29
  -2   6   9   18.17    3.99
  -2   6   9   23.78    4.65
  -2   6   9   27.73    4.65
   2  -6  -9   16.64    3.69
   2  -6  -9   18.15    4.80
  -2   6   8  694.87   17.83
  -2   6   8  678.81   15.68
  -2   6   8  723.83   16.41
  -2   6   8  703.86   15.86
   2  -6  -8  701.92   14.24
   2  -6  -8  598.15   16.72
  -2   6   7  220.83    9.93
  -2   6   7  221.84    7.17
  -2   6   7  232.28    9.22
  -2   6   7  226.28    9.00
  -2   6   7  227.13    9.27
   2  -6  -7  234.98    8.12
   2  -6  -7  230.01    7.28
   2  -6  -7  208.05   10.13
  -2   6   6  163.80    6.47
  -2   6   6  149.81    8.04
  -2   6   6  156.26    6.00
  -2   6   6  149.22    7.38
  -2   6   6  121.55    6.36
  -2   6   6  155.41    7.71
   2  -6  -6  164.38    6.52
   2  -6  -6  158.61    6.02
   2  -6  -6  135.31    8.16
  -2   6   5 1070.67   14.42
  -2   6   5  965.36   18.20
  -2   6   5  984.17   17.14
  -2   6   5  938.52   16.99
   2  -6  -5 1061.61   14.40
   2  -6  -5 1026.93   14.18
   2  -6  -5  827.74   16.92
  -2   6   4    1.70    1.56
  -2   6   4    3.12    2.16
  -2   6   4    1.06    1.83
  -2   6   4    0.98    1.61
  -2   6   4    1.12    1.92
   2  -6  -4    0.38    1.48
   2  -6  -4    1.00    1.58
   2  -6  -4    1.92    2.28
  -2   6   3 1552.30   15.93
  -2   6   3 1425.29   20.09
  -2   6   3 1443.35   19.82
  -2   6   3 1486.95   16.95
  -2   6   3 1382.11   19.71
   2  -6  -3 1511.38   17.23
   2  -6  -3 1256.57   18.66
  -2   6   2   37.22    3.00
  -2   6   2   31.08    3.87
  -2   6   2   24.33    3.46
  -2   6   2   31.27    3.19
  -2   6   2   30.57    3.73
   2  -6  -2   34.57    3.43
   2  -6  -2   25.15    3.48
   2  -6  -2   32.24    3.07
  -2   6   1   19.80    2.56
  -2   6   1   18.23    2.94
  -2   6   1   16.74    3.03
  -2   6   1   17.72    2.48
  -2   6   1   14.86    2.93
   2  -6  -1   15.62    2.69
   2  -6  -1   14.85    2.82
   2  -6  -1   17.21    2.43
  -2   6   0 1454.58   16.16
  -2   6   0 1397.38   17.76
  -2   6   0 1335.07   18.61
  -2   6   0 1523.83   15.92
  -2   6   0 1375.49   18.81
   2  -6   0 1415.24   17.95
   2  -6   0  703.40   11.85
   2  -6   0 1472.30   15.65
  -2   6  -1  515.42   10.22
  -2   6  -1  521.34   10.81
  -2   6  -1  478.89   11.36
  -2   6  -1  499.08   11.38
   2  -6   1  512.62   11.32
   2  -6   1  490.08    9.51
   2  -6   1  529.86    9.79
  -2   6  -2 1257.56   16.81
  -2   6  -2 1249.58   16.31
  -2   6  -2 1179.95   17.81
  -2   6  -2 1213.65   17.43
   2  -6   2 1226.26   18.01
   2  -6   2 1273.73   14.23
   2  -6   2 1282.64   15.81
  -2   6  -3  559.48   12.07
  -2   6  -3    1.31    0.93
  -2   6  -3  532.81   12.33
  -2   6  -3  560.91   11.98
   2  -6   3  543.22   12.56
   2  -6   3  589.38    9.36
   2  -6   3  564.46   11.28
  -2   6  -4  166.94    7.29
  -2   6  -4  130.24    5.56
  -2   6  -4  167.01    7.38
  -2   6  -4  179.34    7.08
   2  -6   4  171.48    6.50
   2  -6   4  171.16    7.66
   2  -6   4  182.69    5.35
   2  -6   4  164.75    6.83
  -2   6  -5  828.24   16.32
  -2   6  -5  910.61   14.68
  -2   6  -5  869.71   16.40
  -2   6  -5  899.95   15.16
   2  -6   5  872.70   14.36
   2  -6   5  867.99   17.21
   2  -6   5  965.63   11.51
   2  -6   5  875.04   15.89
  -2   6  -6    9.82    3.26
  -2   6  -6   13.06    2.80
  -2   6  -6   10.92    2.00
  -2   6  -6   11.63    3.20
  -2   6  -6   11.99    2.83
   2  -6   6   12.87    2.78
   2  -6   6   11.59    3.33
   2  -6   6   12.70    2.12
   2  -6   6   14.50    3.32
  -2   6  -7 1394.64   23.46
  -2   6  -7 1502.75   20.36
  -2   6  -7 1381.59   21.93
  -2   6  -7 1491.27   19.74
   2  -6   7 1445.95   19.91
   2  -6   7 1415.62   23.61
   2  -6   7 1552.49   15.41
   2  -6   7 1427.32   22.73
  -2   6  -8  121.30    8.07
  -2   6  -8  132.89    7.02
  -2   6  -8  131.78    7.81
  -2   6  -8  132.37    6.42
   2  -6   8  124.38    6.71
   2  -6   8  113.97    7.67
   2  -6   8  121.84    7.69
  -2   6  -9   27.63    5.26
  -2   6  -9   30.03    4.49
  -2   6  -9   23.07    4.46
   2  -6   9   26.61    4.20
   2  -6   9   23.67    4.75
   2  -6   9   28.78    5.18
  -2   6 -10  129.93    9.15
  -2   6 -10  147.09    8.66
   2  -6  10  152.09    8.15
   2  -6  10  141.33    9.22
   2  -6  10  131.64    8.80
  -2   6 -11   35.96    6.33
  -2   6 -11   42.43    6.10
   2  -6  11   40.87    6.32
   2  -6  11   36.06    6.10
  -2   6 -12  295.01   14.41
  -2   6 -12  283.71   12.19
   2  -6  12  320.24   14.02
   2  -6  12  317.15   14.56
  -2   6 -13   65.71    8.17
   2  -6  13   74.90    8.00
   2  -6  13   72.86    8.22
  -2   6 -14   88.56    9.82
   2  -6  14   98.02    9.48
   2  -6  14   93.81    9.86
  -2   6 -15   82.71    9.75
   2  -6  15   81.65    8.93
   2  -6  15   72.72   10.17
  -2   6 -16    2.73    5.03
   2  -6  16   10.47    5.79
   2  -6  16    9.36    5.73
  -2   5  16   48.27    8.46
  -2   5  16   48.43    8.60
   2  -5 -16   49.93    8.57
  -2   5  15    2.62    4.02
  -2   5  15   -3.08    3.89
   2  -5 -15    0.30    4.28
  -2   5  14  116.45    9.96
  -2   5  14  131.46   10.16
   2  -5 -14  127.62   10.77
  -2   5  13   37.48    6.77
  -2   5  13   30.66    6.18
   2  -5 -13   43.58    7.20
  -2   5  12  130.86    9.53
  -2   5  12  140.65    8.56
  -2   5  12  144.26    9.72
   2  -5 -12   88.93    6.87
   2  -5 -12  127.20    9.84
  -2   5  11  145.96    9.52
  -2   5  11  155.41    8.52
  -2   5  11  147.16    9.25
   2  -5 -11  158.29    8.62
   2  -5 -11  136.67    9.38
  -2   5  10   80.17    7.34
  -2   5  10   83.31    6.40
  -2   5  10   87.28    7.19
  -2   5  10   90.64    6.32
   2  -5 -10   98.18    6.81
   2  -5 -10   81.36    7.73
  -2   5   9  486.23   15.05
  -2   5   9  474.72   13.13
  -2   5   9  506.23   14.20
  -2   5   9  528.28   13.15
   2  -5  -9  492.04   12.92
   2  -5  -9  433.10   14.50
  -2   5   8   60.24    5.91
  -2   5   8   61.65    4.00
  -2   5   8   57.52    4.97
  -2   5   8   64.26    5.67
  -2   5   8   64.44    5.27
   2  -5  -8   63.19    5.18
   2  -5  -8   52.96    5.85
  -2   5   7  473.98   13.46
  -2   5   7  510.45    9.49
  -2   5   7  482.50   12.26
  -2   5   7  506.63   12.40
  -2   5   7  489.54   12.07
   2  -5  -7  504.42   11.36
   2  -5  -7  504.47    9.39
   2  -5  -7  410.64   12.72
  -2   5   6  884.58   13.85
  -2   5   6  797.91   16.39
  -2   5   6  866.75   11.78
  -2   5   6  826.11   15.29
  -2   5   6  701.80   13.42
  -2   5   6  796.91   14.74
   2  -5  -6  874.74   13.80
   2  -5  -6  857.03   11.72
   2  -5  -6  708.48   15.57
  -2   5   5   32.37    3.18
  -2   5   5   27.38    3.89
  -2   5   5   26.60    3.60
  -2   5   5    8.74    1.79
  -2   5   5   23.15    3.31
   2  -5  -5   34.57    3.32
   2  -5  -5   29.23    2.72
   2  -5  -5   22.78    3.76
  -2   5   4  976.02   12.85
  -2   5   4  868.40   15.31
  -2   5   4  877.30   14.69
  -2   5   4  898.32   12.91
  -2   5   4  862.95   14.57
   2  -5  -4  945.71   12.63
   2  -5  -4  924.52   11.78
   2  -5  -4  800.36   14.82
  -2   5   3   16.26    2.26
  -2   5   3   16.48    2.88
  -2   5   3   17.19    2.89
  -2   5   3   16.34    2.32
  -2   5   3   12.96    2.59
   2  -5  -3   17.25    2.31
   2  -5  -3   14.14    2.82
  -2   5   2  940.32   11.80
  -2   5   2  877.71   13.82
  -2   5   2  859.66   13.91
  -2   5   2  957.56   11.48
  -2   5   2  865.42   14.03
   2  -5  -2  916.71   12.16
   2  -5  -2  814.75   13.27
  -2   5   1  410.22    7.97
  -2   5   1  384.91    8.90
  -2   5   1  379.81    9.26
  -2   5   1  428.92    7.50
  -2   5   1  389.64    9.39
   2  -5  -1  403.77    8.49
   2  -5  -1  385.87    8.77
   2  -5  -1  417.80    7.38
  -2   5   0   25.43    2.73
  -2   5   0   22.71    2.67
  -2   5   0   23.09    3.03
  -2   5   0   20.16    2.84
   2  -5   0   26.89    2.90
   2  -5   0   21.86    2.71
   2  -5   0   23.10    2.26
  -2   5  -1  826.18   12.26
  -2   5  -1  656.76   10.64
  -2   5  -1  776.40   13.11
   2  -5   1  808.14   12.95
   2  -5   1  842.92   11.29
   2  -5   1  856.03   11.05
  -2   5  -2  503.90   10.28
  -2   5  -2  235.03    6.30
  -2   5  -2  476.93   10.48
  -2   5  -2  493.18   10.32
   2  -5   2  480.42   10.66
   2  -5   2  534.43    8.70
   2  -5   2  505.97    9.23
  -2   5  -3 1760.85   20.21
  -2   5  -3 1906.75   18.03
  -2   5  -3 1740.75   20.22
  -2   5  -3 1826.09   19.63
   2  -5   3 1838.73   17.69
   2  -5   3 1786.37   21.09
   2  -5   3 1986.00   16.08
   2  -5   3 1898.23   19.12
  -2   5  -4  258.72    8.56
  -2   5  -4  280.32    7.45
  -2   5  -4  281.90    6.28
  -2   5  -4  249.90    8.15
  -2   5  -4  272.09    7.84
   2  -5   4  279.44    7.40
   2  -5   4  250.19    8.62
   2  -5   4  280.01    6.30
   2  -5   4  274.47    8.21
  -2   5  -5  239.10    8.83
  -2   5  -5  266.59    7.65
  -2   5  -5  262.01    6.28
  -2   5  -5  247.95    8.51
  -2   5  -5  253.93    7.76
   2  -5   5  268.10    7.53
   2  -5   5  237.00    8.79
   2  -5   5  275.13    6.45
   2  -5   5  261.54    8.66
  -2   5  -6 1201.08   20.09
  -2   5  -6 1343.14   17.26
  -2   5  -6 1303.03   14.15
  -2   5  -6 1284.01   19.11
  -2   5  -6 1315.74   17.25
   2  -5   6 1297.64   16.92
   2  -5   6 1217.11   20.14
   2  -5   6 1342.85   14.37
   2  -5   6 1314.63   20.03
  -2   5  -7   11.89    3.61
  -2   5  -7   19.49    3.24
  -2   5  -7   19.63    2.65
  -2   5  -7   16.74    3.45
  -2   5  -7   19.15    3.04
   2  -5   7   16.87    3.00
   2  -5   7   22.51    4.14
   2  -5   7   20.26    3.85
  -2   5  -8  391.86   13.17
  -2   5  -8  420.13    9.31
  -2   5  -8  407.64   11.94
  -2   5  -8  423.58   10.36
   2  -5   8  409.89   10.87
   2  -5   8  412.13   13.09
   2  -5   8  404.26   12.84
  -2   5  -9  470.60   15.09
  -2   5  -9  497.55   13.54
  -2   5  -9  488.49   11.25
   2  -5   9  493.73   12.60
   2  -5   9  459.31   14.36
   2  -5   9  485.71   14.85
  -2   5 -10   18.75    4.73
  -2   5 -10    0.80    1.62
   2  -5  10   20.43    4.00
   2  -5  10   19.03    4.54
   2  -5  10   21.33    4.97
  -2   5 -11  150.02    9.98
  -2   5 -11  117.73    7.40
   2  -5  11  148.91    8.19
   2  -5  11  160.12    9.66
   2  -5  11  159.36   10.11
  -2   5 -12    8.18    4.42
   2  -5  12   16.26    4.88
   2  -5  12    6.94    4.14
  -2   5 -13  175.35   11.75
   2  -5  13  194.45   11.63
   2  -5  13  185.33   11.83
  -2   5 -14  116.90   10.42
   2  -5  14  113.74    9.51
   2  -5  14  118.53   10.31
  -2   5 -15   19.31    6.32
   2  -5  15   26.14    6.49
   2  -5  15   27.73    7.24
  -2   5 -16   54.26    9.34
   2  -5  16   55.76    9.52
  -2   4  17   43.05    8.37
  -2   4  17   56.75    9.44
   2  -4 -17   48.05    8.55
  -2   4  16   26.02    6.63
  -2   4  16   27.25    6.70
   2  -4 -16   28.84    7.08
  -2   4  15   84.68    9.26
  -2   4  15   90.43    9.45
   2  -4 -15   93.09    9.21
  -2   4  14    3.39    4.18
  -2   4  14    4.97    4.03
   2  -4 -14    3.81    4.01
   2  -4 -14    2.66    4.26
  -2   4  13  286.81   13.62
  -2   4  13  326.02   14.22
   2  -4 -13  291.81   12.79
   2  -4 -13  287.93   13.72
  -2   4  12  115.07    8.67
  -2   4  12  123.37    7.94
  -2   4  12  140.66    9.41
   2  -4 -12  110.64    7.90
   2  -4 -12  121.10    8.96
  -2   4  11  128.92    8.78
  -2   4  11  133.09    7.83
  -2   4  11  160.92    9.33
   2  -4 -11  134.53    8.29
   2  -4 -11  133.39    8.91
  -2   4  10  356.54   13.12
  -2   4  10  341.81   11.35
  -2   4  10  398.65   13.15
  -2   4  10  400.18   10.92
   2  -4 -10  362.27   11.90
   2  -4 -10  313.95   12.34
  -2   4   9   11.55    3.52
  -2   4   9   11.95    3.18
  -2   4   9   12.87    3.60
  -2   4   9   12.05    2.92
   2  -4  -9    8.03    2.85
   2  -4  -9   12.65    4.13
  -2   4   8  825.15   17.63
  -2   4   8  862.65   11.64
  -2   4   8  824.53   15.84
  -2   4   8  850.96   16.39
  -2   4   8  871.70   14.81
   2  -4  -8  732.36   16.61
  -2   4   7  280.40    9.98
  -2   4   7  297.75    6.57
  -2   4   7  280.69    8.97
  -2   4   7  295.71    9.26
  -2   4   7  292.60    8.57
   2  -4  -7  238.88    9.31
  -2   4   6  293.76    8.18
  -2   4   6  260.59    9.07
  -2   4   6  284.20    6.04
  -2   4   6  264.64    8.43
  -2   4   6  281.94    8.27
  -2   4   6  276.48    8.09
   2  -4  -6  199.28    6.64
   2  -4  -6  276.16    5.94
   2  -4  -6  234.57    8.77
  -2   4   5 1169.04   14.70
  -2   4   5 1098.10   17.00
  -2   4   5 1157.12   11.37
  -2   4   5 1067.04   15.68
  -2   4   5 1123.79   15.38
   2  -4  -5 1162.02   14.65
   2  -4  -5 1128.05   11.21
   2  -4  -5  978.21   16.13
  -2   4   4   73.08    3.86
  -2   4   4   62.36    4.28
  -2   4   4   58.83    4.13
  -2   4   4   62.76    3.56
  -2   4   4   59.39    4.08
   2  -4  -4   69.18    3.74
   2  -4  -4   65.27    3.04
   2  -4  -4   58.32    4.38
  -2   4   3  911.45   11.48
  -2   4   3  842.59   13.07
  -2   4   3  843.51   12.95
  -2   4   3  880.87   10.45
  -2   4   3  860.05   12.82
   2  -4  -3  890.37    9.95
   2  -4  -3  813.56   13.06
  -2   4   2 1242.50   12.96
  -2   4   2 1152.16   14.26
  -2   4   2 1138.89   14.59
  -2   4   2 1226.14   11.06
  -2   4   2 1166.38   14.66
   2  -4  -2 1228.28   12.12
  -2   4   1  824.37   10.63
  -2   4   1  752.19   10.76
  -2   4   1  738.35   11.58
  -2   4   1  845.99    8.65
  -2   4   1  764.61   11.79
   2  -4  -1  785.08   10.33
   2  -4  -1  760.95   11.08
   2  -4  -1  837.46    8.57
  -2   4   0 1331.69   13.91
  -2   4   0 1245.27   14.83
  -2   4   0 1261.24   14.90
   2  -4   0 1272.98   13.93
   2  -4   0 1340.43   13.75
   2  -4   0 1334.18   11.09
  -2   4  -1  521.80    9.32
  -2   4  -1  533.00    8.24
  -2   4  -1  500.63    9.54
  -2   4  -1  512.66    9.58
   2  -4   1  502.75    9.44
   2  -4   1  419.12    7.37
   2  -4   1  528.35    7.75
  -2   4  -2 1776.63   18.17
  -2   4  -2 1901.27   15.32
  -2   4  -2 1856.53   15.01
  -2   4  -2 1706.45   17.64
  -2   4  -2 1810.24   17.90
   2  -4   2 1908.97   15.25
   2  -4   2 1870.30   16.14
  -2   4  -3  105.01    5.16
  -2   4  -3  113.02    4.21
  -2   4  -3  110.17    3.98
  -2   4  -3   98.68    4.71
  -2   4  -3  105.91    4.78
   2  -4   3  110.74    4.15
   2  -4   3   98.40    5.06
   2  -4   3  114.67    4.10
   2  -4   3  106.58    4.57
  -2   4  -4  439.60   10.58
  -2   4  -4  509.93    8.79
  -2   4  -4  487.39    8.17
  -2   4  -4  460.37    9.87
  -2   4  -4  472.79    9.55
   2  -4   4  478.02    8.54
   2  -4   4  444.03   10.65
   2  -4   4  489.54    8.21
   2  -4   4  471.58   10.12
  -2   4  -5 1549.00   20.81
  -2   4  -5 1641.37   15.62
  -2   4  -5 1612.80   18.96
  -2   4  -5 1666.18   17.98
   2  -4   5 1666.27   16.81
   2  -4   5 1563.03   20.77
   2  -4   5 1647.66   20.25
  -2   4  -6    8.79    2.92
  -2   4  -6    7.01    1.89
  -2   4  -6    4.55    2.16
  -2   4  -6    5.80    2.03
   2  -4   6    7.49    2.09
   2  -4   6    9.10    2.76
   2  -4   6    6.00    2.55
  -2   4  -7 1260.33   21.22
  -2   4  -7 1384.12   16.38
  -2   4  -7 1309.49   16.78
   2  -4   7 1315.36   17.32
   2  -4   7 1280.30   20.86
   2  -4   7 1317.25   20.99
  -2   4  -8  182.56    9.17
  -2   4  -8  181.43    6.82
  -2   4  -8  141.37    6.67
  -2   4  -8  173.70    6.72
   2  -4   8  169.84    7.10
   2  -4   8  173.36    8.59
   2  -4   8  169.85    8.60
  -2   4  -9  187.05    9.76
  -2   4  -9  188.05    7.40
  -2   4  -9  189.26    8.32
  -2   4  -9  193.54    7.24
   2  -4   9  198.29    8.09
   2  -4   9  195.18    9.47
   2  -4   9  185.63    9.47
  -2   4 -10  384.21   14.15
  -2   4 -10  417.24   12.33
   2  -4  10  390.60   11.72
   2  -4  10  420.27   14.12
   2  -4  10  398.03   14.15
  -2   4 -11   -0.98    2.97
  -2   4 -11   -0.72    2.56
   2  -4  11    2.13    2.61
   2  -4  11   -0.98    2.80
   2  -4  11    2.81    3.29
  -2   4 -12   99.85    8.71
   2  -4  12  105.15    8.54
   2  -4  12  109.88    9.16
  -2   4 -13  111.54    9.59
   2  -4  13  126.46    9.62
   2  -4  13  122.56    9.90
  -2   4 -14   68.96    8.46
   2  -4  14   55.95    7.84
   2  -4  14   62.47    8.76
  -2   4 -15   80.04    9.37
   2  -4  15   85.19    9.10
   2  -4  15   77.19    9.14
  -2   4 -16    3.55    5.21
   2  -4  16    1.08    4.58
  -2   3  17   56.88    9.13
  -2   3  17   64.89    9.62
  -2   3  16   52.02    8.30
  -2   3  16   61.80    8.88
   2  -3 -16   53.84    8.41
   2  -3 -16   56.96    8.61
  -2   3  15    4.31    4.31
  -2   3  15    4.55    4.28
   2  -3 -15    4.28    4.32
   2  -3 -15    4.52    4.59
  -2   3  14  180.76   11.50
  -2   3  14  190.00   11.48
   2  -3 -14  190.11   11.33
   2  -3 -14  183.42   11.10
  -2   3  13   49.82    7.18
  -2   3  13   57.22    6.15
  -2   3  13   61.03    7.01
   2  -3 -13   50.70    6.90
   2  -3 -13   56.93    6.81
  -2   3  12  231.85   11.44
  -2   3  12  238.26   10.26
  -2   3  12  253.97   11.71
   2  -3 -12  236.46   10.95
   2  -3 -12  220.68   10.96
  -2   3  11  284.88   12.19
  -2   3  11  271.87   10.48
  -2   3  11  305.90   12.17
   2  -3 -11  280.68   11.18
   2  -3 -11  267.16   11.61
  -2   3  10   75.03    6.49
  -2   3  10   67.12    5.46
  -2   3  10   76.64    6.25
  -2   3  10   77.01    4.87
   2  -3 -10   70.85    6.26
   2  -3 -10   63.91    6.22
  -2   3   9  687.61   16.43
  -2   3   9  761.71   11.15
  -2   3   9  650.06   14.28
  -2   3   9  741.34   16.12
  -2   3   9  741.97   12.68
   2  -3  -9  665.87   14.90
   2  -3  -9  576.12   14.77
  -2   3   8   29.79    4.28
  -2   3   8   30.35    2.67
  -2   3   8   24.67    3.54
  -2   3   8   29.91    4.09
  -2   3   8   35.79    3.49
   2  -3  -8   28.20    3.88
   2  -3  -8   23.17    4.07
  -2   3   7  380.73   11.05
  -2   3   7  415.08    6.92
  -2   3   7  371.11    9.92
  -2   3   7  424.64   10.56
  -2   3   7  407.31    8.87
   2  -3  -7  383.01    9.88
   2  -3  -7  349.02   10.44
  -2   3   6  407.15    9.41
  -2   3   6  356.21   10.03
  -2   3   6  388.15    6.03
  -2   3   6  355.72    9.16
  -2   3   6  370.00    8.92
  -2   3   6  388.79    8.39
   2  -3  -6  385.86    9.19
   2  -3  -6  320.68    9.42
  -2   3   5   35.76    3.18
  -2   3   5   32.40    3.32
  -2   3   5   31.30    1.89
  -2   3   5   37.31    3.28
  -2   3   5   -0.01    0.38
  -2   3   5   29.85    2.85
   2  -3  -5   34.41    3.18
   2  -3  -5   29.31    1.83
   2  -3  -5   24.42    3.29
  -2   3   4 1070.09   12.90
  -2   3   4  981.08   13.96
  -2   3   4  943.52   13.23
  -2   3   4 1024.40   11.60
  -2   3   4 1016.90   12.61
   2  -3  -4  931.96   12.07
   2  -3  -4 1015.44    8.22
   2  -3  -4  908.41   13.57
  -2   3   3  281.21    6.36
  -2   3   3  250.14    6.64
  -2   3   3  247.86    6.61
  -2   3   3  267.19    5.21
  -2   3   3  264.85    6.43
   2  -3  -3  288.49    4.59
   2  -3  -3  269.90    7.13
  -2   3   2  651.20    9.00
  -2   3   2  600.54    9.22
  -2   3   2  594.85    9.62
  -2   3   2  624.44    6.43
  -2   3   2  617.49    9.47
   2  -3  -2  644.53    7.29
   2  -3  -2  634.83    9.88
  -2   3   1 1554.43   13.67
  -2   3   1 1262.92   11.90
  -2   3   1 1382.83   14.04
  -2   3   1 1614.18    8.90
  -2   3   1 1439.67   14.26
   2  -3  -1 1424.34   11.86
   2  -3  -1 1498.11   14.07
   2  -3  -1 1562.78    8.73
  -2   3   0    3.77    1.32
  -2   3   0    6.52    1.30
  -2   3   0    3.82    1.40
  -2   3   0    4.85    1.44
   2  -3   0    4.25    1.37
   2  -3   0    4.33    1.34
   2  -3   0    6.08    1.02
  -2   3  -1  920.89   11.64
  -2   3  -1  949.27    8.84
  -2   3  -1  934.63   10.31
  -2   3  -1  896.79   11.16
  -2   3  -1  877.48   11.28
   2  -3   1  842.67   11.07
   2  -3   1   -0.24    0.46
   2  -3   1  931.55    9.10
  -2   3  -2  139.07    5.16
  -2   3  -2  149.53    3.78
  -2   3  -2  145.39    4.34
  -2   3  -2  140.19    4.86
  -2   3  -2  142.75    4.96
   2  -3   2  149.48    3.75
   2  -3   2  127.88    4.99
   2  -3   2  148.11    4.36
   2  -3   2  146.68    4.54
  -2   3  -3  358.17    8.59
  -2   3  -3  409.36    6.50
  -2   3  -3  395.73    7.20
  -2   3  -3  282.41    6.76
  -2   3  -3  370.18    7.75
   2  -3   3  383.46    6.27
   2  -3   3  363.39    8.69
   2  -3   3  378.94    7.91
  -2   3  -4  600.44   11.81
  -2   3  -4  630.71    9.54
  -2   3  -4  614.16   10.21
   2  -3   4  627.17    8.82
   2  -3   4  570.47   11.45
   2  -3   4  604.09   11.06
  -2   3  -5   56.31    4.52
  -2   3  -5   58.33    3.67
  -2   3  -5   56.57    3.70
  -2   3  -5   54.43    3.70
   2  -3   5   59.29    3.39
   2  -3   5   51.80    4.28
   2  -3   5   50.55    4.06
  -2   3  -6 2009.50   24.49
  -2   3  -6 2157.75   20.17
  -2   3  -6 2104.65   20.74
  -2   3  -6 2008.60   19.54
   2  -3   6 1977.44   18.90
   2  -3   6 2051.86   24.21
   2  -3   6 2067.29   24.15
  -2   3  -7   12.42    3.32
  -2   3  -7   13.95    2.75
  -2   3  -7   13.84    2.85
  -2   3  -7   12.90    2.45
   2  -3   7   14.13    2.64
   2  -3   7   11.07    2.99
   2  -3   7   10.43    3.02
  -2   3  -8  875.75   18.42
  -2   3  -8  953.42   15.52
  -2   3  -8  973.08   15.85
  -2   3  -8  900.93   14.06
   2  -3   8  876.51   14.94
   2  -3   8  920.28   18.13
   2  -3   8  918.03   18.77
  -2   3  -9  419.78   13.73
  -2   3  -9  454.95   11.56
  -2   3  -9  445.78   11.46
  -2   3  -9  428.55   10.26
   2  -3   9  415.16   11.31
   2  -3   9  440.25   13.38
   2  -3   9  440.88   14.00
  -2   3 -10   23.70    5.09
  -2   3 -10   22.10    3.97
  -2   3 -10   20.91    3.90
   2  -3  10   17.42    3.71
   2  -3  10   22.27    4.66
   2  -3  10   19.04    4.60
  -2   3 -11  162.81    9.93
  -2   3 -11  181.34    8.55
   2  -3  11  170.74    8.63
   2  -3  11  188.92   10.11
   2  -3  11  176.85   10.33
  -2   3 -12   -4.54    3.19
   2  -3  12   -2.21    3.00
   2  -3  12    0.16    3.28
  -2   3 -13   78.70    8.38
   2  -3  13   83.69    8.05
   2  -3  13   85.71    8.86
  -2   3 -14   62.25    8.66
   2  -3  14   82.20    8.45
   2  -3  14   71.52    8.49
  -2   3 -15   18.39    6.06
   2  -3  15   20.36    6.38
  -2   3 -16   59.21    9.60
   2  -3  16   56.45    9.34
  -2   2  17   48.05    8.41
  -2   2  17   44.67    8.24
   2  -2 -17   41.06    8.20
  -2   2  16   21.87    6.04
  -2   2  16   33.67    7.30
   2  -2 -16   23.99    6.27
  -2   2  15  201.48   12.41
  -2   2  15  215.12   12.65
   2  -2 -15  196.97   11.93
   2  -2 -15  206.08   11.96
  -2   2  14    0.28    3.54
  -2   2  14    3.25    3.86
   2  -2 -14    3.62    4.04
   2  -2 -14    0.27    3.58
  -2   2  13  250.31   12.22
  -2   2  13  273.73   11.37
  -2   2  13  289.17   12.91
   2  -2 -13  256.59   12.24
   2  -2 -13  248.66   11.56
  -2   2  12   76.82    7.06
  -2   2  12   80.75    6.48
  -2   2  12   83.49    7.19
   2  -2 -12   82.91    7.49
   2  -2 -12   79.72    7.24
  -2   2  11  122.51    8.05
  -2   2  11  126.72    7.43
  -2   2  11  144.71    8.71
   2  -2 -11  129.08    8.07
   2  -2 -11  127.52    7.94
  -2   2  10  608.82   15.90
  -2   2  10  708.90   11.49
  -2   2  10  576.06   13.99
  -2   2  10  651.96   15.89
   2  -2 -10  577.80   14.80
   2  -2 -10  551.34   14.39
  -2   2   9  159.06    8.05
  -2   2   9  171.86    5.49
  -2   2   9  139.67    7.00
  -2   2   9  164.14    7.99
  -2   2   9  172.21    5.63
   2  -2  -9  157.79    7.94
   2  -2  -9  147.27    7.82
  -2   2   8  529.20   13.25
  -2   2   8  579.64    8.61
  -2   2   8  480.51   11.55
  -2   2   8  566.65   12.82
  -2   2   8  560.93    9.32
   2  -2  -8  524.86   12.42
   2  -2  -8  469.55   12.03
  -2   2   7  354.93   10.17
  -2   2   7  402.08    6.42
  -2   2   7  335.46    9.11
  -2   2   7  386.08    9.87
  -2   2   7  387.82    7.49
   2  -2  -7  361.18    9.66
   2  -2  -7  318.76    9.31
  -2   2   6 1324.00   16.81
  -2   2   6 1219.73   17.23
  -2   2   6 1341.25    9.80
  -2   2   6 1158.78   15.71
  -2   2   6 1301.05   16.01
  -2   2   6 1346.64   13.18
   2  -2  -6 1293.55   16.64
   2  -2  -6 1140.83   16.06
  -2   2   5  545.67   10.06
  -2   2   5  535.41    5.06
  -2   2   5  498.77    9.79
  -2   2   5  553.11    8.25
   2  -2  -5  538.53   10.03
   2  -2  -5  504.43   10.08
  -2   2   4    6.91    1.74
  -2   2   4    5.82    1.67
  -2   2   4    7.03    0.85
  -2   2   4    6.52    1.66
  -2   2   4    7.56    1.48
  -2   2   4    8.03    1.56
   2  -2  -4    7.23    1.79
   2  -2  -4    6.43    1.90
  -2   2   3  295.02    6.29
  -2   2   3  267.39    6.23
  -2   2   3  264.73    6.28
  -2   2   3  274.03    4.73
  -2   2   3  346.51    6.29
   2  -2  -3  305.52    2.97
   2  -2  -3  288.84    6.67
  -2   2   2  820.10    9.63
  -2   2   2  750.80    8.97
  -2   2   2  738.98    9.60
  -2   2   2  758.39    5.46
  -2   2   2  808.09    9.34
   2  -2  -2  790.47    6.14
   2  -2  -2  806.88   10.05
  -2   2   1  443.51    6.95
  -2   2   1  226.60    4.20
  -2   2   1  399.05    6.68
  -2   2   1  424.19    6.87
   2  -2  -1  390.35    5.35
   2  -2  -1  437.50    7.00
  -2   2   0 5950.92   48.22
  -2   2   0 5296.33   32.56
  -2   2   0 4788.52   27.51
  -2   2   0 5498.92   44.24
  -2   2   0 5097.54   24.00
   2  -2   0 4850.83   41.63
   2  -2   0 4809.08   27.63
   2  -2   0 5249.98   34.39
  -2   2  -1 4716.20   37.77
  -2   2  -1 4924.15   31.17
  -2   2  -1 3986.58   26.94
  -2   2  -1 4291.13   30.47
   2  -2   1 4195.73   22.76
   2  -2   1 3999.31   26.89
   2  -2   1 4304.36   34.83
  -2   2  -2 1276.02   13.95
  -2   2  -2 1357.08    8.43
  -2   2  -2 1253.52   12.15
  -2   2  -2 1230.61   11.22
  -2   2  -2 1216.50   12.66
   2  -2   2 1299.48    8.21
   2  -2   2 1152.87   13.27
   2  -2   2 1186.44   11.82
  -2   2  -3  454.46    9.23
  -2   2  -3  476.89    8.16
  -2   2  -3  470.41    7.46
  -2   2  -3  439.64    8.03
   2  -2   3  470.97    6.17
   2  -2   3  432.12    8.99
   2  -2   3  424.49    8.34
  -2   2  -4  611.75   11.51
  -2   2  -4  626.44   10.02
  -2   2  -4  630.97    9.12
  -2   2  -4  590.48    9.73
   2  -2   4  599.71    8.17
   2  -2   4  577.51   11.12
   2  -2   4  578.08   10.76
  -2   2  -5  779.71   13.97
  -2   2  -5  795.24   12.17
  -2   2  -5  821.28   11.14
  -2   2  -5  740.55   11.35
   2  -2   5  771.79   10.54
   2  -2   5  779.47   13.85
   2  -2   5  770.10   13.71
  -2   2  -6   11.06    2.94
  -2   2  -6   13.43    2.63
  -2   2  -6   11.66    2.21
  -2   2  -6   12.16    2.31
   2  -2   6    9.69    2.08
   2  -2   6   14.03    3.02
   2  -2   6   10.84    2.71
  -2   2  -7  612.50   14.23
  -2   2  -7  656.42   12.80
  -2   2  -7  690.22   11.74
  -2   2  -7  655.37   11.72
   2  -2   7  617.05   11.67
   2  -2   7  657.58   14.35
   2  -2   7  625.01   14.49
  -2   2  -8  153.41    8.30
  -2   2  -8  156.22    7.14
  -2   2  -8  176.16    6.74
  -2   2  -8  154.08    6.34
   2  -2   8  150.90    6.74
   2  -2   8  163.00    7.99
   2  -2   8  165.28    8.60
  -2   2  -9  529.92   15.01
  -2   2  -9  566.61   13.56
  -2   2  -9  582.91   12.17
  -2   2  -9  576.87   11.92
   2  -2   9  564.36   13.07
   2  -2   9  561.89   14.78
   2  -2   9  544.54   15.49
  -2   2 -10  374.32   13.48
  -2   2 -10  373.69   11.84
  -2   2 -10  400.31   10.89
   2  -2  10  362.39   11.33
   2  -2  10  394.60   13.30
   2  -2  10  396.36   14.12
  -2   2 -11   38.21    6.04
  -2   2 -11   42.38    5.54
   2  -2  11   39.43    5.28
   2  -2  11   39.44    5.91
   2  -2  11   44.03    6.65
  -2   2 -12   99.66    8.47
  -2   2 -12  129.50    8.28
   2  -2  12  107.88    7.58
   2  -2  12  118.15    8.64
   2  -2  12  104.00    8.73
  -2   2 -13   19.37    5.52
   2  -2  13   20.73    5.32
   2  -2  13   30.23    6.30
  -2   2 -14   77.14    8.58
   2  -2  14   89.99    8.63
   2  -2  14   79.25    9.17
  -2   2 -15  105.94   10.55
   2  -2  15  107.83   10.82
  -2   2 -16    4.64    5.17
   2  -2  16   -0.10    4.55
  -2   1  18   31.90    7.68
  -2   1  18   26.93    7.26
   2  -1 -18   21.66    7.13
  -2   1  17   89.80    9.85
  -2   1  17   92.01   10.34
   2  -1 -17   84.22   10.07
  -2   1  16   80.19    9.01
  -2   1  16   89.57    9.67
   2  -1 -16   79.57    9.34
  -2   1  15    7.25    4.22
  -2   1  15    8.29    4.84
   2  -1 -15    9.18    4.72
  -2   1  14  257.56   12.75
  -2   1  14  267.84   11.74
  -2   1  14  289.28   13.75
   2  -1 -14  240.47   12.38
   2  -1 -14  258.53   11.93
   2  -1 -14  185.05    9.99
  -2   1  13   -0.55    3.07
  -2   1  13   -2.67    2.40
  -2   1  13    0.55    3.13
   2  -1 -13    0.52    3.52
   2  -1 -13    0.60    3.17
   2  -1 -13    2.88    3.09
  -2   1  12  145.70    8.97
  -2   1  12  138.05    8.02
  -2   1  12  150.17    9.30
   2  -1 -12  134.47    8.75
   2  -1 -12  132.97    8.30
  -2   1  11  257.23   10.95
  -2   1  11  243.44    9.80
  -2   1  11  268.51   11.08
   2  -1 -11  241.08   10.62
   2  -1 -11  228.41    9.77
  -2   1  10    4.44    2.74
  -2   1  10    6.43    2.10
  -2   1  10    4.08    2.45
  -2   1  10   15.17    3.84
   2  -1 -10    4.70    3.20
   2  -1 -10    4.69    2.86
  -2   1   9  377.01   11.74
  -2   1   9  433.99    8.49
  -2   1   9  350.91   10.45
  -2   1   9  402.88   11.66
  -2   1   9  425.67    6.98
   2  -1  -9  367.76   11.48
   2  -1  -9  334.88   10.33
  -2   1   8  411.33   11.38
  -2   1   8  461.36    7.87
  -2   1   8  365.68    9.97
  -2   1   8  438.44   11.20
  -2   1   8  456.15    6.89
   2  -1  -8  372.15   10.72
   2  -1  -8  371.11   10.06
  -2   1   7  826.02   14.86
  -2   1   7  939.10    9.82
  -2   1   7  783.03   13.64
  -2   1   7  878.08   14.40
  -2   1   7  945.72    9.33
   2  -1  -7  806.58   14.36
   2  -1  -7  759.55   13.15
  -2   1   6 1904.27   20.74
  -2   1   6 2197.25   12.70
  -2   1   6 1761.32   18.95
  -2   1   6 2122.69   20.21
  -2   1   6 2220.02   13.54
   2  -1  -6 1961.89   20.45
   2  -1  -6 1859.86   18.78
  -2   1   5  513.84    9.74
  -2   1   5  463.20    9.50
  -2   1   5  563.66    5.17
  -2   1   5  432.46    8.88
  -2   1   5  507.53    8.92
  -2   1   5  657.56    7.17
   2  -1  -5  487.68    9.53
   2  -1  -5  489.01    9.17
  -2   1   4 3006.80   21.17
  -2   1   4 2689.42   20.37
  -2   1   4 2484.84   19.33
  -2   1   4 3157.02   19.32
   2  -1  -4 2905.33   20.81
   2  -1  -4 2935.84   20.07
  -2   1   3  210.25    5.33
  -2   1   3  186.72    4.90
  -2   1   3  217.22    5.37
  -2   1   3  219.94    4.23
  -2   1   3  213.75    4.12
   2  -1  -3  208.61    5.32
   2  -1  -3  216.14    5.28
  -2   1   2 1388.57   11.99
  -2   1   2 1217.20   10.27
  -2   1   2 1211.25   11.18
  -2   1   2 1465.36    7.72
  -2   1   2 1345.69   10.35
   2  -1  -2 1174.52    6.33
   2  -1  -2 1420.43   11.97
  -2   1   1 1645.84   12.42
  -2   1   1 1334.42    8.41
  -2   1   1 1536.68   12.00
  -2   1   1 1416.51   10.82
  -2   1   1 1608.99   11.05
  -2   1   1 1350.62   10.88
   2  -1  -1 1296.96    8.90
   2  -1  -1 1503.88   11.87
   2  -1  -1 1554.25   11.58
  -2   1   0  501.97    7.04
  -2   1   0  460.42    2.98
  -2   1   0  536.99    7.29
  -2   1   0  209.29    3.77
   2  -1   0  407.85    6.06
   2  -1   0  435.88    4.69
  -2   1  -1 5580.34   36.42
  -2   1  -1 4895.31   28.90
  -2   1  -1 5502.60   41.74
  -2   1  -1 4415.07   39.86
   2  -1   1 4454.07   40.34
   2  -1   1 4617.07   31.86
  -2   1  -2  630.70    9.05
  -2   1  -2  634.68    6.36
  -2   1  -2  559.24    8.49
   2  -1   2  556.27    5.07
   2  -1   2  558.01    9.06
   2  -1   2  576.95    8.50
  -2   1  -3  205.71    6.19
  -2   1  -3  198.75    5.70
  -2   1  -3  206.40    4.14
  -2   1  -3  179.16    5.32
   2  -1   3  191.44    4.07
   2  -1   3  182.93    5.90
   2  -1   3  178.42    5.65
  -2   1  -4  907.47   13.44
  -2   1  -4  940.18   12.99
  -2   1  -4  943.32    9.45
  -2   1  -4  809.22   11.43
   2  -1   4  834.06    9.79
   2  -1   4  828.35   13.03
   2  -1   4  837.28   13.09
  -2   1  -5  486.24   10.76
  -2   1  -5  479.42   10.09
  -2   1  -5  508.24    7.77
  -2   1  -5  451.54    9.08
   2  -1   5  447.24    8.26
   2  -1   5  457.96   10.49
   2  -1   5  451.80   10.75
  -2   1  -6 1335.62   18.94
  -2   1  -6 1375.17   18.15
  -2   1  -6 1428.63   14.17
  -2   1  -6 1308.45   16.02
   2  -1   6 1314.94   15.65
   2  -1   6 1361.61   19.10
   2  -1   6 1294.45   19.36
  -2   1  -7    1.45    2.34
  -2   1  -7   -0.72    1.79
  -2   1  -7    3.34    1.65
  -2   1  -7    2.85    1.80
   2  -1   7    1.18    1.74
   2  -1   7    2.91    2.18
   2  -1   7    1.10    2.16
  -2   1  -8  329.02   11.10
  -2   1  -8  368.82   11.01
  -2   1  -8  373.25    8.73
  -2   1  -8  354.52    9.34
   2  -1   8  350.49    9.88
   2  -1   8  365.03   11.46
   2  -1   8  345.41   11.83
   2  -1   8  349.90    9.30
  -2   1  -9  126.39    7.80
  -2   1  -9  131.02    7.45
  -2   1  -9  146.32    6.20
  -2   1  -9  139.16    6.52
   2  -1   9  133.37    6.91
   2  -1   9  126.83    7.48
   2  -1   9  115.04    7.77
   2  -1   9  135.30    6.43
  -2   1 -10   41.62    5.82
  -2   1 -10   43.42    5.12
   2  -1  10   49.29    5.22
   2  -1  10   48.75    6.15
   2  -1  10   45.53    6.21
  -2   1 -11  356.23   13.65
  -2   1 -11  395.38   13.40
   2  -1  11  390.25   12.69
   2  -1  11  416.34   14.11
   2  -1  11  372.90   14.74
  -2   1 -12    6.24    4.04
  -2   1 -12    5.43    3.61
   2  -1  12    2.47    3.06
   2  -1  12    3.56    3.36
   2  -1  12    3.85    3.79
  -2   1 -13  228.97   12.65
  -2   1 -13  234.36   11.71
   2  -1  13  241.30   12.10
   2  -1  13  233.04   13.02
  -2   1 -14   95.34    9.24
   2  -1  14   87.49    9.50
  -2   1 -15   60.07    9.02
   2  -1  15   53.03    8.73
  -2   1 -16   71.92   10.00
   2  -1  16   79.71   10.88
  -2   0  18   61.92    9.45
  -2   0  18   73.14   10.47
   2   0 -18   56.94    9.49
  -2   0  17    9.44    5.44
  -2   0  17   13.02    5.98
   2   0 -17    6.87    5.38
  -2   0  16   81.80    8.66
  -2   0  16  105.70    9.93
   2   0 -16   81.93    9.03
  -2   0  15  163.72   11.05
  -2   0  15  168.21   10.20
  -2   0  15  186.47   12.02
   2   0 -15  154.26   10.89
   2   0 -15  173.72   10.46
  -2   0  14   12.31    4.68
  -2   0  14    8.34    3.89
  -2   0  14    8.81    4.22
   2   0 -14    8.00    4.59
   2   0 -14   10.07    4.14
  -2   0  13  227.44   11.48
  -2   0  13  209.62   10.16
  -2   0  13  215.28   11.22
   2   0 -13  195.68   10.81
   2   0 -13  204.06    9.76
   2   0 -13  219.01   10.48
  -2   0  12   11.09    3.68
  -2   0  12   20.24    4.08
  -2   0  12   11.86    4.04
   2   0 -12    8.25    3.82
   2   0 -12   11.15    3.63
   2   0 -12   18.18    4.05
  -2   0  11   15.69    3.88
  -2   0  11   21.47    3.33
  -2   0  11   14.98    3.52
  -2   0  11   14.93    3.96
   2   0 -11   14.94    4.29
   2   0 -11   14.99    3.69
   2   0 -11   16.31    3.70
  -2   0  10  170.85    8.49
  -2   0  10  193.83    6.76
  -2   0  10  168.36    7.82
  -2   0  10  189.04    8.84
   2   0 -10  165.52    8.53
   2   0 -10  143.04    7.18
  -2   0   9   20.57    3.72
  -2   0   9   24.49    2.98
  -2   0   9   20.16    3.43
  -2   0   9   25.63    4.12
   2   0  -9   20.76    3.91
   2   0  -9   21.46    3.54
  -2   0   8 1495.95   21.03
  -2   0   8 1628.50   15.47
  -2   0   8 1301.23   18.57
  -2   0   8 1512.06   20.57
   2   0  -8 1324.68   19.74
   2   0  -8 1302.94   16.91
  -2   0   7  847.89   14.79
  -2   0   7  982.06   10.89
  -2   0   7  793.42   13.70
  -2   0   7  951.70   15.13
   2   0  -7  814.12   14.48
   2   0  -7  788.77   12.27
  -2   0   6  517.02   10.74
  -2   0   6  618.04    7.74
  -2   0   6  493.83   10.15
  -2   0   6  597.85   10.94
  -2   0   6  609.33    4.47
   2   0  -6  518.38   10.75
   2   0  -6  527.49    9.28
  -2   0   5 2321.56   20.53
  -2   0   5 2140.02   19.78
  -2   0   5 2550.78   13.60
  -2   0   5 1919.18   18.37
  -2   0   5 2482.23   19.82
  -2   0   5 2357.28   13.63
   2   0  -5 2201.39   20.02
   2   0  -5 2300.16   17.38
  -2   0   4  960.47   12.05
  -2   0   4  920.12   11.83
  -2   0   4 1071.10    7.79
  -2   0   4  811.68   11.03
  -2   0   4 1054.65   11.45
  -2   0   4  946.96    6.49
   2   0  -4  954.72   12.03
   2   0  -4 1046.01   10.75
  -2   0   3 2259.40   16.52
  -2   0   3 2083.31   15.59
  -2   0   3 2335.82   19.90
  -2   0   3 1812.16   14.82
  -2   0   3 2016.47   14.21
   2   0  -3 2173.59   16.19
   2   0  -3 2416.31   14.95
  -2   0   2  313.29    5.64
  -2   0   2  297.66    5.17
  -2   0   2  274.43    4.04
  -2   0   2  322.75    5.31
  -2   0   2  244.38    4.91
  -2   0   2  265.37    4.37
   2   0  -2  330.46    5.37
  -2   0   1   95.13    2.99
  -2   0   1   78.26    2.25
  -2   0   1   71.36    2.45
  -2   0   1   95.75    3.06
  -2   0   1   -0.07    0.16
  -2   0   1   80.17    2.74
   2   0  -1   78.15    2.57
   2   0  -1   93.85    2.50
  -2   0   0 1383.42   10.67
  -2   0   0 1578.19    8.20
  -2   0   0 1256.86   11.06
  -2   0   0 1413.54   11.96
  -2   0   0 1203.60    7.36
  -2   0   0 1194.24   10.99
   2   0   0 1519.71    8.00
   2   0   0 1225.37   10.90
   2   0   0 1378.45   10.34
  -2   0  -1   87.69    3.05
  -2   0  -1  115.17    3.97
  -2   0  -1  107.69    1.68
  -2   0  -1  100.70    3.66
   2   0   1  109.42    2.45
   2   0   1  102.20    3.75
   2   0   1  110.14    3.71
  -2   0  -2  527.77    8.08
  -2   0  -2  534.61    8.92
  -2   0  -2  463.31    8.04
   2   0   2  495.42    6.02
   2   0   2  472.49    8.47
   2   0   2  506.36    8.59
  -2   0  -3   64.93    3.63
  -2   0  -3   57.20    3.64
  -2   0  -3   64.91    1.86
  -2   0  -3   56.89    3.35
   2   0   3   57.68    2.72
   2   0   3   54.26    3.57
   2   0   3   56.23    3.66
  -2   0  -4  335.29    7.94
  -2   0  -4  343.25    8.56
  -2   0  -4  353.18    4.88
  -2   0  -4  319.57    7.58
   2   0   4  322.00    6.67
   2   0   4  318.28    8.23
   2   0   4  315.55    8.44
  -2   0  -5  264.47    7.88
  -2   0  -5  258.71    8.01
  -2   0  -5  274.01    5.15
  -2   0  -5  248.37    7.16
   2   0   5  248.26    6.64
   2   0   5  247.46    7.85
   2   0   5  254.24    4.95
   2   0   5  256.02    8.38
   2   0   5  240.27    7.00
  -2   0  -6   45.86    4.12
  -2   0  -6   51.13    4.56
  -2   0  -6   42.57    2.74
  -2   0  -6   46.27    3.76
   2   0   6   37.95    3.43
   2   0   6   42.03    3.99
   2   0   6   42.05    2.65
   2   0   6   45.52    4.67
   2   0   6   45.67    3.74
  -2   0  -7  849.47   15.98
  -2   0  -7  858.02   16.25
  -2   0  -7  884.44   11.30
  -2   0  -7  848.13   14.23
   2   0   7  821.38   14.15
   2   0   7  843.65   15.99
   2   0   7  805.16   10.79
   2   0   7  818.24   17.01
   2   0   7  817.36   13.95
  -2   0  -8   72.93    5.78
  -2   0  -8   73.35    5.72
  -2   0  -8   74.91    4.20
  -2   0  -8   69.53    4.94
   2   0   8   69.25    5.13
   2   0   8   68.72    5.54
   2   0   8   65.41    4.02
   2   0   8   66.20    5.96
   2   0   8   67.16    4.85
  -2   0  -9  163.24    8.68
  -2   0  -9  165.61    8.44
  -2   0  -9  172.88    7.37
   2   0   9  164.91    7.81
   2   0   9  161.57    8.25
   2   0   9  157.64    8.97
   2   0   9  162.37    7.19
  -2   0 -10  309.02   12.13
  -2   0 -10  309.45   11.93
  -2   0 -10  332.31   10.35
   2   0  10  321.72   11.23
   2   0  10  317.75   11.92
   2   0  10  319.24   13.15
   2   0  10  332.65   10.36
  -2   0 -11   43.11    6.15
  -2   0 -11   44.02    6.07
   2   0  11   42.93    5.72
   2   0  11   39.24    5.72
   2   0  11   39.10    6.23
  -2   0 -12  252.36   12.34
  -2   0 -12  255.22   12.06
   2   0  12  257.30   11.39
   2   0  12  277.73   12.24
   2   0  12  228.49   12.38
  -2   0 -13   46.41    7.11
  -2   0 -13   46.28    6.86
   2   0  13   46.99    6.87
   2   0  13   43.28    7.40
  -2   0 -14  152.35   11.17
  -2   0 -14  154.96   10.75
   2   0  14  125.70   10.67
  -2   0 -15   87.03    9.27
   2   0  15   83.61    9.66
  -2   0 -16    7.74    5.42
   2   0  16    5.84    5.35
  -2  -1  18    3.73    4.96
  -2  -1  18   -2.86    4.50
   2   1 -18    5.96    5.81
  -2  -1  17   77.13    9.25
  -2  -1  17   78.30    9.29
   2   1 -17   78.27    9.46
  -2  -1  16   65.70    8.80
  -2  -1  16   74.45    9.00
   2   1 -16   73.06    9.60
  -2  -1  15   41.79    6.90
  -2  -1  15   43.43    6.59
  -2  -1  15   51.37    7.70
   2   1 -15   39.31    7.05
   2   1 -15   48.12    6.95
  -2  -1  14  206.84   11.52
  -2  -1  14  211.74   10.64
  -2  -1  14  229.14   12.21
   2   1 -14  188.14   11.29
   2   1 -14  210.48   10.71
  -2  -1  13   10.20    4.00
  -2  -1  13    8.50    3.56
  -2  -1  13   12.45    4.27
   2   1 -13   10.35    4.20
   2   1 -13    9.01    3.81
  -2  -1  12  197.14   10.16
  -2  -1  12  196.61    9.56
  -2  -1  12  187.65   10.04
   2   1 -12  177.83    9.98
   2   1 -12  186.86    8.54
   2   1 -12  182.27    9.43
  -2  -1  11  353.17   12.43
  -2  -1  11  417.92   10.58
  -2  -1  11  385.64   12.38
  -2  -1  11  412.32   13.67
   2   1 -11  353.96   12.83
   2   1 -11  358.25   10.56
   2   1 -11  387.26   12.52
  -2  -1  10  140.90    7.76
  -2  -1  10  156.31    6.42
  -2  -1  10  136.28    7.27
  -2  -1  10  150.72    8.08
   2   1 -10  137.11    8.30
   2   1 -10  128.01    6.49
   2   1 -10  134.37    7.32
  -2  -1   9  892.19   17.26
  -2  -1   9 1017.09   14.26
  -2  -1   9  855.88   16.32
  -2  -1   9  960.12   17.90
   2   1  -9  813.03   16.83
   2   1  -9  790.85   13.13
   2   1  -9  850.04   16.33
  -2  -1   8    0.45    1.80
  -2  -1   8    2.08    1.51
  -2  -1   8    0.23    1.63
  -2  -1   8    1.78    1.93
   2   1  -8    1.61    2.09
   2   1  -8    1.66    1.78
   2   1  -8    1.31    1.78
  -2  -1   7 1815.03   21.49
  -2  -1   7 2123.90   17.66
  -2  -1   7 1687.37   20.21
  -2  -1   7 2009.49   22.22
   2   1  -7 1645.47   20.69
   2   1  -7 1688.01   16.01
   2   1  -7 1650.58   20.00
  -2  -1   6  513.74   10.74
  -2  -1   6  598.44    8.76
  -2  -1   6  464.64   10.07
  -2  -1   6  573.55   11.02
   2   1  -6  468.36   10.36
   2   1  -6  493.40    8.02
   2   1  -6  460.00   10.05
  -2  -1   5  718.63   11.68
  -2  -1   5  831.10    9.55
  -2  -1   5  664.03   11.15
  -2  -1   5  800.49   11.85
   2   1  -5  698.53   11.59
   2   1  -5  772.96    8.98
  -2  -1   4 1481.31   15.04
  -2  -1   4 1417.54   14.90
  -2  -1   4 1643.02   12.55
  -2  -1   4 1274.66   14.17
  -2  -1   4 1626.05   15.21
  -2  -1   4 1415.79    8.07
   2   1  -4 1363.78   14.43
   2   1  -4 1625.62   11.73
   2   1  -4 1280.19    7.60
  -2  -1   3    8.15    1.50
  -2  -1   3   11.36    1.74
  -2  -1   3    3.47    0.83
  -2  -1   3   30.51    1.97
  -2  -1   3   10.25    1.65
  -2  -1   3   11.52    1.75
  -2  -1   3    8.60    1.12
   2   1  -3    7.97    1.51
   2   1  -3   15.97    1.69
   2   1  -3    8.30    1.13
  -2  -1   2  738.35    8.34
  -2  -1   2  761.89    9.00
  -2  -1   2  754.88    8.42
  -2  -1   2  655.27    8.25
  -2  -1   2  815.43    9.17
  -2  -1   2  643.20    7.39
   2   1  -2  714.81    8.21
   2   1  -2  623.14    8.04
   2   1  -2  604.00    7.14
  -2  -1   1 2214.41   17.37
  -2  -1   1 2896.32   21.82
  -2  -1   1 2809.21   17.02
  -2  -1   1 2723.23   15.99
  -2  -1   1 3355.74   18.25
  -2  -1   1 2487.57   15.87
   2   1  -1 2970.18   16.14
   2   1  -1 2486.81   13.76
   2   1  -1 3124.76   17.57
   2   1  -1 2362.01   15.43
  -2  -1   0 2847.63   13.92
  -2  -1   0 2308.62   16.59
  -2  -1   0 2400.77   16.63
  -2  -1   0 2321.17   13.55
  -2  -1   0 2784.80   17.64
  -2  -1   0 2130.32   15.95
   2   1   0 2780.39   19.97
   2   1   0 2268.16   16.43
   2   1   0 2276.09   10.71
   2   1   0 2689.13   17.30
   2   1   0 2051.30   15.64
  -2  -1  -1   44.55    2.21
  -2  -1  -1   35.48    2.66
  -2  -1  -1   33.31    2.70
  -2  -1  -1   35.97    2.68
   2   1   1   39.94    2.43
   2   1   1   37.90    2.74
   2   1   1   45.21    1.30
   2   1   1   37.64    2.74
   2   1   1   34.23    2.62
  -2  -1  -2   67.18    3.01
  -2  -1  -2   52.90    3.34
  -2  -1  -2   60.21    3.64
  -2  -1  -2   54.37    3.32
   2   1   2   62.78    3.12
   2   1   2   51.60    3.35
   2   1   2   52.07    3.46
   2   1   2   52.02    3.46
  -2  -1  -3 1683.60   14.98
  -2  -1  -3 1614.87   17.85
  -2  -1  -3 1511.13   16.38
   2   1   3 1590.94   14.58
   2   1   3 1475.78   16.66
   2   1   3 1541.62   17.49
   2   1   3 1463.42   16.13
  -2  -1  -4  184.22    5.74
  -2  -1  -4  199.77    7.14
  -2  -1  -4  208.96    3.40
  -2  -1  -4  184.68    6.34
   2   1   4  198.12    5.93
   2   1   4  193.14    6.69
   2   1   4  191.87    3.23
   2   1   4  195.94    7.18
   2   1   4  184.36    6.34
  -2  -1  -5  249.68    8.37
  -2  -1  -5  260.22    4.62
  -2  -1  -5  250.55    7.65
   2   1   5  249.39    7.21
   2   1   5  243.15    7.90
   2   1   5  249.04    4.48
   2   1   5  250.41    8.68
   2   1   5  239.54    7.53
  -2  -1  -6  115.59    6.53
  -2  -1  -6  130.14    3.97
  -2  -1  -6  116.92    5.78
   2   1   6  116.55    5.63
   2   1   6  120.10    6.14
   2   1   6  122.10    3.81
   2   1   6  121.69    6.73
   2   1   6  119.34    5.69
  -2  -1  -7    0.75    2.09
  -2  -1  -7    1.79    2.32
  -2  -1  -7    1.91    1.36
  -2  -1  -7    1.55    2.00
   2   1   7    1.06    1.95
   2   1   7   -0.39    1.75
   2   1   7    0.42    1.22
   2   1   7   -1.20    2.14
   2   1   7    0.98    1.93
  -2  -1  -8  612.73   14.30
  -2  -1  -8  581.57   15.02
  -2  -1  -8  602.89   13.26
   2   1   8  561.45   13.31
   2   1   8  573.98   14.12
   2   1   8  571.11   15.49
   2   1   8  565.87   12.89
  -2  -1  -9  294.06   10.76
  -2  -1  -9  278.92   11.14
  -2  -1  -9  295.08    9.89
   2   1   9  292.26   10.47
   2   1   9  284.21   10.82
   2   1   9  276.57   11.69
   2   1   9  293.36    9.87
  -2  -1 -10  264.79   10.92
  -2  -1 -10  251.42   11.17
  -2  -1 -10  277.15   10.09
   2   1  10  251.08   10.39
   2   1  10  282.55   11.17
   2   1  10  252.43   11.86
   2   1  10  260.57    9.81
  -2  -1 -11  238.94   11.24
  -2  -1 -11  233.57   11.51
   2   1  11  214.08   10.23
   2   1  11  235.53   10.92
   2   1  11  204.77   11.34
  -2  -1 -12    7.94    4.31
  -2  -1 -12    4.92    3.92
   2   1  12    3.07    3.33
   2   1  12    6.99    3.84
   2   1  12    6.38    4.16
  -2  -1 -13  198.72   11.55
  -2  -1 -13  202.72   11.93
   2   1  13  188.59   12.21
  -2  -1 -14   62.62    8.43
  -2  -1 -14   69.30    8.54
   2   1  14   58.38    8.87
  -2  -1 -15   51.72    8.31
   2   1  15   42.08    8.07
  -2  -2  18   74.46    9.01
  -2  -2  18   70.40   10.06
   2   2 -18   65.36    9.92
  -2  -2  17   30.38    6.87
  -2  -2  17   29.76    7.09
   2   2 -17   23.56    7.05
  -2  -2  16   64.43    7.79
  -2  -2  16   71.94    7.90
  -2  -2  16   86.34    9.41
   2   2 -16   64.47    8.94
   2   2 -16   83.61    8.38
  -2  -2  15  141.74   10.11
  -2  -2  15  153.18   10.00
  -2  -2  15  151.33   10.79
   2   2 -15  137.05   10.60
   2   2 -15  163.67   10.33
  -2  -2  14   23.35    5.27
  -2  -2  14   28.45    5.56
  -2  -2  14   29.25    5.93
   2   2 -14   20.69    5.58
   2   2 -14   23.16    5.29
  -2  -2  13  408.86   14.69
  -2  -2  13  411.96   14.09
  -2  -2  13  430.69   15.55
   2   2 -13  374.20   14.89
   2   2 -13  426.22   14.40
  -2  -2  12  145.01    8.75
  -2  -2  12  160.11    7.56
  -2  -2  12  139.57    8.25
  -2  -2  12  141.67    9.17
   2   2 -12  127.60    8.83
   2   2 -12  142.05    8.46
  -2  -2  11  196.46    9.68
  -2  -2  11  228.14    8.46
  -2  -2  11  211.50    9.48
  -2  -2  11  225.35   10.37
   2   2 -11  182.66    9.64
   2   2 -11  190.82    7.36
   2   2 -11  193.24    9.25
  -2  -2  10  342.67   11.60
  -2  -2  10  402.42   10.42
  -2  -2  10  378.65   11.94
  -2  -2  10  405.82   12.94
   2   2 -10  342.43   12.10
   2   2 -10  351.94    8.96
   2   2 -10  355.73   11.71
  -2  -2   9   20.85    3.75
  -2  -2   9   30.14    3.63
  -2  -2   9   26.82    4.02
  -2  -2   9   31.62    4.46
   2   2  -9   25.68    4.24
   2   2  -9   27.46    3.29
   2   2  -9   25.89    4.03
  -2  -2   8  552.22   12.96
  -2  -2   8  614.39   11.34
  -2  -2   8  546.34   12.78
  -2  -2   8  642.82   14.09
   2   2  -8  495.00   12.56
   2   2  -8  495.50    8.69
   2   2  -8  525.29   12.50
  -2  -2   7  246.42    8.30
  -2  -2   7  281.51    7.37
  -2  -2   7  236.78    8.06
  -2  -2   7  281.49    8.84
   2   2  -7  222.53    8.06
   2   2  -7  226.22    5.47
   2   2  -7  236.09    8.10
  -2  -2   6 1078.24   15.79
  -2  -2   6  885.75   12.01
  -2  -2   6  941.83   14.72
  -2  -2   6 1177.84   16.42
   2   2  -6  902.62   14.45
   2   2  -6 1055.00    9.93
   2   2  -6  977.71   15.01
  -2  -2   5 3200.35   25.30
  -2  -2   5 2882.98   24.00
  -2  -2   5 3817.88   27.19
   2   2  -5 3007.45   23.96
   2   2  -5 3665.68   27.43
   2   2  -5 2838.14   23.82
   2   2  -5 3300.27   19.58
  -2  -2   4   13.22    2.26
  -2  -2   4   13.80    1.97
  -2  -2   4   11.64    2.09
  -2  -2   4   13.65    2.23
   2   2  -4    9.40    1.94
   2   2  -4   14.45    1.58
   2   2  -4   10.51    2.10
   2   2  -4   10.49    1.40
  -2  -2   3  947.41   12.05
  -2  -2   3  983.26   11.40
  -2  -2   3 1038.86    8.67
  -2  -2   3  843.95   11.23
  -2  -2   3  999.64   12.25
  -2  -2   3  866.62    9.16
   2   2  -3  843.64   10.30
   2   2  -3  805.81   10.99
   2   2  -3  788.60    8.71
  -2  -2   2  217.19    4.67
  -2  -2   2  244.15    6.00
  -2  -2   2  228.96    5.67
  -2  -2   2  240.09    4.73
  -2  -2   2  211.74    5.29
  -2  -2   2  239.23    5.92
  -2  -2   2  199.48    4.92
   2   2  -2  209.35    4.63
   2   2  -2  236.31    5.91
   2   2  -2  206.20    5.24
   2   2  -2  199.04    4.95
  -2  -2   1  489.17    5.83
  -2  -2   1  525.54    8.28
  -2  -2   1  464.33    8.13
  -2  -2   1  423.55    6.93
  -2  -2   1  533.94    8.68
  -2  -2   1  420.65    7.53
   2   2  -1  473.46    5.75
   2   2  -1  511.96    8.17
   2   2  -1  460.05    6.89
   2   2  -1  524.11    8.58
   2   2  -1  396.77    7.34
  -2  -2   0 2192.96   14.45
  -2  -2   0 1981.83   17.24
  -2  -2   0 2001.29   16.53
  -2  -2   0 2286.46   18.41
  -2  -2   0 1823.20   16.48
   2   2   0 2177.91   16.49
   2   2   0 1963.76   12.44
   2   2   0 2216.17   18.11
   2   2   0 1683.32   15.83
  -2  -2  -1  423.15    5.25
  -2  -2  -1  346.49    7.74
  -2  -2  -1  374.06    8.02
  -2  -2  -1  347.14    7.80
   2   2   1  412.35    7.64
   2   2   1  341.57    7.69
   2   2   1  393.54    5.04
   2   2   1  389.55    8.26
   2   2   1  327.99    7.60
  -2  -2  -2  898.74    8.82
  -2  -2  -2  763.64   11.98
  -2  -2  -2  785.31   12.43
  -2  -2  -2  769.14   12.11
   2   2   2  843.65   11.35
   2   2   2  750.62   11.88
   2   2   2  840.62    6.58
   2   2   2  807.03   12.60
   2   2   2  723.24   11.76
  -2  -2  -3  127.92    4.12
  -2  -2  -3  112.50    5.14
  -2  -2  -3  108.43    5.33
  -2  -2  -3  106.03    5.00
   2   2   3  115.48    4.75
   2   2   3  106.58    5.03
   2   2   3  114.09    2.60
   2   2   3  112.40    5.40
   2   2   3  109.21    5.19
  -2  -2  -4 1574.74   15.41
  -2  -2  -4 1409.84   18.15
  -2  -2  -4 1442.59   19.34
  -2  -2  -4 1407.79   17.90
   2   2   4 1490.28   17.22
   2   2   4 1399.39   18.11
   2   2   4 1339.81    9.21
   2   2   4 1437.42   19.35
   2   2   4 1330.16   17.42
  -2  -2  -5  378.76    8.59
  -2  -2  -5  350.22   10.48
  -2  -2  -5  338.54    9.45
   2   2   5  350.47    9.20
   2   2   5  349.66    9.81
   2   2   5  334.77    5.34
   2   2   5  359.33   10.59
   2   2   5  340.88    9.48
  -2  -2  -6  289.74    8.38
  -2  -2  -6  271.26    9.80
  -2  -2  -6  273.30    8.85
   2   2   6  275.52    8.83
   2   2   6  283.38    9.41
   2   2   6  279.83    5.53
   2   2   6  270.54    9.92
   2   2   6  261.20    8.78
  -2  -2  -7  549.46   12.31
  -2  -2  -7  490.22   13.67
  -2  -2  -7  544.87    8.42
  -2  -2  -7  535.24   12.78
   2   2   7  517.70   12.57
   2   2   7  527.42   13.24
   2   2   7  516.72    8.15
   2   2   7  524.16   14.51
   2   2   7  495.48   12.34
  -2  -2  -8   82.13    5.87
  -2  -2  -8   82.73    6.92
  -2  -2  -8   85.63    6.07
   2   2   8   74.98    5.90
   2   2   8   80.22    6.15
   2   2   8   80.98    6.80
   2   2   8   73.55    5.75
  -2  -2  -9  132.13    7.10
  -2  -2  -9  294.05   12.08
   2   2   9  287.89   10.87
   2   2   9  276.28   10.84
   2   2   9  270.53   12.05
   2   2   9  271.32   10.07
  -2  -2 -10   -0.32    0.87
  -2  -2 -10  256.26   11.76
   2   2  10  266.17   11.04
   2   2  10  259.01   10.84
   2   2  10  264.15   12.35
   2   2  10  252.47   10.10
  -2  -2 -11    8.70    3.17
  -2  -2 -11   15.94    4.83
   2   2  11   14.05    4.08
   2   2  11   12.35    4.18
   2   2  11   16.88    5.04
  -2  -2 -12  186.97   10.40
  -2  -2 -12  193.32   11.58
   2   2  12  190.54   10.64
   2   2  12  198.38   10.72
   2   2  12  175.43   11.45
  -2  -2 -13   13.09    5.14
   2   2  13    9.14    4.86
  -2  -2 -14   85.55    9.02
   2   2  14   80.17    9.27
  -2  -2 -15   44.59    8.27
   2   2  15   35.98    7.98
  -2  -3  18    5.36    4.96
  -2  -3  18    8.61    5.90
   2   3 -18   -1.22    5.09
  -2  -3  17   55.59    8.43
  -2  -3  17   68.29    9.69
   2   3 -17   59.74    9.42
  -2  -3  16   60.39    8.40
  -2  -3  16   62.01    8.18
  -2  -3  16   68.12    8.45
   2   3 -16   51.70    8.50
   2   3 -16   58.78    8.06
  -2  -3  15   82.93    8.17
  -2  -3  15   79.46    7.71
  -2  -3  15   75.67    8.34
   2   3 -15   71.11    8.36
   2   3 -15   77.18    7.70
  -2  -3  14  325.37   13.93
  -2  -3  14  349.57   13.89
  -2  -3  14  380.23   15.72
   2   3 -14  304.27   14.25
   2   3 -14  340.94   13.81
  -2  -3  13   10.98    4.23
  -2  -3  13   13.99    3.89
  -2  -3  13    8.38    3.60
  -2  -3  13    8.58    4.10
   2   3 -13    9.16    4.35
   2   3 -13   10.88    3.94
  -2  -3  12  157.94    9.35
  -2  -3  12  194.35    8.66
  -2  -3  12  164.29    9.08
  -2  -3  12  173.78   10.11
   2   3 -12  148.90    9.51
   2   3 -12  157.11    8.99
  -2  -3  11  153.51    8.59
  -2  -3  11  181.64    8.06
  -2  -3  11  157.26    8.53
  -2  -3  11  172.57    9.37
   2   3 -11  137.23    8.72
   2   3 -11  157.85    8.64
  -2  -3  10  136.87    7.96
  -2  -3  10  139.43    6.85
  -2  -3  10  129.64    7.45
  -2  -3  10  143.20    8.20
   2   3 -10  123.78    7.91
   2   3 -10  132.99    7.66
  -2  -3   9  664.46   15.28
  -2  -3   9  634.58   14.84
  -2  -3   9  723.13   16.33
   2   3  -9  561.05   14.49
   2   3  -9  615.00    9.17
   2   3  -9  619.31   14.70
  -2  -3   8   36.62    4.40
  -2  -3   8   29.20    4.02
  -2  -3   8   32.72    4.41
   2   3  -8   26.61    4.12
   2   3  -8   27.91    2.53
   2   3  -8   28.93    4.05
  -2  -3   7  919.84   16.06
  -2  -3   7  970.26   14.63
  -2  -3   7  871.06   15.72
  -2  -3   7 1033.23   17.11
   2   3  -7  774.72   14.76
   2   3  -7  780.69    7.88
   2   3  -7  868.27   15.67
   2   3  -7  989.77    7.47
  -2  -3   6  854.06   14.66
  -2  -3   6  961.67   13.94
  -2  -3   6  814.33   14.36
  -2  -3   6  959.87   15.56
   2   3  -6  729.91   13.26
   2   3  -6  830.12    7.03
   2   3  -6  797.50   14.22
   2   3  -6  901.67    8.50
  -2  -3   5   55.66    4.04
  -2  -3   5   60.68    3.93
  -2  -3   5   49.44    3.91
  -2  -3   5   63.09    4.24
   2   3  -5   47.80    3.87
   2   3  -5   61.46    2.11
   2   3  -5   50.59    4.11
   2   3  -5   53.37    2.69
  -2  -3   4  976.37   14.06
  -2  -3   4 1049.62   13.71
  -2  -3   4 1123.78    8.26
  -2  -3   4  917.01   13.53
  -2  -3   4 1064.57   14.65
   2   3  -4  816.29   11.58
   2   3  -4  949.46   13.87
   2   3  -4 1083.87    8.12
   2   3  -4  887.72   13.34
   2   3  -4  909.76   10.32
  -2  -3   3   58.85    3.87
  -2  -3   3   54.58    3.56
  -2  -3   3   60.21    2.56
  -2  -3   3   51.22    3.63
  -2  -3   3   59.37    3.78
   2   3  -3   44.91    2.96
   2   3  -3   59.92    3.82
   2   3  -3   48.98    3.67
   2   3  -3   52.03    3.16
  -2  -3   2 2479.56   20.64
  -2  -3   2 2523.30   20.82
  -2  -3   2 2238.27   15.34
  -2  -3   2 2658.48   21.64
   2   3  -2 2081.60   13.97
   2   3  -2 2350.51   20.08
   2   3  -2 2066.32   17.70
   2   3  -2 2045.83   17.49
  -2  -3   1  169.16    3.45
  -2  -3   1  176.04    5.84
  -2  -3   1  194.10    6.13
  -2  -3   1  158.70    5.43
   2   3  -1  162.03    3.41
   2   3  -1  190.08    5.91
   2   3  -1  170.28    5.05
   2   3  -1  184.65    5.97
   2   3  -1  148.83    5.29
  -2  -3   0  144.58    2.53
  -2  -3   0  139.85    5.48
  -2  -3   0  139.08    5.13
  -2  -3   0  155.52    5.65
  -2  -3   0  126.38    5.17
   2   3   0  137.58    2.50
   2   3   0  145.39    5.38
   2   3   0  141.82    4.31
   2   3   0  146.49    5.54
   2   3   0  120.05    5.06
  -2  -3  -1 1499.18    7.82
  -2  -3  -1 1301.59   16.10
  -2  -3  -1 1308.39   15.89
  -2  -3  -1 1223.50   15.80
   2   3   1 1417.88   15.95
   2   3   1 1369.61   11.76
   2   3   1 1403.34   16.98
   2   3   1 1149.78   15.32
  -2  -3  -2  246.68    4.18
  -2  -3  -2  203.37    6.86
  -2  -3  -2  229.17    7.40
   2   3   2  223.74    6.84
   2   3   2  205.00    6.88
   2   3   2  230.89    4.80
   2   3   2  226.11    7.43
   2   3   2  189.11    6.76
  -2  -3  -3 1385.00   11.70
  -2  -3  -3 1197.40   16.81
  -2  -3  -3 1223.37   17.73
  -2  -3  -3 1175.53   16.91
   2   3   3 1228.53   16.24
   2   3   3 1193.85   16.79
   2   3   3 1292.42   10.75
   2   3   3 1269.08   18.08
   2   3   3 1134.53   16.63
  -2  -3  -4  108.39    4.18
  -2  -3  -4   94.94    5.33
  -2  -3  -4   97.16    5.89
  -2  -3  -4   94.12    5.43
   2   3   4  103.47    5.56
   2   3   4  108.27    5.68
   2   3   4  102.74    3.39
   2   3   4  101.53    5.92
   2   3   4   91.76    5.41
  -2  -3  -5  408.61    8.54
  -2  -3  -5  367.28   10.45
  -2  -3  -5  382.08   11.44
  -2  -3  -5  363.09   10.42
   2   3   5  380.08   10.37
   2   3   5  379.40   10.63
   2   3   5  359.04    6.25
   2   3   5  373.61   11.42
   2   3   5  346.25   10.17
  -2  -3  -6  614.25   11.54
  -2  -3  -6  558.93   14.51
  -2  -3  -6  570.96   13.42
   2   3   6  581.48   13.34
   2   3   6  558.18   13.39
   2   3   6  529.48    8.04
   2   3   6  595.15   15.06
   2   3   6  542.04   13.10
  -2  -3  -7   13.91    3.02
  -2  -3  -7   17.11    4.15
   2   3   7   15.09    3.49
   2   3   7   17.78    3.68
   2   3   7   13.11    3.66
   2   3   7   14.62    3.57
  -2  -3  -8  465.68   11.93
  -2  -3  -8  430.85   14.16
   2   3   8  444.88   13.20
   2   3   8  440.90   13.09
   2   3   8  413.58   14.07
   2   3   8  417.19   12.43
  -2  -3  -9   97.95    6.76
  -2  -3  -9   90.40    7.80
   2   3   9   92.03    7.09
   2   3   9   97.35    7.19
   2   3   9   94.34    8.04
   2   3   9   94.89    6.91
  -2  -3 -10  139.66    8.25
  -2  -3 -10  134.99    9.22
   2   3  10  125.27    8.39
   2   3  10  123.41    8.20
   2   3  10  122.10    9.04
   2   3  10  138.33    8.17
  -2  -3 -11   83.79    7.96
   2   3  11   79.20    7.44
   2   3  11   80.46    7.38
   2   3  11   72.95    8.10
  -2  -3 -12    8.08    4.40
   2   3  12    2.02    3.24
   2   3  12    5.44    4.15
  -2  -3 -13  120.77   10.11
   2   3  13  110.19   10.10
  -2  -3 -14   17.54    6.08
   2   3  14   15.06    6.11
  -2  -3 -15   25.56    6.98
   2   3  15   23.06    7.26
  -2  -4  18   54.01    8.70
  -2  -4  18   55.54    9.40
   2   4 -18   39.39    8.51
  -2  -4  17   32.65    7.14
  -2  -4  17   30.95    7.27
   2   4 -17   32.10    7.48
   2   4 -17   28.40    6.73
  -2  -4  16   55.07    7.95
  -2  -4  16   58.88    8.63
   2   4 -16   54.75    8.58
   2   4 -16   58.73    8.24
  -2  -4  15  104.24    9.24
  -2  -4  15  106.79    9.15
  -2  -4  15  111.69    9.72
   2   4 -15   91.19    9.12
   2   4 -15   92.47    8.72
  -2  -4  14   21.95    5.15
  -2  -4  14   28.72    5.61
  -2  -4  14   26.58    5.95
   2   4 -14   17.61    5.38
   2   4 -14   21.34    5.10
  -2  -4  13  289.14   12.69
  -2  -4  13  319.28   11.82
  -2  -4  13  306.85   12.88
  -2  -4  13  313.24   13.75
   2   4 -13  276.24   13.11
   2   4 -13  294.12   12.69
  -2  -4  12   94.64    7.47
  -2  -4  12   90.54    7.46
  -2  -4  12   94.96    7.83
   2   4 -12   83.22    7.61
   2   4 -12   85.99    7.48
  -2  -4  11  249.39   10.83
  -2  -4  11  120.39    6.91
  -2  -4  11  242.38   10.65
  -2  -4  11  281.63   11.86
   2   4 -11  223.61   10.82
   2   4 -11  263.97   11.14
  -2  -4  10  591.27   15.51
  -2  -4  10  630.24   14.38
  -2  -4  10  578.50   15.47
  -2  -4  10  644.01   16.78
   2   4 -10  498.99   14.72
   2   4 -10  588.84   15.68
  -2  -4   9   32.05    4.57
  -2  -4   9   29.78    4.13
  -2  -4   9   27.12    4.46
  -2  -4   9   34.05    4.84
   2   4  -9   23.58    4.33
   2   4  -9   29.22    4.68
  -2  -4   8  289.20   10.06
  -2  -4   8  314.14    9.56
  -2  -4   8  278.62    9.96
  -2  -4   8  329.48   11.00
   2   4  -8  255.69    9.59
   2   4  -8  270.85    3.70
   2   4  -8  257.89    9.65
   2   4  -8  317.48    5.38
  -2  -4   7   26.17    3.81
  -2  -4   7   26.24    3.67
  -2  -4   7   20.08    3.41
  -2  -4   7   24.37    3.79
   2   4  -7   20.29    3.48
   2   4  -7   19.71    3.48
   2   4  -7   29.16    2.46
  -2  -4   6  931.38   16.10
  -2  -4   6  971.93   15.44
  -2  -4   6  858.34   15.54
  -2  -4   6  936.04   16.22
   2   4  -6  737.36   13.60
   2   4  -6  908.57   10.78
  -2  -4   5 1048.58   16.32
  -2  -4   5 1121.08   16.12
  -2  -4   5 1111.36   16.81
   2   4  -5  844.13   13.32
   2   4  -5 1045.53   16.31
   2   4  -5 1136.94    6.77
   2   4  -5  965.04   15.68
   2   4  -5  974.96   11.85
  -2  -4   4  155.57    6.44
  -2  -4   4  158.58    6.20
  -2  -4   4  166.06    3.59
  -2  -4   4  152.58    6.27
   2   4  -4  123.94    4.97
   2   4  -4  159.96    6.43
   2   4  -4  134.99    5.89
   2   4  -4  136.69    5.04
  -2  -4   3  719.33   12.69
  -2  -4   3  711.54   12.46
  -2  -4   3  715.13    8.51
  -2  -4   3  718.22   12.74
   2   4  -3  538.77    8.58
   2   4  -3  692.08   12.45
   2   4  -3  636.89   11.57
   2   4  -3  586.62   10.17
  -2  -4   2  772.82   12.90
  -2  -4   2  769.82   12.90
  -2  -4   2  757.73    9.98
  -2  -4   2  806.37   13.25
   2   4  -2  613.59    7.82
   2   4  -2  788.44   13.03
   2   4  -2  706.99   11.54
   2   4  -2  641.62   11.13
  -2  -4   1 2582.80   23.64
  -2  -4   1 2808.71   24.67
   2   4  -1 2073.69   11.15
   2   4  -1 2602.55   23.35
   2   4  -1 2286.78   19.55
   2   4  -1 2705.09   24.21
   2   4  -1 2146.29   21.04
  -2  -4   0  949.75   14.70
  -2  -4   0  897.44   13.17
  -2  -4   0 1019.22   15.26
   2   4   0  950.53   14.35
   2   4   0  939.31   12.06
   2   4   0  991.21   15.04
  -2  -4  -1  136.79    6.01
  -2  -4  -1  136.89    5.98
  -2  -4  -1  141.28    6.24
   2   4   1  138.99    6.02
   2   4   1  139.78    4.77
   2   4   1  142.53    6.27
   2   4   1  114.21    5.70
  -2  -4  -2 3226.26   15.51
  -2  -4  -2 2837.37   26.54
  -2  -4  -2 2698.50   26.19
   2   4   2 2830.51   25.95
   2   4   2 2755.31   26.16
   2   4   2 2975.41   19.82
   2   4   2 3012.82   28.19
   2   4   2 2481.18   25.45
  -2  -4  -3  348.90    5.24
  -2  -4  -3  297.85    9.13
  -2  -4  -3  300.61    9.58
   2   4   3  308.58    9.30
   2   4   3  297.86    9.16
   2   4   3  316.82    6.61
   2   4   3  305.01    9.84
   2   4   3  276.75    9.13
  -2  -4  -4  788.78    9.52
  -2  -4  -4  696.28   14.25
  -2  -4  -4  710.77   15.33
   2   4   4  683.99   14.11
   2   4   4  683.00   14.14
   2   4   4  717.39    9.73
   2   4   4  721.14   15.40
   2   4   4  655.20   14.32
  -2  -4  -5  202.44    5.84
  -2  -4  -5  185.74    7.94
  -2  -4  -5  173.64    8.45
   2   4   5  190.05    8.25
   2   4   5  184.32    7.94
   2   4   5  182.33    5.26
   2   4   5  177.26    8.44
   2   4   5  162.88    7.75
  -2  -4  -6  144.43    5.76
  -2  -4  -6  124.89    6.96
  -2  -4  -6  119.67    7.87
   2   4   6  131.44    7.47
   2   4   6  119.50    6.86
   2   4   6  128.76    8.05
   2   4   6  116.05    6.97
  -2  -4  -7  347.17    9.31
  -2  -4  -7  306.22   12.07
   2   4   7  312.37   11.29
   2   4   7  301.71   10.92
   2   4   7  312.71   12.13
   2   4   7  288.50   10.88
  -2  -4  -8   84.00    7.33
   2   4   8   95.94    7.02
   2   4   8   95.18    7.03
   2   4   8   91.00    7.55
   2   4   8   87.66    6.96
  -2  -4  -9  227.95   11.74
   2   4   9  236.12   10.75
   2   4   9  234.65   10.56
   2   4   9  221.15   11.63
   2   4   9  208.38    9.87
  -2  -4 -10   96.02    8.42
   2   4  10   90.63    7.79
   2   4  10   94.62    7.62
   2   4  10  101.95    8.89
   2   4  10   94.71    7.54
  -2  -4 -11   26.94    6.02
   2   4  11   24.07    5.36
   2   4  11   20.77    4.82
   2   4  11   29.64    6.17
  -2  -4 -12  154.60   11.22
   2   4  12  166.63   10.79
   2   4  12  155.67   11.56
  -2  -4 -13    5.76    4.78
   2   4  13    5.20    4.38
   2   4  13    3.62    4.46
  -2  -4 -14   77.56   10.36
   2   4  14   61.54    9.54
  -2  -5  18    0.22    4.40
  -2  -5  18    3.29    5.00
   2   5 -18    3.20    5.38
  -2  -5  17   91.34    9.77
  -2  -5  17   86.80    9.88
   2   5 -17   71.19   10.10
   2   5 -17   80.44    8.85
  -2  -5  16   79.53    8.57
  -2  -5  16   93.65    9.63
   2   5 -16   88.47    9.99
   2   5 -16   94.37    9.39
  -2  -5  15   64.45    7.92
  -2  -5  15   77.96    8.61
   2   5 -15   61.95    8.66
   2   5 -15   75.78    8.07
  -2  -5  14  190.50   11.15
  -2  -5  14  195.90   11.86
   2   5 -14  161.77   11.09
   2   5 -14  188.25   11.13
  -2  -5  13    2.00    3.45
  -2  -5  13    4.84    3.33
  -2  -5  13    0.50    3.34
   2   5 -13    3.40    3.90
   2   5 -13    2.70    3.69
  -2  -5  12  188.32   10.17
  -2  -5  12  225.92   10.29
  -2  -5  12  209.43   11.14
   2   5 -12  173.02   10.37
   2   5 -12  192.68   10.56
  -2  -5  11  150.72    8.84
  -2  -5  11  163.89    8.63
  -2  -5  11  159.73    9.41
   2   5 -11  132.24    8.82
   2   5 -11  137.84    8.67
  -2  -5  10  124.87    8.03
  -2  -5  10  117.15    7.10
  -2  -5  10  131.69    8.24
   2   5 -10   92.71    7.28
   2   5 -10  115.43    7.80
  -2  -5   9  406.33   12.91
  -2  -5   9  397.87   11.87
  -2  -5   9  398.06   12.97
   2   5  -9  338.54   11.85
   2   5  -9  364.54   12.38
  -2  -5   8   31.61    4.53
  -2  -5   8   42.42    4.73
  -2  -5   8   36.12    4.91
   2   5  -8   33.46    4.67
   2   5  -8   39.00    5.11
   2   5  -8   39.81    3.15
  -2  -5   7  405.29   11.79
  -2  -5   7  405.80   11.25
  -2  -5   7  422.25   12.14
   2   5  -7  321.34   10.14
   2   5  -7  393.20   11.66
   2   5  -7  351.41   11.20
   2   5  -7  392.54    8.04
  -2  -5   6  337.00   10.40
  -2  -5   6  365.55   10.41
  -2  -5   6  380.13   11.18
   2   5  -6  274.27    8.72
   2   5  -6  358.81   10.86
   2   5  -6  308.52   10.17
   2   5  -6  337.37    7.89
  -2  -5   5  459.68   11.76
  -2  -5   5  458.64   11.38
  -2  -5   5  517.54    5.17
  -2  -5   5  477.71   11.99
   2   5  -5  367.97    9.24
   2   5  -5  454.46   11.62
   2   5  -5  426.65   11.35
   2   5  -5  420.15    9.08
  -2  -5   4 1261.76   18.62
  -2  -5   4 1245.08   18.19
  -2  -5   4 1269.71   10.75
  -2  -5   4 1305.45   18.91
   2   5  -4  984.89   13.38
   2   5  -4 1221.16   18.26
   2   5  -4 1146.38   17.41
   2   5  -4 1121.00   15.15
  -2  -5   3  234.67    8.06
  -2  -5   3  236.23    5.63
  -2  -5   3  239.58    8.17
   2   5  -3  196.33    5.60
   2   5  -3  238.23    8.20
   2   5  -3  224.72    7.68
   2   5  -3  201.24    6.89
  -2  -5   2  390.78   10.20
  -2  -5   2  388.77    7.96
  -2  -5   2  411.75   10.47
   2   5  -2  343.62    6.13
   2   5  -2  406.34   10.42
   2   5  -2  381.78    9.51
   2   5  -2  416.95   10.54
   2   5  -2  336.67    9.07
  -2  -5   1  894.75   15.33
  -2  -5   1  948.68   15.75
   2   5  -1  785.69    6.84
   2   5  -1  917.91   15.45
   2   5  -1  865.66   13.52
   2   5  -1  931.20   15.60
   2   5  -1  749.87   13.79
  -2  -5   0 1299.99   18.67
  -2  -5   0 1249.82   16.71
  -2  -5   0 1417.42   19.51
   2   5   0 1412.04   19.32
   2   5   0 1275.08   15.77
   2   5   0 1426.70   19.63
   2   5   0 1130.41   17.51
  -2  -5  -1 2153.21   24.32
  -2  -5  -1 2073.00   23.00
  -2  -5  -1 2366.25   25.84
   2   5   1 2233.46   24.67
   2   5   1 2170.74   19.89
   2   5   1 2262.29   25.27
  -2  -5  -2   39.55    4.11
  -2  -5  -2   40.26    4.44
   2   5   2   42.48    4.37
   2   5   2   45.57    3.61
   2   5   2   36.80    4.24
   2   5   2   29.86    4.10
  -2  -5  -3  471.81   12.13
  -2  -5  -3  439.25   12.16
   2   5   3  495.67   12.63
   2   5   3  457.93   11.99
   2   5   3  483.38    9.26
   2   5   3  488.65   12.92
   2   5   3  406.07   11.73
  -2  -5  -4   82.25    2.98
  -2  -5  -4   71.13    5.43
  -2  -5  -4   74.07    5.98
   2   5   4   69.49    5.55
   2   5   4   69.89    5.43
   2   5   4   73.02    4.11
   2   5   4   73.10    6.24
   2   5   4   60.81    5.42
  -2  -5  -5  109.74    6.83
  -2  -5  -5   98.51    7.05
   2   5   5   95.61    6.57
   2   5   5  106.10    6.79
   2   5   5   99.72    4.64
   2   5   5   98.80    7.00
   2   5   5   86.51    6.41
  -2  -5  -6  634.33   15.51
  -2  -5  -6  589.02   16.36
   2   5   6  634.31   15.97
   2   5   6  623.17   15.41
   2   5   6  598.21   16.36
   2   5   6  559.23   15.07
  -2  -5  -7   36.49    5.13
  -2  -5  -7   30.74    5.33
   2   5   7   37.88    5.40
   2   5   7   39.09    5.35
   2   5   7   37.05    5.72
   2   5   7   32.07    5.17
  -2  -5  -8  200.68   10.92
   2   5   8  207.95   10.44
   2   5   8  221.15   10.31
   2   5   8  207.78   10.96
   2   5   8  196.68    9.86
  -2  -5  -9   96.88    8.40
   2   5   9  107.06    8.31
   2   5   9  103.62    7.56
   2   5   9   94.66    8.53
   2   5   9   91.12    7.36
  -2  -5 -10   80.18    8.26
   2   5  10   72.29    7.30
   2   5  10   77.97    7.32
   2   5  10   77.16    8.08
   2   5  10   80.43    7.65
  -2  -5 -11  141.65   10.66
   2   5  11  127.73    9.46
   2   5  11  116.47   10.16
  -2  -5 -12    3.11    4.24
   2   5  12    3.06    4.30
   2   5  12    6.58    4.72
  -2  -5 -13   96.35   10.06
   2   5  13   88.74    9.36
   2   5  13   86.75    9.76
  -2  -5 -14   13.92    6.38
   2   5  14   10.66    5.67
   2   6 -18   69.34    9.76
  -2  -6  17   15.96    5.83
  -2  -6  17   18.49    6.33
   2   6 -17   13.48    6.35
   2   6 -17   17.81    6.20
  -2  -6  16   76.85    8.93
  -2  -6  16   62.63    9.42
   2   6 -16   76.16    9.30
   2   6 -16   73.33    8.45
  -2  -6  15  114.48    9.55
  -2  -6  15  138.37   10.88
   2   6 -15  116.70   10.31
   2   6 -15  113.13    9.86
  -2  -6  14   65.96    7.78
  -2  -6  14   80.18    7.71
  -2  -6  14   79.61    8.34
   2   6 -14   64.86    8.62
   2   6 -14   72.28    7.81
  -2  -6  13  171.71   10.42
  -2  -6  13  197.23   10.29
  -2  -6  13  188.17   11.35
   2   6 -13  154.81   10.52
   2   6 -13  170.19   10.54
  -2  -6  12   63.95    6.73
  -2  -6  12   77.54    7.00
  -2  -6  12   74.46    7.41
   2   6 -12   57.01    6.84
   2   6 -12   59.38    6.70
  -2  -6  11  208.00   10.63
  -2  -6  11  233.19   10.61
  -2  -6  11  228.88   11.52
   2   6 -11  182.39   10.22
   2   6 -11  199.71   10.50
  -2  -6  10  164.86    9.11
  -2  -6  10  150.58    8.34
  -2  -6  10  161.57    9.33
   2   6 -10  137.88    8.67
   2   6 -10  136.16    8.64
  -2  -6   9   32.02    5.04
  -2  -6   9   31.32    4.73
  -2  -6   9   31.26    5.10
   2   6  -9   30.60    5.17
   2   6  -9   28.29    4.88
   2   6  -9   22.24    4.51
  -2  -6   8  570.25   15.09
  -2  -6   8  576.52   14.76
  -2  -6   8  572.19   15.39
   2   6  -8  469.83   13.38
   2   6  -8  571.42   15.14
   2   6  -8  507.31   14.51
   2   6  -8  579.98   10.74
  -2  -6   7  149.70    7.94
  -2  -6   7  151.93    7.72
  -2  -6   7  150.42    8.03
   2   6  -7  134.55    7.13
   2   6  -7  151.18    8.00
   2   6  -7  142.89    7.89
   2   6  -7  151.02    6.17
  -2  -6   6  584.25   14.35
  -2  -6   6  589.16   14.14
  -2  -6   6  611.53   14.73
   2   6  -6  460.04   11.38
   2   6  -6  577.12   14.28
   2   6  -6  544.04   13.97
   2   6  -6  553.11   11.22
  -2  -6   5  570.05   13.83
  -2  -6   5  562.85   13.58
  -2  -6   5  634.16    6.92
  -2  -6   5  572.05   13.85
   2   6  -5  450.76   10.45
   2   6  -5  577.36   13.93
   2   6  -5  523.85   13.22
   2   6  -5  518.65   11.26
  -2  -6   4  314.59   10.25
  -2  -6   4  297.14    9.89
  -2  -6   4  324.95    6.37
  -2  -6   4  318.80   10.27
   2   6  -4  262.39    7.44
   2   6  -4  299.13   10.01
   2   6  -4  279.92    9.52
   2   6  -4  258.54    8.30
  -2  -6   3 1074.88   18.20
  -2  -6   3 1070.12   12.85
  -2  -6   3 1094.01   18.27
   2   6  -3  903.04   11.71
   2   6  -3 1042.02   17.96
   2   6  -3  983.73   16.80
   2   6  -3  922.55   15.75
  -2  -6   2    5.41    2.42
  -2  -6   2    1.82    1.51
  -2  -6   2    0.17    1.80
   2   6  -2    1.79    1.31
   2   6  -2    5.76    2.39
   2   6  -2    1.97    2.03
   2   6  -2    1.16    1.93
   2   6  -2    1.67    2.03
  -2  -6   1  323.78   10.20
  -2  -6   1  350.54   10.57
   2   6  -1  331.16    4.44
   2   6  -1  334.67   10.41
   2   6  -1  329.50    9.39
   2   6  -1  355.89   10.64
   2   6  -1  277.36    9.38
  -2  -6   0  176.52    7.90
  -2  -6   0  179.34    7.19
  -2  -6   0  195.85    8.19
   2   6   0  193.68    7.23
   2   6   0  195.07    8.18
   2   6   0  157.62    7.49
  -2  -6  -1  379.73   11.32
  -2  -6  -1  373.24   10.71
  -2  -6  -1  430.96   12.11
   2   6   1  396.39   11.59
   2   6   1  407.64    9.88
   2   6   1  414.15   11.88
   2   6   1  346.06   11.02
  -2  -6  -2 1659.39   23.46
  -2  -6  -2 1536.90   22.37
   2   6   2 1589.97   23.19
   2   6   2 1669.13   19.12
   2   6   2 1691.34   24.23
   2   6   2 1403.84   22.27
  -2  -6  -3  231.45    9.44
  -2  -6  -3  205.71    9.13
   2   6   3  227.91    9.53
   2   6   3  225.84    9.34
   2   6   3  238.40    7.60
   2   6   3  223.47    9.66
   2   6   3  182.58    8.78
  -2  -6  -4  386.65   12.08
  -2  -6  -4  379.85   12.64
   2   6   4  403.46   12.71
   2   6   4  391.58   12.18
   2   6   4  399.92    9.46
   2   6   4  389.36   12.86
   2   6   4  337.39   11.89
  -2  -6  -5  182.33    8.94
  -2  -6  -5  163.85    9.08
   2   6   5  174.78    9.21
   2   6   5  172.64    8.72
   2   6   5  184.84    9.57
   2   6   5  158.78    8.95
  -2  -6  -6    2.45    2.53
  -2  -6  -6    1.25    2.94
   2   6   6   -0.18    2.62
   2   6   6    2.50    2.81
   2   6   6    2.16    3.06
   2   6   6    2.24    3.10
  -2  -6  -7  311.12   11.99
  -2  -6  -7  283.33   12.82
   2   6   7  296.18   12.21
   2   6   7  298.72   11.84
   2   6   7  282.51   12.52
   2   6   7  269.24   11.81
  -2  -6  -8   -1.78    3.23
   2   6   8    2.23    3.42
   2   6   8    2.74    3.07
   2   6   8    1.19    3.50
   2   6   8   -0.80    3.06
  -2  -6  -9  138.92   10.16
   2   6   9  137.74    9.69
   2   6   9  147.42    9.32
   2   6   9  148.98   10.57
   2   6   9  132.87    9.32
  -2  -6 -10   53.48    8.06
   2   6  10   66.08    7.39
   2   6  10   59.13    6.97
   2   6  10   58.78    8.16
   2   6  10   58.37    7.25
  -2  -6 -11   18.06    5.66
   2   6  11   12.91    4.87
   2   6  11   12.22    5.19
  -2  -6 -12   87.56    9.59
   2   6  12   88.64    9.35
   2   6  12   91.17   10.12
  -2  -6 -13   -0.04    4.98
   2   6  13    3.90    4.70
   2   6  13   -0.37    4.48
  -2  -7  17   66.53    9.44
  -2  -7  17   65.90    9.94
   2   7 -17   75.31   10.53
   2   7 -17   78.27    9.71
  -2  -7  16   35.38    7.31
  -2  -7  16   44.71    8.14
   2   7 -16   27.82    7.20
   2   7 -16   42.37    7.64
  -2  -7  15   40.02    7.12
  -2  -7  15   48.81    7.38
  -2  -7  15   46.97    8.02
   2   7 -15   34.88    7.37
   2   7 -15   41.08    7.46
  -2  -7  14  164.67   10.93
  -2  -7  14  175.80   10.84
  -2  -7  14  163.85   11.66
   2   7 -14  136.40   10.65
   2   7 -14  144.97   10.46
   2   7 -14  146.78   10.83
  -2  -7  13    2.95    3.75
  -2  -7  13    4.01    3.73
  -2  -7  13    4.13    3.78
   2   7 -13    3.89    4.20
   2   7 -13    6.15    4.14
   2   7 -13    4.78    3.89
  -2  -7  12  350.58   14.23
  -2  -7  12  371.15   14.14
  -2  -7  12  359.45   15.11
   2   7 -12  292.61   13.39
   2   7 -12  344.37   14.21
   2   7 -12  306.15   13.86
  -2  -7  11  137.64    9.03
  -2  -7  11  150.15    9.04
  -2  -7  11  132.03    9.19
   2   7 -11  116.73    8.93
   2   7 -11  140.21    9.24
   2   7 -11  123.63    8.91
  -2  -7  10  159.14    9.35
  -2  -7  10  159.26    9.01
  -2  -7  10  173.27    9.93
   2   7 -10  144.56    8.96
   2   7 -10  169.03    9.67
   2   7 -10  138.62    9.08
  -2  -7   9  179.57    9.54
  -2  -7   9  181.74    9.53
  -2  -7   9  185.00   10.04
   2   7  -9  152.69    8.96
   2   7  -9  185.47    9.79
   2   7  -9  147.14    8.98
  -2  -7   8   57.56    5.96
  -2  -7   8   56.02    5.73
  -2  -7   8   57.00    5.99
   2   7  -8   51.69    5.49
   2   7  -8   59.85    6.20
   2   7  -8   59.04    6.16
   2   7  -8   64.11    4.92
  -2  -7   7  574.91   15.44
  -2  -7   7  589.04   15.42
  -2  -7   7  599.17   15.87
   2   7  -7  480.76   12.92
   2   7  -7  574.20   15.47
   2   7  -7  530.83   15.05
   2   7  -7  567.15   12.28
  -2  -7   6  285.11   10.89
  -2  -7   6  279.45   10.79
  -2  -7   6  282.53   10.97
   2   7  -6  229.19    8.66
   2   7  -6  272.14   10.68
   2   7  -6  237.01   10.08
   2   7  -6  253.77    8.76
  -2  -7   5  310.88   11.10
  -2  -7   5  322.66   11.24
  -2  -7   5  364.41    6.25
  -2  -7   5  338.53   11.51
   2   7  -5  274.71    8.69
   2   7  -5  337.52   11.54
   2   7  -5  299.89   11.01
   2   7  -5  291.19    9.58
  -2  -7   4 1091.36   19.93
  -2  -7   4 1085.93   19.85
  -2  -7   4 1125.04   12.87
  -2  -7   4 1134.19   20.16
   2   7  -4  957.26   13.95
   2   7  -4 1112.94   20.12
   2   7  -4 1024.00   18.84
   2   7  -4 1003.47   17.45
  -2  -7   3   12.99    3.31
  -2  -7   3   12.29    2.41
  -2  -7   3    9.06    3.03
   2   7  -3   10.62    2.25
   2   7  -3   12.40    3.33
   2   7  -3   13.23    3.30
   2   7  -3    8.12    2.85
  -2  -7   2  686.00   15.70
  -2  -7   2  690.19   12.45
  -2  -7   2  743.67   16.16
   2   7  -2  693.62    8.88
   2   7  -2  719.24   16.13
   2   7  -2  670.74   14.65
   2   7  -2  738.88   16.12
   2   7  -2  618.21   14.56
  -2  -7   1  277.82   10.22
  -2  -7   1  194.02    7.32
  -2  -7   1  288.22   10.38
   2   7  -1  270.64   10.24
   2   7  -1  277.22    9.38
   2   7  -1  299.27   10.79
   2   7  -1  235.14    9.45
  -2  -7   0  567.46   14.44
  -2  -7   0  556.32   12.97
  -2  -7   0  616.84   15.16
   2   7   0  542.69   14.32
   2   7   0  564.97   12.90
   2   7   0  602.23   14.99
  -2  -7  -1  633.88   15.39
  -2  -7  -1  636.65   14.67
  -2  -7  -1  717.06   16.53
   2   7   1  682.85   16.23
   2   7   1  663.87   13.67
   2   7   1  724.23   16.62
   2   7   1  568.12   14.98
  -2  -7  -2   25.44    4.36
  -2  -7  -2   22.96    4.11
   2   7   2   28.48    4.74
   2   7   2   27.44    3.85
   2   7   2   23.00    4.31
   2   7   2   17.67    4.11
  -2  -7  -3  936.14   19.19
  -2  -7  -3  911.72   19.28
   2   7   3  943.91   19.92
   2   7   3  999.30   16.26
   2   7   3  982.43   20.36
   2   7   3  823.14   18.86
  -2  -7  -4    6.79    3.04
  -2  -7  -4    3.93    3.28
   2   7   4    5.35    3.22
   2   7   4    9.53    3.38
   2   7   4    5.59    2.53
   2   7   4    3.51    3.32
   2   7   4    4.05    3.20
  -2  -7  -5   74.52    6.64
  -2  -7  -5   70.58    7.13
   2   7   5   72.14    6.72
   2   7   5   78.15    6.82
   2   7   5   77.03    7.07
   2   7   5   63.36    6.49
  -2  -7  -6  249.96   11.09
  -2  -7  -6  237.01   11.75
   2   7   6  263.42   12.01
   2   7   6  252.73   11.17
   2   7   6  252.26   11.94
   2   7   6  221.00   11.02
  -2  -7  -7   48.16    6.39
  -2  -7  -7   40.16    6.46
   2   7   7   36.57    6.03
   2   7   7   50.49    6.59
   2   7   7   42.55    6.63
   2   7   7   42.06    6.49
  -2  -7  -8  318.61   13.08
  -2  -7  -8  289.69   13.93
   2   7   8  301.12   13.48
   2   7   8  313.91   13.03
   2   7   8  312.59   14.40
   2   7   8  299.21   13.43
  -2  -7  -9   37.05    6.85
   2   7   9   57.36    7.84
   2   7   9   47.01    6.75
   2   7   9   47.28    7.63
   2   7   9   55.03    7.52
  -2  -7 -10   46.24    7.92
   2   7  10   41.93    7.10
   2   7  10   43.70    7.51
   2   7  10   49.57    7.50
  -2  -7 -11   55.11    8.87
   2   7  11   61.27    8.71
   2   7  11   71.94    8.90
   2   7  11   53.40    7.81
  -2  -7 -12    3.68    4.88
   2   7  12    3.28    4.72
   2   7  12    3.86    5.17
  -2  -8  17    3.81    5.11
   2   8 -17    5.90    5.36
   2   8 -17   10.67    5.78
   2   8 -17    7.02    5.45
  -2  -8  16   85.23    9.74
  -2  -8  16   90.32    9.96
   2   8 -16   88.18   10.48
   2   8 -16  101.45   10.52
   2   8 -16   91.19   10.22
  -2  -8  15   72.72    8.85
  -2  -8  15   93.40    8.86
  -2  -8  15   79.66    9.12
   2   8 -15   66.10    9.36
   2   8 -15   80.62    9.37
   2   8 -15   75.26    9.17
  -2  -8  14   27.25    6.21
  -2  -8  14   34.50    6.54
  -2  -8  14   39.48    7.27
   2   8 -14   28.54    6.53
   2   8 -14   33.43    6.66
   2   8 -14   25.03    6.37
  -2  -8  13  187.18   11.47
  -2  -8  13  194.01   11.45
  -2  -8  13  167.83   11.32
   2   8 -13  173.41   11.65
   2   8 -13  199.56   11.91
   2   8 -13  167.40   11.21
  -2  -8  12   38.92    6.49
  -2  -8  12   34.19    5.99
  -2  -8  12   43.85    7.24
   2   8 -12   34.20    6.32
   2   8 -12   40.44    6.63
   2   8 -12   35.84    6.71
  -2  -8  11  198.66   11.01
  -2  -8  11  209.68   11.05
  -2  -8  11  204.33   11.67
   2   8 -11  170.11   10.23
   2   8 -11  211.76   11.42
   2   8 -11  172.99   10.67
  -2  -8  10  118.63    8.80
  -2  -8  10  116.16    8.35
  -2  -8  10  112.85    8.58
   2   8 -10  102.75    8.24
   2   8 -10  133.02    9.37
   2   8 -10  101.84    8.27
  -2  -8   9   25.44    5.13
  -2  -8   9   29.26    5.40
  -2  -8   9   22.76    4.91
   2   8  -9   21.13    4.80
   2   8  -9   25.00    5.23
   2   8  -9   25.45    5.24
  -2  -8   8  751.10   18.90
  -2  -8   8  753.43   18.81
  -2  -8   8  740.43   18.99
   2   8  -8  620.66   15.84
   2   8  -8  743.44   18.85
   2   8  -8  678.92   18.44
   2   8  -8  781.86   15.32
  -2  -8   7   55.89    6.11
  -2  -8   7   46.11    5.66
  -2  -8   7   53.87    6.29
   2   8  -7   44.72    5.39
   2   8  -7   49.02    5.99
   2   8  -7   40.34    5.82
   2   8  -7   45.07    5.03
  -2  -8   6  490.69   14.94
  -2  -8   6  466.65   14.43
  -2  -8   6  480.16   14.76
   2   8  -6  404.99   11.34
   2   8  -6  469.03   14.53
   2   8  -6  430.54   14.11
   2   8  -6  445.13   12.37
  -2  -8   5  821.67   18.72
  -2  -8   5  834.52   18.84
  -2  -8   5  885.04   19.34
   2   8  -5  721.03   13.69
   2   8  -5  816.49   18.67
   2   8  -5  771.79   17.95
   2   8  -5  752.17   16.16
  -2  -8   4  150.36    8.46
  -2  -8   4  154.82    5.69
  -2  -8   4  148.80    8.61
   2   8  -4  134.04    5.98
   2   8  -4  145.53    8.45
   2   8  -4  145.15    8.22
   2   8  -4  141.92    7.91
  -2  -8   3  274.14   10.89
  -2  -8   3  280.24    8.15
  -2  -8   3  284.43   11.16
   2   8  -3  280.55   11.16
   2   8  -3  275.81   10.75
   2   8  -3  292.22   11.13
   2   8  -3  237.38    9.79
  -2  -8   2   31.12    4.91
  -2  -8   2   30.59    3.86
  -2  -8   2   30.20    4.80
   2   8  -2   24.50    4.69
   2   8  -2   24.53    4.34
   2   8  -2   29.27    4.69
   2   8  -2   22.38    4.33
  -2  -8   1  344.74   12.13
  -2  -8   1  323.30   10.01
  -2  -8   1  368.82   12.42
   2   8  -1  357.33   12.53
   2   8  -1  341.21   11.28
   2   8  -1  366.28   12.39
   2   8  -1  292.02   11.20
  -2  -8   0  314.04   11.65
  -2  -8   0  291.87   10.10
  -2  -8   0  329.36   11.94
   2   8   0  285.17   11.42
   2   8   0  313.77   10.65
   2   8   0  313.47   11.71
   2   8   0  253.79   10.72
  -2  -8  -1   71.99    6.27
  -2  -8  -1   61.84    5.52
  -2  -8  -1   73.56    6.44
   2   8   1   63.89    6.32
   2   8   1   67.24    5.69
   2   8   1   68.59    6.35
   2   8   1   54.95    6.01
  -2  -8  -2  803.31   18.70
  -2  -8  -2  776.08   17.88
   2   8   2  792.19   19.01
   2   8   2  824.11   16.20
   2   8   2  853.52   19.54
   2   8   2  691.90   17.98
  -2  -8  -3   15.01    4.00
  -2  -8  -3    9.21    3.66
   2   8   3   14.44    4.33
   2   8   3   15.54    3.58
   2   8   3   17.99    4.65
   2   8   3   11.83    4.05
  -2  -8  -4  409.67   13.90
  -2  -8  -4  413.42   14.65
   2   8   4  408.44   14.70
   2   8   4  421.88   14.11
   2   8   4  434.35   15.00
   2   8   4  358.71   13.83
  -2  -8  -5  164.44    9.54
  -2  -8  -5  144.45    9.66
   2   8   5  151.74    9.57
   2   8   5  158.56    9.40
   2   8   5  155.00    9.74
   2   8   5  125.63    8.89
  -2  -8  -6   78.49    7.32
  -2  -8  -6   76.79    7.73
   2   8   6   78.93    7.94
   2   8   6   76.06    7.39
   2   8   6   71.28    7.41
   2   8   6   68.89    7.33
  -2  -8  -7  258.00   12.15
  -2  -8  -7  236.03   12.98
   2   8   7  243.51   12.68
   2   8   7  257.64   12.20
   2   8   7  257.57   13.25
   2   8   7  223.85   12.19
  -2  -8  -8    4.12    3.78
  -2  -8  -8    2.34    4.33
   2   8   8    2.53    4.00
   2   8   8    2.23    3.70
   2   8   8    2.64    3.92
   2   8   8    1.53    3.67
  -2  -8  -9   99.34    9.60
   2   8   9  107.21    9.47
   2   8   9  111.15    9.95
   2   8   9   91.10    9.03
  -2  -8 -10   91.44    9.80
   2   8  10  105.47    9.78
   2   8  10  102.57   10.39
   2   8  10   92.89    9.11
  -2  -8 -11   34.18    7.72
   2   8  11   33.52    7.34
   2   8  11   33.32    7.72
   2   8  11   40.82    7.75
   2   8  12   71.68    9.96
   2   8  12   70.89   10.44
  -2  -9  16   39.57    7.69
  -2  -9  16   38.14    8.18
   2   9 -16   32.16    7.61
   2   9 -16   32.63    7.38
   2   9 -16   31.29    7.52
  -2  -9  15   78.91    9.00
  -2  -9  15   87.80    9.40
  -2  -9  15   77.42    9.34
   2   9 -15   68.26    9.53
   2   9 -15   74.67    8.98
   2   9 -15   79.62    9.28
  -2  -9  14  101.88    9.83
  -2  -9  14  110.56    9.58
  -2  -9  14  102.06    9.95
   2   9 -14   82.75    9.06
   2   9 -14   95.73    9.73
   2   9 -14   83.76    9.49
  -2  -9  13    1.47    3.71
  -2  -9  13    1.62    3.60
  -2  -9  13   -0.21    3.64
   2   9 -13    3.58    4.57
   2   9 -13    0.72    3.75
   2   9 -13   -0.45    3.98
  -2  -9  12  232.86   12.65
  -2  -9  12  260.93   13.29
  -2  -9  12  246.14   13.37
   2   9 -12  212.33   12.25
   2   9 -12  251.16   13.17
   2   9 -12  215.02   12.66
  -2  -9  11  133.53    9.93
  -2  -9  11  119.09    9.17
  -2  -9  11  110.87    9.21
   2   9 -11  107.11    8.95
   2   9 -11  118.89    9.62
   2   9 -11  105.23    9.12
  -2  -9  10  120.46    9.02
  -2  -9  10  126.00    9.10
  -2  -9  10  125.62    9.34
   2   9 -10  105.79    8.50
   2   9 -10  126.62    9.25
   2   9 -10  103.97    8.79
  -2  -9   9  324.63   13.73
  -2  -9   9  323.91   13.54
  -2  -9   9  309.26   13.49
   2   9  -9  280.64   11.88
   2   9  -9  324.90   13.63
   2   9  -9  277.65   12.93
  -2  -9   8   38.18    6.04
  -2  -9   8   32.21    5.67
  -2  -9   8   36.79    5.99
   2   9  -8   30.54    4.96
   2   9  -8   37.16    6.12
   2   9  -8   27.70    5.42
   2   9  -8   34.77    4.97
  -2  -9   7  916.79   21.45
  -2  -9   7  936.62   21.73
  -2  -9   7  949.69   21.82
   2   9  -7  883.15   17.91
   2   9  -7  919.46   21.50
   2   9  -7  829.27   20.60
   2   9  -7  946.05   18.70
  -2  -9   6   85.48    7.58
  -2  -9   6   83.28    7.29
   2   9  -6   77.31    5.95
   2   9  -6   91.65    7.66
   2   9  -6   74.09    7.00
   2   9  -6   81.25    6.75
  -2  -9   5  457.28   14.99
  -2  -9   5  485.58   15.25
   2   9  -5  464.90   15.16
   2   9  -5  442.55   14.56
   2   9  -5  438.62   13.54
  -2  -9   4  143.54    8.98
  -2  -9   4  153.96    9.19
   2   9  -4  151.49    9.06
   2   9  -4  130.43    8.32
   2   9  -4  156.69    9.25
   2   9  -4  125.25    8.08
  -2  -9   3   49.41    5.85
  -2  -9   3   53.38    4.55
  -2  -9   3   57.96    6.04
   2   9  -3   47.54    5.92
   2   9  -3   48.21    6.15
   2   9  -3   53.86    5.99
   2   9  -3   42.38    5.88
  -2  -9   2  144.51    8.76
  -2  -9   2  153.58    7.31
  -2  -9   2  157.48    9.18
   2   9  -2  161.29    9.50
   2   9  -2  154.98    8.81
   2   9  -2  162.55    9.35
   2   9  -2  130.95    8.30
  -2  -9   1  179.52    9.59
  -2  -9   1  182.11    8.28
  -2  -9   1  183.36    9.63
   2   9  -1  184.28    9.93
   2   9  -1  176.16    8.88
   2   9  -1  194.42    9.91
   2   9  -1  160.04    9.19
  -2  -9   0   24.14    4.70
  -2  -9   0   20.51    4.10
  -2  -9   0   23.54    4.90
   2   9   0   19.05    4.62
   2   9   0   20.86    4.30
   2   9   0   24.68    4.94
   2   9   0   23.74    4.95
  -2  -9  -1  229.44   10.96
  -2  -9  -1  240.05   10.48
   2   9   1  233.14   11.26
   2   9   1  237.20    9.95
   2   9   1  229.75   10.99
   2   9   1  188.96   10.23
  -2  -9  -2   39.43    5.79
  -2  -9  -2   46.70    6.27
   2   9   2   48.17    6.73
   2   9   2   49.80    5.55
   2   9   2   46.76    6.40
   2   9   2   37.06    6.04
  -2  -9  -3 1027.04   22.48
  -2  -9  -3 1046.95   22.85
   2   9   3 1054.57   23.69
   2   9   3 1068.05   19.61
   2   9   3 1088.55   23.92
   2   9   3  877.66   21.86
  -2  -9  -4   25.78    5.31
  -2  -9  -4   23.32    5.14
   2   9   4   25.23    5.46
   2   9   4   20.72    4.97
   2   9   4   30.20    5.76
   2   9   4   33.47    6.05
  -2  -9  -5  230.69   11.62
  -2  -9  -5  220.42   11.91
   2   9   5  228.83   12.15
   2   9   5  234.91   11.79
   2   9   5  246.90   12.71
   2   9   5  210.76   11.74
  -2  -9  -6  139.72    9.38
  -2  -9  -6  128.15    9.88
   2   9   6  137.27   10.01
   2   9   6  136.37    9.33
   2   9   6  133.06   10.22
   2   9   6  123.40    9.83
  -2  -9  -7   27.10    5.65
  -2  -9  -7   25.33    6.17
   2   9   7   24.63    6.06
   2   9   7   23.81    5.53
   2   9   7   29.18    6.26
   2   9   7   21.81    5.71
  -2  -9  -8  160.56   10.70
  -2  -9  -8  147.80   11.30
   2   9   8  166.24   11.77
   2   9   8  160.46   10.73
   2   9   8  156.23   11.64
   2   9   8  134.10   10.42
  -2  -9  -9   43.18    7.99
   2   9   9   44.11    7.79
   2   9   9   43.62    7.79
   2   9   9   37.67    7.36
  -2  -9 -10   85.53   10.27
   2   9  10   83.16    9.77
   2   9  10   78.92   10.51
   2   9  10   68.37    9.46
   2   9  11   63.12    9.53
   2   9  11   63.60    9.82
  -2 -10  15   75.93    9.17
  -2 -10  15   89.74    9.44
  -2 -10  15   84.14   10.33
   2  10 -15   74.81   10.21
   2  10 -15   88.25    9.65
   2  10 -15   74.31   10.43
  -2 -10  14   24.29    6.44
  -2 -10  14   35.38    7.35
  -2 -10  14   25.41    6.60
   2  10 -14   26.67    6.94
   2  10 -14   28.14    6.78
   2  10 -14   29.78    7.13
  -2 -10  13  178.04   12.26
  -2 -10  13  188.66   12.42
  -2 -10  13  172.60   12.27
   2  10 -13  134.13   10.65
   2  10 -13  193.19   12.77
   2  10 -13  160.59   12.13
  -2 -10  12   14.95    5.36
  -2 -10  12   20.95    5.81
  -2 -10  12   18.91    5.82
   2  10 -12   19.62    5.86
   2  10 -12   16.77    5.64
   2  10 -12   15.05    5.64
  -2 -10  11  352.74   15.53
  -2 -10  11  372.71   16.01
  -2 -10  11  351.49   15.80
   2  10 -11  305.62   13.97
   2  10 -11  353.49   15.56
   2  10 -11  310.16   14.97
  -2 -10  10  106.20    8.99
  -2 -10  10   97.89    8.67
  -2 -10  10   93.59    8.69
   2  10 -10   83.06    8.02
   2  10 -10   96.97    8.72
   2  10 -10   77.95    8.59
  -2 -10   9   85.96    8.13
  -2 -10   9   89.19    8.12
  -2 -10   9   85.61    8.35
   2  10  -9   80.48    7.47
   2  10  -9   81.87    7.98
   2  10  -9   68.96    7.68
  -2 -10   8  201.40   11.45
  -2 -10   8  200.73   11.44
  -2 -10   8  204.36   11.35
   2  10  -8  204.69    9.93
   2  10  -8  208.56   11.68
   2  10  -8  177.76   10.83
  -2 -10   7   -2.42    2.73
  -2 -10   7    2.00    3.56
   2  10  -7    1.29    3.26
   2  10  -7    3.03    3.39
   2  10  -7    0.88    2.99
  -2 -10   6  173.63   10.27
  -2 -10   6  193.03   10.82
   2  10  -6  192.76   10.97
   2  10  -6  167.79   10.12
   2  10  -6  177.41    9.58
  -2 -10   5  159.06    9.80
  -2 -10   5  168.80   10.12
   2  10  -5  163.74    9.97
   2  10  -5  160.21    9.95
   2  10  -5  158.61    9.08
  -2 -10   4   29.47    5.43
  -2 -10   4   27.77    5.24
   2  10  -4   34.80    6.05
   2  10  -4   29.29    5.43
   2  10  -4   30.47    5.56
   2  10  -4   28.44    5.18
  -2 -10   3  380.84   14.33
  -2 -10   3  396.18   14.39
   2  10  -3  384.16   14.49
   2  10  -3  377.01   13.74
   2  10  -3  402.90   14.53
   2  10  -3  355.27   13.57
  -2 -10   2   31.88    5.59
  -2 -10   2   35.02    4.62
  -2 -10   2   35.82    5.89
   2  10  -2   33.67    5.82
   2  10  -2   35.43    5.58
   2  10  -2   38.45    6.16
   2  10  -2   25.48    5.20
  -2 -10   1  224.56   11.38
  -2 -10   1  243.69   10.08
  -2 -10   1  252.24   11.73
   2  10  -1  239.66   11.80
   2  10  -1  261.54   11.43
   2  10  -1  242.85   11.58
   2  10  -1  201.64   10.74
  -2 -10   0  108.45    8.25
  -2 -10   0  110.35    7.50
  -2 -10   0  120.40    8.83
   2  10   0  108.08    8.54
   2  10   0  115.55    8.07
   2  10   0  121.90    8.97
  -2 -10  -1   61.86    6.92
  -2 -10  -1   58.00    6.39
   2  10   1   58.45    6.94
   2  10   1   57.22    6.24
   2  10   1   57.37    6.68
   2  10   1   53.18    6.59
  -2 -10  -2  310.11   13.40
  -2 -10  -2  294.45   12.66
   2  10   2  297.55   13.55
   2  10   2  322.42   12.05
   2  10   2  328.99   14.06
   2  10   2  245.36   12.41
  -2 -10  -3    6.25    3.93
  -2 -10  -3    9.34    4.16
   2  10   3    5.53    3.93
   2  10   3    8.47    4.34
   2  10   3    2.72    3.65
  -2 -10  -4  216.39   11.71
  -2 -10  -4  208.85   11.67
   2  10   4  203.07   12.12
   2  10   4  226.73   11.90
   2  10   4  228.39   12.36
   2  10   4  181.65   11.38
  -2 -10  -5  124.75    9.26
  -2 -10  -5  129.04    9.95
   2  10   5  125.26    9.94
   2  10   5  118.48    9.13
   2  10   5  130.65   10.01
   2  10   5  106.68    9.33
  -2 -10  -6   79.17    8.21
  -2 -10  -6   83.00    8.71
   2  10   6   79.58    8.91
   2  10   6   78.78    8.30
   2  10   6   83.52    8.71
   2  10   6   60.38    8.46
  -2 -10  -7  175.89   11.33
  -2 -10  -7  179.26   12.60
   2  10   7  152.97   11.38
   2  10   7  167.77   11.12
   2  10   7  166.49   12.12
   2  10   7  162.83   11.83
  -2 -10  -8    1.06    4.68
   2  10   8    4.79    4.60
   2  10   8   -2.88    4.11
   2  10   8    0.53    4.16
  -2 -10  -9   90.72   10.57
   2  10   9   90.42   10.27
   2  10   9   89.11    9.83
   2  10   9   76.30    9.18
   2  10  10   36.86    8.13
   2  10  10   38.29    8.21
   2  10  10   35.42    7.80
  -2 -11  15   37.26    7.97
  -2 -11  15   37.10    7.72
   2  11 -15   27.52    7.63
   2  11 -15   40.48    8.28
   2  11 -15   30.45    7.74
  -2 -11  14  112.57   10.67
  -2 -11  14  122.67   10.93
  -2 -11  14  114.33   11.06
   2  11 -14   86.35    9.67
   2  11 -14  109.79   10.66
   2  11 -14   92.65   10.30
  -2 -11  13    9.81    5.42
  -2 -11  13    9.26    5.06
  -2 -11  13    6.92    4.98
   2  11 -13    5.60    5.06
   2  11 -13   11.28    5.64
   2  11 -13    7.79    5.42
  -2 -11  12  190.34   12.80
  -2 -11  12  189.47   12.52
  -2 -11  12  197.11   13.25
   2  11 -12  180.21   11.63
   2  11 -12  205.03   13.26
   2  11 -12  169.80   12.54
  -2 -11  11   50.82    7.88
  -2 -11  11   52.44    8.02
  -2 -11  11   56.66    8.33
   2  11 -11   48.25    7.39
   2  11 -11   57.47    8.32
   2  11 -11   55.34    8.40
  -2 -11  10  155.62   11.00
  -2 -11  10  158.61   11.12
  -2 -11  10  165.06   11.34
   2  11 -10  148.40   10.79
   2  11 -10  141.71   10.83
  -2 -11   9  188.49   11.74
  -2 -11   9  180.45   11.56
  -2 -11   9  179.66   11.48
   2  11  -9  184.01   11.65
   2  11  -9  168.22   11.32
  -2 -11   8   38.67    6.72
  -2 -11   8   40.27    6.78
   2  11  -8   40.75    6.85
   2  11  -8   43.50    7.27
  -2 -11   7  269.44   13.40
  -2 -11   7  287.27   13.61
   2  11  -7  285.74   13.75
   2  11  -7  261.42   13.19
   2  11  -7  264.36   11.94
  -2 -11   6   29.62    6.00
  -2 -11   6   29.85    5.89
   2  11  -6   29.91    5.93
   2  11  -6   31.21    6.03
   2  11  -6   31.05    5.78
  -2 -11   5   78.87    7.75
  -2 -11   5   65.83    7.21
   2  11  -5   74.66    7.74
   2  11  -5   70.01    7.47
   2  11  -5   69.68    7.47
   2  11  -5   65.97    6.95
  -2 -11   4  374.47   15.11
  -2 -11   4  408.01   15.42
   2  11  -4  382.79   15.35
   2  11  -4  383.97   14.89
   2  11  -4  395.72   15.26
   2  11  -4  364.79   14.26
  -2 -11   3   12.80    4.46
  -2 -11   3   17.64    5.12
   2  11  -3   12.89    4.51
   2  11  -3   11.94    4.39
   2  11  -3   16.76    5.14
   2  11  -3   19.65    5.09
  -2 -11   2  336.37   14.29
  -2 -11   2  377.16   14.85
   2  11  -2  342.52   14.62
   2  11  -2  352.12   14.02
   2  11  -2  381.12   14.97
   2  11  -2  308.92   13.77
  -2 -11   1   25.08    5.46
  -2 -11   1   26.52    5.57
   2  11  -1   30.87    6.04
   2  11  -1   29.20    5.55
   2  11  -1   28.57    5.73
   2  11  -1   20.87    5.24
  -2 -11   0  169.47   10.57
  -2 -11   0  129.01    8.23
  -2 -11   0  179.25   10.77
   2  11   0  168.46   10.83
   2  11   0  170.90   10.04
   2  11   0  177.22   10.75
   2  11   0  137.68   10.06
  -2 -11  -1  251.53   12.63
  -2 -11  -1  253.03   11.68
   2  11   1  257.28   13.21
   2  11   1  278.82   11.98
   2  11   1  276.44   13.50
   2  11   1  205.84   12.10
  -2 -11  -2   41.11    6.59
  -2 -11  -2   43.83    6.71
   2  11   2   48.52    7.66
   2  11   2   49.10    7.35
   2  11   2   38.75    6.85
  -2 -11  -3  190.00   11.34
  -2 -11  -3  197.85   11.43
   2  11   3  171.46   11.44
   2  11   3  190.77   11.96
   2  11   3  152.52   10.85
  -2 -11  -4   28.78    6.02
  -2 -11  -4   23.14    5.85
   2  11   4   21.39    5.96
   2  11   4   33.65    6.52
   2  11   4   26.47    6.17
   2  11   4   23.32    5.97
  -2 -11  -5   84.99    8.65
  -2 -11  -5   91.65    9.06
   2  11   5   87.57    9.17
   2  11   5   84.81    8.72
   2  11   5   85.16    9.23
   2  11   5   79.89    8.78
  -2 -11  -6  106.00    9.62
  -2 -11  -6   92.69    9.54
   2  11   6  112.14   10.30
   2  11   6  118.07   10.03
   2  11   6  104.28    9.90
   2  11   6  104.51   10.34
  -2 -11  -7   11.46    5.63
   2  11   7    8.74    5.34
   2  11   7   12.08    5.71
   2  11   7    8.73    5.41
  -2 -11  -8   59.79    9.69
   2  11   8   61.08    9.44
   2  11   8   61.30    9.31
   2  11   8   54.62    9.11
   2  11   9   16.56    6.61
  -2 -12  14   18.88    6.71
  -2 -12  14   17.80    6.32
   2  12 -14   17.56    6.59
  -2 -12  13  104.51   10.51
  -2 -12  13  119.16   11.38
  -2 -12  13  118.53   11.25
   2  12 -13  112.47   10.81
   2  12 -13  100.12   10.67
  -2 -12  12    3.78    4.70
  -2 -12  12    6.90    4.92
  -2 -12  12    8.38    5.41
   2  12 -12    6.39    4.96
   2  12 -12    3.65    4.88
  -2 -12  11  107.37   10.45
  -2 -12  11  108.43   10.22
  -2 -12  11  106.51   10.26
   2  12 -11  110.61   10.63
   2  12 -11   89.63    9.68
  -2 -12  10   95.33    9.56
  -2 -12  10   96.65    9.56
   2  12 -10  104.11   10.15
   2  12 -10   75.34    8.89
  -2 -12   9   22.15    5.91
  -2 -12   9   23.75    6.25
   2  12  -9   13.99    5.42
   2  12  -9   14.88    5.56
  -2 -12   8  342.23   15.90
  -2 -12   8  341.84   15.87
   2  12  -8  351.19   16.01
   2  12  -8  311.00   15.49
  -2 -12   7   -0.08    3.59
  -2 -12   7    2.78    4.23
   2  12  -7   -1.64    3.73
   2  12  -7    2.50    4.23
   2  12  -7    1.07    3.66
  -2 -12   6  328.73   15.42
  -2 -12   6  353.14   15.50
   2  12  -6  352.82   15.95
   2  12  -6  310.87   14.72
   2  12  -6  346.93   15.41
   2  12  -6  314.46   13.91
  -2 -12   5  137.98   10.30
  -2 -12   5  144.26   10.36
   2  12  -5  125.04   10.03
   2  12  -5  125.04    9.84
   2  12  -5  142.43   10.71
   2  12  -5  141.79   10.13
  -2 -12   4   50.36    7.52
  -2 -12   4   48.04    7.34
   2  12  -4   66.35    8.78
   2  12  -4   57.51    7.82
   2  12  -4   48.71    7.46
   2  12  -4   56.18    7.81
  -2 -12   3  321.97   14.80
  -2 -12   3  324.10   14.62
   2  12  -3  333.28   15.39
   2  12  -3  315.12   14.29
   2  12  -3  337.13   14.89
   2  12  -3  289.03   13.78
  -2 -12   2    2.66    3.69
  -2 -12   2   -1.26    3.39
   2  12  -2    3.37    4.00
   2  12  -2    3.98    4.05
   2  12  -2   -1.38    3.49
   2  12  -2   -0.95    3.59
  -2 -12   1  215.67   12.38
  -2 -12   1  258.33   13.25
   2  12  -1  231.95   13.02
   2  12  -1  241.64   12.43
   2  12  -1  257.05   13.26
   2  12  -1  219.94   12.81
  -2 -12   0   76.34    8.06
  -2 -12   0   67.42    7.77
   2  12   0   66.27    7.98
   2  12   0   76.00    7.91
   2  12   0   71.09    8.00
   2  12   0   63.37    7.83
  -2 -12  -1   41.35    7.03
  -2 -12  -1   45.25    6.79
   2  12   1   45.81    7.81
   2  12   1   47.38    6.84
   2  12   1   40.44    7.16
   2  12   1   33.80    6.81
  -2 -12  -2  219.16   12.78
  -2 -12  -2  251.16   12.94
   2  12   2  229.66   13.47
   2  12   2  240.27   13.60
   2  12   2  188.96   12.32
  -2 -12  -3    2.36    3.82
  -2 -12  -3   -0.84    3.64
   2  12   3    1.78    4.23
   2  12   3    1.31    4.23
   2  12   3    1.35    3.89
  -2 -12  -4  113.37    9.98
  -2 -12  -4  134.68   10.58
   2  12   4  125.47   10.75
   2  12   4  126.51   10.42
   2  12   4  130.35   10.73
   2  12   4  104.15   10.34
  -2 -12  -5   23.02    5.99
  -2 -12  -5   28.64    6.91
   2  12   5   23.89    6.77
   2  12   5   20.26    5.86
   2  12   5   21.65    6.52
   2  12   5   24.30    6.86
  -2 -12  -6   21.97    6.34
  -2 -12  -6   27.71    6.95
   2  12   6   35.78    7.63
   2  12   6   25.53    6.55
   2  12   6   33.24    7.51
   2  12   6   20.26    6.58
  -2 -12  -7   48.37    8.62
   2  12   7   52.92    9.38
   2  12   7   41.79    8.51
   2  12   7   31.69    7.66
  -2 -13  12  101.25   10.57
  -2 -13  12   93.59   10.36
   2  13 -12  103.31   10.66
   2  13 -12   89.25   10.22
  -2 -13  11   14.86    6.14
  -2 -13  11   15.94    6.41
   2  13 -11   12.96    6.06
   2  13 -11   21.62    6.89
  -2 -13  10   83.21    9.52
  -2 -13  10   76.74   10.21
   2  13 -10   81.97    9.92
   2  13 -10   74.06   10.27
  -2 -13   9  104.32   10.23
  -2 -13   9  111.80   10.40
   2  13  -9   95.90    9.83
   2  13  -9   92.10    9.84
  -2 -13   8   21.36    6.25
  -2 -13   8   17.67    5.84
   2  13  -8   15.92    5.95
   2  13  -8   16.51    6.10
  -2 -13   7  204.15   13.25
  -2 -13   7  234.38   13.96
   2  13  -7  203.59   13.06
   2  13  -7  197.21   12.87
   2  13  -7  222.34   13.65
   2  13  -7  210.11   12.30
  -2 -13   6   29.85    6.60
  -2 -13   6   30.06    6.89
   2  13  -6   31.13    6.79
   2  13  -6   27.65    6.64
   2  13  -6   34.41    7.39
   2  13  -6   28.47    6.15
  -2 -13   5  111.33   10.00
  -2 -13   5  115.94   10.03
   2  13  -5  107.20    9.93
   2  13  -5  107.49   10.13
   2  13  -5  113.16   10.06
   2  13  -5  103.96    9.65
  -2 -13   4  217.58   13.11
  -2 -13   4  273.00   14.25
   2  13  -4  245.67   14.25
   2  13  -4  224.67   12.94
   2  13  -4  270.12   14.24
   2  13  -4  227.68   12.90
  -2 -13   3   15.13    5.40
  -2 -13   3   20.85    5.80
   2  13  -3   11.73    5.25
   2  13  -3   18.65    5.89
   2  13  -3   16.07    5.57
   2  13  -3   12.79    5.19
  -2 -13   2  173.92   11.84
  -2 -13   2  189.46   12.34
   2  13  -2  179.37   12.23
   2  13  -2  190.94   12.05
   2  13  -2  181.82   12.26
   2  13  -2  170.56   11.69
  -2 -13   1   33.78    6.94
  -2 -13   1   41.01    7.25
   2  13  -1   34.73    6.96
   2  13  -1   36.99    6.91
   2  13  -1   44.71    7.59
   2  13  -1   40.47    7.51
  -2 -13   0  101.72    9.54
   2  13   0  108.89   10.21
   2  13   0  112.39    9.53
   2  13   0  126.90   10.45
   2  13   0   77.62    8.96
  -2 -13  -1  115.80   10.09
   2  13   1  113.25   10.53
   2  13   1  136.23   11.23
   2  13   1   96.44   10.09
  -2 -13  -2   14.41    5.46
   2  13   2   16.72    6.03
   2  13   2   18.49    5.93
   2  13   2   10.84    5.37
  -2 -13  -3  110.38   10.35
  -2 -13  -3  108.75    9.74
   2  13   3  110.47   11.04
   2  13   3  121.68   11.16
   2  13   3   90.02    9.80
  -2 -13  -4    1.88    4.39
  -2 -13  -4    9.39    5.18
   2  13   4   -0.88    4.20
   2  13   4    4.08    4.75
   2  13   4   -2.58    3.97
   2  13   4    2.18    4.59
  -2 -13  -5   67.35    9.52
  -2 -13  -5   68.65    9.82
   2  13   5   58.66    9.69
   2  13   5   76.31    9.35
   2  13   5   72.27   10.12
  -2 -14  10   60.46    9.56
  -2 -14  10   59.34    9.44
   2  14 -10   61.36    9.66
   2  14 -10   58.22    9.59
  -2 -14   9   18.06    6.39
  -2 -14   9   16.10    6.12
   2  14  -9   20.37    6.50
   2  14  -9   20.61    6.82
  -2 -14   8  200.74   13.98
  -2 -14   8  199.14   13.55
   2  14  -8  197.08   13.92
   2  14  -8  176.78   13.13
   2  14  -8  198.07   13.53
  -2 -14   7    3.98    4.55
  -2 -14   7    8.52    5.53
   2  14  -7    3.67    5.08
   2  14  -7    5.06    5.01
   2  14  -7    4.36    4.96
  -2 -14   6  172.19   12.92
  -2 -14   6  189.11   12.94
   2  14  -6  170.47   12.73
   2  14  -6  174.21   12.67
   2  14  -6  211.15   13.63
   2  14  -6  162.62   11.98
  -2 -14   5  100.66   10.09
  -2 -14   5   88.84    9.52
   2  14  -5  102.87   10.75
   2  14  -5   91.84    9.72
   2  14  -5  108.22   10.33
   2  14  -5   93.44    9.80
  -2 -14   4   67.05    9.46
  -2 -14   4   67.23    9.49
   2  14  -4   64.15    9.41
   2  14  -4   76.91    9.42
   2  14  -4   63.48    9.42
   2  14  -4   62.42    8.92
  -2 -14   3  120.10   10.74
  -2 -14   3  143.32   11.66
   2  14  -3  137.06   11.51
   2  14  -3  126.82   10.94
   2  14  -3  140.08   11.62
   2  14  -3  111.35   10.74
  -2 -14   2    4.00    4.31
  -2 -14   2    0.46    4.53
   2  14  -2    4.52    4.71
   2  14  -2    3.83    4.65
   2  14  -2    1.62    4.72
   2  14  -2    1.58    4.46
  -2 -14   1   82.56    9.31
  -2 -14   1   83.29    9.71
   2  14  -1   84.63    9.77
   2  14  -1   85.82    9.35
   2  14  -1   91.97   10.13
   2  14  -1   77.13   10.29
  -2 -14   0   70.45    9.67
   2  14   0   77.76    9.55
   2  14   0   86.30    9.99
   2  14   0   69.30    9.81
  -2 -14  -1   28.10    7.17
   2  14   1   32.12    7.66
   2  14   1   34.70    7.64
   2  14   1   17.41    6.57
  -2 -14  -2  139.13   11.80
   2  14   2  134.64   12.02
   2  14   2  162.21   12.45
   2  14   2  117.37   11.74
  -2 -14  -3    1.30    4.28
   2  14   3    2.35    4.97
   2  14   3    0.14    4.36
   2  14   3    1.25    4.59
  -2 -15   7  120.19   11.35
   2  15  -7  110.33   11.34
   2  15  -7   93.80   10.58
   2  15  -7  123.20   11.95
  -2 -15   6    5.43    5.15
  -2 -15   6    2.80    5.12
   2  15  -6    5.80    5.41
   2  15  -6   13.76    6.23
   2  15  -6    2.52    4.78
   2  15  -6    2.71    5.07
  -2 -15   5  125.96   11.94
  -2 -15   5  145.26   12.09
   2  15  -5  120.06   11.62
   2  15  -5  123.07   11.43
   2  15  -5  150.02   12.29
   2  15  -5  120.36   11.47
  -2 -15   4   94.14   10.83
  -2 -15   4   95.17   10.56
   2  15  -4   92.47   10.50
   2  15  -4   96.43   10.69
   2  15  -4  105.75   10.68
   2  15  -4   91.04   10.52
  -2 -15   3   28.49    7.17
  -2 -15   3   33.53    7.85
   2  15  -3   30.57    7.83
   2  15  -3   24.06    6.84
   2  15  -3   29.15    7.52
   2  15  -3   33.15    7.59
  -2 -15   2  102.57   10.94
  -2 -15   2  102.16   10.49
   2  15  -2   90.73   10.78
   2  15  -2  106.24   10.34
   2  15  -2   97.11   10.39
   2  15  -2   90.20   10.30
  -2 -15   1    1.42    4.88
   2  15  -1    5.23    5.49
   2  15  -1    3.04    5.08
  -2 -15   0   18.74    6.58
   2  15   0   11.08    6.02
  -3  16   2   47.80    8.94
  -3  16   2   41.88    8.36
  -3  16   1   30.88    7.44
  -3  16   1   38.16    8.01
  -3  16   0   82.61   10.13
  -3  16   0   85.90    9.99
  -3  16   0   82.94   11.05
   3 -16   0   91.26   10.02
  -3  16  -1   -0.46    4.82
  -3  16  -1    2.11    5.12
  -3  16  -1    1.76    4.77
   3 -16   1    3.29    4.66
  -3  16  -2   77.22    9.37
  -3  16  -2   86.93   10.43
  -3  16  -2   90.02   10.53
   3 -16   2   96.86   10.20
  -3  16  -3   70.26    9.69
  -3  16  -3   64.19    9.87
  -3  16  -3   70.47   10.19
   3 -16   3   69.91   10.06
  -3  16  -4   54.65    8.64
  -3  16  -4   48.73    8.81
  -3  16  -4   45.95    8.52
   3 -16   4   47.59    8.52
  -3  16  -5  150.39   12.47
   3 -16   5  149.76   12.95
  -3  15   5   18.64    6.29
  -3  15   5   12.49    5.70
   3 -15  -5   12.68    6.07
  -3  15   4   98.36   10.38
  -3  15   4   96.22    9.85
  -3  15   4   88.08   10.47
   3 -15  -4   85.71    9.76
  -3  15   3   14.93    5.81
  -3  15   3   13.43    5.57
  -3  15   3   12.09    5.77
  -3  15   2  115.64   10.69
  -3  15   2  125.00   10.94
  -3  15   2  120.67   11.11
  -3  15   1   98.72    9.90
  -3  15   1   86.87    9.52
  -3  15   1   94.41   10.31
   3 -15  -1   98.37    9.70
  -3  15   0    1.93    4.46
  -3  15   0    2.69    4.36
  -3  15   0    3.14    4.77
   3 -15   0    8.14    4.86
  -3  15  -1  149.32   11.66
  -3  15  -1  146.98   11.69
  -3  15  -1  138.00   11.36
   3 -15   1  170.38   12.15
  -3  15  -2   22.63    6.15
  -3  15  -2   23.12    6.53
  -3  15  -2   17.03    5.90
   3 -15   2   20.58    6.18
  -3  15  -3   98.72    9.86
  -3  15  -3   91.19    9.81
  -3  15  -3   79.60    9.37
   3 -15   3   84.92    9.34
  -3  15  -4  134.32   11.02
  -3  15  -4  122.92   11.13
  -3  15  -4  141.45   11.61
   3 -15   4  128.84   11.11
  -3  15  -5   23.45    6.34
  -3  15  -5   16.72    6.04
  -3  15  -5   18.01    5.94
   3 -15   5   15.05    5.86
  -3  15  -6  110.63   10.78
  -3  15  -6  110.46   10.09
   3 -15   6  104.83   10.62
  -3  15  -7   20.67    6.66
   3 -15   7   22.60    7.07
  -3  15  -8   43.62    8.69
   3 -15   8   32.49    7.82
   3 -14  -8   91.46   10.86
  -3  14   7   48.03    8.86
  -3  14   7   49.25    8.39
  -3  14   7   52.38    9.05
   3 -14  -7   46.56    8.69
  -3  14   6   65.10    9.79
  -3  14   6   64.91    9.10
  -3  14   6   66.30    9.58
   3 -14  -6   58.31    9.03
  -3  14   5  194.43   13.55
  -3  14   5  178.18   12.41
  -3  14   5  176.03   13.01
   3 -14  -5  162.89   12.07
  -3  14   4   -0.22    3.97
  -3  14   4    2.67    4.10
  -3  14   4   -0.89    4.12
   3 -14  -4    1.05    3.92
  -3  14   3  186.95   12.51
  -3  14   3  173.10   12.08
  -3  14   3  167.70   12.11
   3 -14  -3  151.38   10.97
  -3  14   2  128.92   10.54
  -3  14   2  117.32   10.45
  -3  14   2  116.92   10.35
   3 -14  -2  135.77   10.25
  -3  14   1   69.27    9.13
  -3  14   1   77.47    8.70
  -3  14   1   67.96    8.32
   3 -14  -1   76.71    8.02
  -3  14   0  217.79   13.04
  -3  14   0  203.67   12.92
  -3  14   0  206.22   12.87
   3 -14   0  220.32   12.48
  -3  14  -1    9.45    4.57
  -3  14  -1    3.05    4.08
  -3  14  -1    3.63    4.16
   3 -14   1    4.86    4.17
  -3  14  -2  211.73   12.36
  -3  14  -2  187.83   12.36
  -3  14  -2  207.94   12.69
   3 -14   2  197.17   12.17
  -3  14  -3   64.71    7.70
  -3  14  -3   66.39    8.23
  -3  14  -3   63.77    7.87
   3 -14   3   70.81    8.25
  -3  14  -4  114.89    9.86
  -3  14  -4   96.85    9.61
  -3  14  -4   94.81    9.11
   3 -14   4   92.36    9.29
  -3  14  -5  259.25   13.66
  -3  14  -5  234.03   13.99
  -3  14  -5  247.61   13.53
   3 -14   5  245.10   14.32
  -3  14  -6    3.05    4.25
  -3  14  -6   -0.54    4.12
  -3  14  -6    0.64    4.04
   3 -14   6    0.40    4.03
  -3  14  -7  120.19   10.87
  -3  14  -7  121.75   10.25
   3 -14   7  117.60   11.08
  -3  14  -8   40.08    7.86
   3 -14   8   32.47    7.33
  -3  14  -9   29.75    7.45
   3 -14   9   31.94    7.70
  -3  14 -10   83.55    9.91
  -3  14 -10   75.25   10.41
  -3  13   9  146.01   12.72
  -3  13   9  154.89   12.26
   3 -13  -9  137.17   12.17
  -3  13   8   15.89    6.27
  -3  13   8   22.53    6.04
  -3  13   8   17.28    6.33
   3 -13  -8   22.88    6.97
  -3  13   7   67.97    9.41
  -3  13   7   80.16    8.90
  -3  13   7   83.10    9.26
   3 -13  -7   89.95    9.60
  -3  13   6  161.77   11.93
  -3  13   6  176.68   11.85
  -3  13   6  147.14   11.33
   3 -13  -6  126.83   10.57
  -3  13   5    7.19    4.85
  -3  13   5    4.43    4.27
  -3  13   5    1.20    3.98
   3 -13  -5    6.05    4.72
  -3  13   4  253.26   13.82
  -3  13   4  261.65   13.78
  -3  13   4  245.54   13.71
   3 -13  -4  203.45   12.25
  -3  13   3   28.66    6.33
  -3  13   3   33.39    6.51
  -3  13   3   34.94    6.76
   3 -13  -3   38.00    6.45
   3 -13  -3   30.09    6.18
  -3  13   2  238.76   12.91
  -3  13   2  235.19   13.10
  -3  13   2  226.55   12.96
   3 -13  -2  248.54   12.35
   3 -13  -2  223.13   11.89
  -3  13   1   85.24    8.31
  -3  13   1   99.70    9.29
  -3  13   1   84.68    8.51
   3 -13  -1  106.51    8.59
   3 -13  -1   83.60    7.76
  -3  13   0   -0.45    3.57
  -3  13   0    0.86    3.42
  -3  13   0    1.19    3.49
   3 -13   0   -0.69    3.44
  -3  13  -1  267.70   13.24
  -3  13  -1  259.16   13.62
  -3  13  -1  265.51   13.48
   3 -13   1  286.58   13.65
  -3  13  -2   17.23    4.88
  -3  13  -2   12.89    4.89
  -3  13  -2   15.77    5.17
   3 -13   2   16.49    5.01
  -3  13  -3  148.61   10.26
  -3  13  -3  144.39   10.54
  -3  13  -3  147.27   10.54
   3 -13   3  159.12   10.76
  -3  13  -4  166.84   10.73
  -3  13  -4  147.75   10.82
  -3  13  -4  171.23   11.18
   3 -13   4  163.43   11.11
  -3  13  -5   21.83    5.46
  -3  13  -5   28.67    6.38
  -3  13  -5   26.25    5.97
   3 -13   5   18.22    5.44
  -3  13  -6  209.13   11.69
  -3  13  -6  220.15   12.12
  -3  13  -6  196.51   12.53
  -3  13  -6  201.24   11.91
   3 -13   6  190.80   12.28
  -3  13  -7   26.97    6.02
  -3  13  -7   35.97    7.27
  -3  13  -7   34.82    6.43
   3 -13   7   24.69    6.23
  -3  13  -8  176.92   11.77
  -3  13  -8  178.24   12.42
   3 -13   8  160.29   12.21
   3 -13   8  173.95   11.40
  -3  13  -9   79.93    9.15
  -3  13  -9   81.96    9.62
   3 -13   9   73.99    9.07
   3 -13   9   81.34    8.53
  -3  13 -10    4.72    4.95
  -3  13 -10    4.90    4.87
   3 -13  10    2.96    4.35
   3 -13  10    3.31    4.55
  -3  13 -11  105.31   10.89
  -3  13 -11   97.07   10.77
   3 -13  11  102.59   11.14
   3 -13  11  101.15   10.21
  -3  12  11   54.83    9.07
  -3  12  10  154.63   12.45
  -3  12  10  154.81   12.15
   3 -12 -10  126.12   12.09
  -3  12   9    1.01    4.20
  -3  12   9    7.39    5.17
   3 -12  -9    4.53    5.22
  -3  12   8  147.30   11.49
  -3  12   8  167.33   11.45
  -3  12   8  165.08   11.66
   3 -12  -8  123.43   10.75
  -3  12   7   58.44    8.49
  -3  12   7   69.03    8.01
  -3  12   7   72.09    8.68
   3 -12  -7   51.92    8.15
  -3  12   6   79.26    8.47
  -3  12   6   85.02    8.52
  -3  12   6   83.87    8.60
   3 -12  -6   76.02    8.79
  -3  12   5  204.27   12.21
  -3  12   5  199.65   11.50
  -3  12   5  196.14   11.95
   3 -12  -5  183.86   11.35
  -3  12   4    7.34    4.21
  -3  12   4    8.18    4.30
  -3  12   4   12.09    4.68
   3 -12  -4    7.55    3.83
   3 -12  -4    8.22    4.47
  -3  12   3  380.04   15.41
  -3  12   3  360.65   14.87
  -3  12   3  345.50   15.00
   3 -12  -3  376.95   13.95
   3 -12  -3  325.27   13.61
  -3  12   2   82.96    7.88
  -3  12   2   67.73    7.66
  -3  12   2   62.79    7.30
   3 -12  -2   80.39    7.45
   3 -12  -2   55.28    6.82
  -3  12   1  284.50   12.98
  -3  12   1  278.02   13.18
  -3  12   1  260.12   12.89
   3 -12  -1  283.84   12.54
   3 -12  -1  248.26   11.34
  -3  12   0  158.15   10.14
  -3  12   0  136.15    9.63
  -3  12   0  146.82    9.96
   3 -12   0  159.90    9.73
   3 -12   0  126.31    8.32
  -3  12  -1    9.91    4.15
  -3  12  -1    9.06    4.04
  -3  12  -1    9.20    4.11
   3 -12   1   10.01    4.03
  -3  12  -2  208.58   10.88
  -3  12  -2  198.61   11.41
  -3  12  -2  233.66   10.40
  -3  12  -2  197.62   11.11
   3 -12   2  211.88   11.58
   3 -12   2  235.03   10.44
  -3  12  -3  171.84    9.96
  -3  12  -3  133.65    9.73
  -3  12  -3  134.54    9.39
   3 -12   3  141.76    9.72
   3 -12   3  166.76    9.24
  -3  12  -4  139.15    8.88
  -3  12  -4  141.05    9.39
  -3  12  -4  120.72    9.41
  -3  12  -4  126.24    9.08
   3 -12   4  136.13    9.77
   3 -12   4  147.29    9.01
  -3  12  -5  312.24   13.00
  -3  12  -5  310.04   13.17
  -3  12  -5  281.31   13.74
  -3  12  -5  302.51   13.34
   3 -12   5  284.41   13.97
   3 -12   5  318.94   13.04
  -3  12  -6   -1.20    2.98
  -3  12  -6    4.54    3.75
  -3  12  -6    1.14    3.62
  -3  12  -6    1.04    3.52
   3 -12   6    0.80    3.80
   3 -12   6    0.69    3.34
  -3  12  -7  327.21   14.33
  -3  12  -7  273.72   14.19
  -3  12  -7  315.73   13.77
   3 -12   7  298.59   14.88
   3 -12   7  326.23   13.85
  -3  12  -8   77.25    8.41
  -3  12  -8   75.97    8.82
   3 -12   8   72.63    8.45
   3 -12   8   79.99    8.23
  -3  12  -9  205.96   12.43
  -3  12  -9  216.63   13.08
   3 -12   9  208.63   13.19
   3 -12   9  224.54   12.62
  -3  12 -10  113.29   10.08
  -3  12 -10  111.48   10.58
   3 -12  10  106.76   10.51
   3 -12  10  101.87    9.58
  -3  12 -11    1.10    4.21
  -3  12 -11    3.44    4.48
   3 -12  11    1.03    4.53
   3 -12  11   -4.20    3.77
  -3  12 -12   92.51   10.31
  -3  12 -12   86.37   10.18
   3 -12  12   85.05    9.94
   3 -12  12   87.79    9.82
  -3  11  12   48.97    8.89
   3 -11 -12   51.59    9.41
  -3  11  11   93.16   10.43
  -3  11  11   85.35    9.39
   3 -11 -11   93.78   10.69
  -3  11  10   22.53    6.60
  -3  11  10   25.37    6.10
   3 -11 -10   17.71    6.35
  -3  11   9  145.91   11.30
  -3  11   9  148.84   10.53
  -3  11   9  151.79   11.11
   3 -11  -9  122.06   10.59
  -3  11   8   34.62    7.02
  -3  11   8   36.80    6.52
  -3  11   8   36.06    6.67
   3 -11  -8   23.45    6.17
  -3  11   7  142.60   10.49
  -3  11   7  133.36    9.44
  -3  11   7  145.43   10.27
   3 -11  -7  121.17    9.87
  -3  11   6  251.30   13.02
  -3  11   6  275.85   13.00
  -3  11   6  255.50   12.89
   3 -11  -6  221.01   12.22
  -3  11   5   42.51    6.68
  -3  11   5   50.90    6.94
  -3  11   5   55.85    7.55
   3 -11  -5   45.51    6.81
  -3  11   4  314.50   13.66
  -3  11   4  305.69   13.16
  -3  11   4  291.49   13.25
   3 -11  -4  330.45   12.14
   3 -11  -4  272.10   12.43
  -3  11   3   65.53    7.25
  -3  11   3   53.37    6.65
  -3  11   3   66.17    6.99
   3 -11  -3   75.13    6.79
   3 -11  -3   51.70    6.29
  -3  11   2  328.72   13.29
  -3  11   2  302.03   12.99
  -3  11   2  362.34   11.87
  -3  11   2  319.73   13.53
   3 -11  -2  347.04   12.75
   3 -11  -2  285.89   11.99
  -3  11   1  391.55   14.18
  -3  11   1  390.29   14.56
  -3  11   1  456.34   13.04
  -3  11   1  389.17   14.66
   3 -11  -1  411.98   13.83
   3 -11  -1  345.79   12.56
   3 -11  -1  441.07   12.71
  -3  11   0   25.39    5.05
  -3  11   0   30.69    5.53
  -3  11   0   30.71    4.75
  -3  11   0   29.35    5.43
   3 -11   0   29.96    5.14
   3 -11   0    9.33    2.66
   3 -11   0   35.90    4.98
  -3  11  -1  658.21   15.22
  -3  11  -1  590.58   16.67
  -3  11  -1  537.22   17.05
  -3  11  -1  644.31   15.34
  -3  11  -1  580.53   17.58
   3 -11   1  613.56   17.43
   3 -11   1  526.41   14.00
   3 -11   1  648.69   15.37
  -3  11  -2   20.12    4.07
  -3  11  -2   20.12    4.50
  -3  11  -2   20.87    5.05
  -3  11  -2   20.19    4.18
  -3  11  -2   19.20    4.69
   3 -11   2   21.47    4.95
   3 -11   2   25.52    4.59
  -3  11  -3  298.96   11.25
  -3  11  -3  300.23   12.15
  -3  11  -3  259.51   12.31
  -3  11  -3  278.09   12.19
   3 -11   3  291.74   12.68
   3 -11   3  307.86   11.49
  -3  11  -4  338.05   12.59
  -3  11  -4  331.16   12.67
  -3  11  -4  311.49   13.68
  -3  11  -4  319.51   12.97
   3 -11   4  318.43   13.52
   3 -11   4  347.99   12.38
  -3  11  -5  202.01   10.31
  -3  11  -5  186.36    9.91
  -3  11  -5  178.68   10.71
  -3  11  -5  196.79   10.56
   3 -11   5  182.03   10.76
   3 -11   5  203.24   10.07
  -3  11  -6  460.75   15.72
  -3  11  -6  414.91   14.04
  -3  11  -6  440.92   16.31
  -3  11  -6  455.65   15.44
   3 -11   6  398.04   15.70
   3 -11   6  483.33   15.42
  -3  11  -7   65.90    7.53
  -3  11  -7    0.56    1.36
  -3  11  -7   58.44    7.22
  -3  11  -7   56.00    6.72
   3 -11   7   51.64    7.49
   3 -11   7   67.20    7.04
  -3  11  -8  247.79   12.88
  -3  11  -8  222.72   12.38
  -3  11  -8  257.73   11.89
   3 -11   8  218.71   12.61
   3 -11   8  270.85   12.74
  -3  11  -9  120.61    9.97
  -3  11  -9  112.32    9.46
   3 -11   9  110.07    9.75
   3 -11   9  125.28    9.55
  -3  11 -10   39.78    7.21
  -3  11 -10   40.46    7.16
   3 -11  10   40.17    7.37
   3 -11  10   38.76    6.77
  -3  11 -11  155.43   11.99
  -3  11 -11  146.14   11.10
   3 -11  11  144.24   11.50
   3 -11  11  167.67   11.69
  -3  11 -12   11.22    5.69
  -3  11 -12    2.95    4.42
   3 -11  12    9.55    5.30
   3 -11  12    5.28    4.57
  -3  11 -13   59.00    9.51
  -3  11 -13   57.25    9.09
   3 -11  13   57.77    9.44
   3 -11  13   66.65    9.49
  -3  10  13   28.26    7.48
   3 -10 -13   26.94    7.46
  -3  10  12   14.94    5.64
   3 -10 -12   13.97    6.26
  -3  10  11    9.82    5.23
  -3  10  11   13.50    5.22
   3 -10 -11    6.51    5.16
  -3  10  10  104.78    9.68
  -3  10  10  104.97    8.96
  -3  10  10  105.21    8.94
   3 -10 -10   90.21    9.74
  -3  10   9    3.82    3.98
  -3  10   9    1.21    3.57
  -3  10   9    1.23    3.71
   3 -10  -9    2.38    4.13
  -3  10   8  237.86   12.84
  -3  10   8  250.61   12.05
  -3  10   8  251.72   12.53
   3 -10  -8  215.77   12.69
  -3  10   7   56.13    6.93
  -3  10   7   56.70    7.25
  -3  10   7   56.47    7.41
   3 -10  -7   45.40    7.06
  -3  10   6   37.37    6.19
  -3  10   6   35.42    5.74
  -3  10   6   41.74    5.48
  -3  10   6   40.05    6.52
   3 -10  -6   40.16    6.70
  -3  10   5  296.30   12.92
  -3  10   5  318.92   12.99
  -3  10   5  327.77   11.24
  -3  10   5  294.26   12.76
   3 -10  -5  340.96   11.50
   3 -10  -5  266.34   12.20
  -3  10   4   -0.04    2.80
  -3  10   4   -0.26    2.83
  -3  10   4   -0.55    2.42
  -3  10   4   -0.86    2.79
   3 -10  -4   -1.33    2.32
   3 -10  -4   -0.08    3.26
  -3  10   3  433.32   14.60
  -3  10   3  437.42   14.68
  -3  10   3  492.22   12.77
   3 -10  -3  487.10   13.76
   3 -10  -3  391.21   13.66
  -3  10   2   99.35    7.48
  -3  10   2   94.41    7.51
  -3  10   2  113.81    6.84
  -3  10   2   94.88    7.59
   3 -10  -2  110.98    7.18
   3 -10  -2   89.23    7.30
  -3  10   1  189.51    7.78
  -3  10   1  178.20    9.54
  -3  10   1  159.80    9.26
  -3  10   1  193.81    8.17
  -3  10   1  168.69    9.51
   3 -10  -1  185.28    9.06
   3 -10  -1  145.14    8.36
   3 -10  -1  178.75    8.06
  -3  10   0  716.10   14.88
  -3  10   0  635.28   16.40
  -3  10   0  617.23   17.16
  -3  10   0  723.11   15.03
  -3  10   0  612.97   17.03
   3 -10   0  668.23   16.71
   3 -10   0   -0.67    0.87
   3 -10   0  710.20   14.88
  -3  10  -1    5.50    2.84
  -3  10  -1    3.46    2.96
  -3  10  -1    2.60    3.23
  -3  10  -1    2.57    2.60
  -3  10  -1    3.10    3.37
   3 -10   1    4.50    3.05
   3 -10   1    5.61    2.94
   3 -10   1    4.24    2.67
  -3  10  -2  661.71   15.36
  -3  10  -2  633.58   15.95
  -3  10  -2  616.46   17.28
  -3  10  -2  654.82   17.45
   3 -10   2  642.04   17.08
   3 -10   2  594.81   13.46
   3 -10   2  698.05   15.23
  -3  10  -3   47.77    5.82
  -3  10  -3   47.33    5.85
  -3  10  -3   43.13    6.32
  -3  10  -3   47.39    6.23
   3 -10   3   41.17    5.90
   3 -10   3   48.49    5.23
  -3  10  -4  178.38    9.33
  -3  10  -4  178.99    9.05
  -3  10  -4  172.24    9.88
  -3  10  -4  169.09    9.22
   3 -10   4  176.82    9.93
   3 -10   4  182.97    8.94
  -3  10  -5  322.89   12.33
  -3  10  -5  292.97   12.64
  -3  10  -5  300.09   11.90
   3 -10   5  313.46   13.09
   3 -10   5  321.97   11.79
  -3  10  -6    1.72    3.06
  -3  10  -6    0.20    1.61
  -3  10  -6    1.20    3.34
  -3  10  -6    3.11    2.95
   3 -10   6    1.17    3.05
   3 -10   6    0.94    2.87
  -3  10  -7  225.98   11.40
  -3  10  -7  244.68   10.60
  -3  10  -7  206.13   11.18
  -3  10  -7  219.58   10.53
   3 -10   7  201.35   11.35
   3 -10   7  231.66   11.04
  -3  10  -8   72.15    7.82
  -3  10  -8   77.67    7.67
  -3  10  -8   84.87    7.18
   3 -10   8   67.18    7.75
   3 -10   8   78.65    7.46
  -3  10  -9   71.43    8.11
  -3  10  -9   65.31    7.69
   3 -10   9   64.00    7.61
   3 -10   9   78.72    7.82
  -3  10 -10  198.63   12.40
  -3  10 -10  219.87   12.46
   3 -10  10  190.25   12.10
   3 -10  10  205.83   11.90
  -3  10 -11    3.62    4.30
  -3  10 -11    4.36    4.36
   3 -10  11    2.68    4.37
   3 -10  11    2.29    4.14
  -3  10 -12  149.06   11.68
  -3  10 -12  157.24   11.42
   3 -10  12  137.14   11.46
   3 -10  12  149.88   11.49
  -3  10 -13   28.24    7.17
   3 -10  13   44.96    8.28
   3 -10  13   45.20    7.96
  -3  10 -14   29.97    7.68
   3 -10  14   31.77    7.70
   3 -10  14   26.31    7.08
  -3   9  14   63.73    9.79
   3  -9 -14   67.09   10.15
  -3   9  13    9.31    5.20
   3  -9 -13    7.54    5.57
  -3   9  12   51.34    8.22
   3  -9 -12   49.75    8.61
  -3   9  11   50.95    7.83
  -3   9  11   53.64    7.56
   3  -9 -11   54.11    8.27
  -3   9  10    3.45    3.86
  -3   9  10    2.31    3.54
  -3   9  10    4.41    4.03
   3  -9 -10    2.90    4.18
  -3   9   9  334.08   14.75
  -3   9   9  350.63   13.88
  -3   9   9  328.98   13.71
   3  -9  -9  289.75   14.05
  -3   9   8   34.72    6.23
  -3   9   8   32.12    5.46
  -3   9   8   35.41    5.31
  -3   9   8   27.91    5.46
   3  -9  -8   24.84    5.72
  -3   9   7  193.13   10.93
  -3   9   7  183.46    9.80
  -3   9   7  202.32    9.31
  -3   9   7  182.32   10.04
   3  -9  -7  151.23    9.87
  -3   9   6   85.23    7.47
  -3   9   6   88.04    7.06
  -3   9   6   94.02    6.54
  -3   9   6   89.67    7.38
   3  -9  -6   81.16    7.50
  -3   9   5  324.53   12.91
  -3   9   5  319.71   12.24
  -3   9   5  336.30   10.66
  -3   9   5  308.77   12.31
   3  -9  -5  347.74   10.63
   3  -9  -5  275.69   11.88
  -3   9   4  760.05   13.87
  -3   9   4  695.28   17.70
  -3   9   4  669.75   17.14
  -3   9   4  707.71   14.52
  -3   9   4  671.08   17.56
   3  -9  -4  741.02   15.36
   3  -9  -4  599.31   16.45
  -3   9   3   37.56    3.99
  -3   9   3   32.12    5.08
  -3   9   3   35.52    5.28
  -3   9   3   34.00    4.22
  -3   9   3   32.95    5.23
   3  -9  -3   39.84    4.82
   3  -9  -3   26.62    4.82
  -3   9   2  777.02   14.20
  -3   9   2  707.98   16.83
  -3   9   2  704.09   17.30
  -3   9   2  798.48   14.65
  -3   9   2  696.43   17.45
   3  -9  -2  736.44   15.70
   3  -9  -2  625.12   15.47
   3  -9  -2  774.75   14.40
  -3   9   1  631.89   13.17
  -3   9   1  577.25   15.02
  -3   9   1  561.10   15.47
  -3   9   1  653.20   13.16
  -3   9   1  547.64   15.32
   3  -9  -1  607.47   14.62
   3  -9  -1  520.93   13.49
   3  -9  -1  635.72   12.98
  -3   9   0  194.78    7.88
  -3   9   0  190.02    8.75
[truncated: 983,541 more chars]
