# Supplementary material for: (5-Methyl­pyrazine-2-carboxyl­ato-κ2 N 1,O)bis­[2-(4-methyl­pyridin-2-yl-κN)-3,5-bis­(tri­fluoro­meth­yl)phenyl-κC 1]iridium(III) chloro­form hemisolvate
Source: Acta Crystallogr Sect E Struct Rep Online. 2014 Jan 8;70(Pt 2):m34. doi: 10.1107/S1600536813034727 (PMC3998247; doi:10.1107/S1600536813034727)
Supplement: Supplementary file 2 [file e-70-00m34-Isup2.hkl]

#
# h,k,l, Fc-squared, Fo-squared, sigma(Fo-squared), status flag
#
data_I
_shelx_title ' [C34 H21 F12 Ir N4 O2] in P-1'
_shelx_refln_list_code          4
_shelx_F_calc_maximum      316.57
_exptl_crystal_F_000       908.00
_reflns_d_resolution_high  0.7489

loop_
 _space_group_symop_operation_xyz
 'x, y, z'
 '-x, -y, -z'

_cell_length_a    11.0949
_cell_length_b    12.3669
_cell_length_c    14.2892
_cell_angle_alpha  94.399
_cell_angle_beta  110.888
_cell_angle_gamma 102.695

_shelx_F_squared_multiplier     1.000

loop_
 _refln_index_h
 _refln_index_k
 _refln_index_l
 _refln_F_squared_calc
 _refln_F_squared_meas
 _refln_F_squared_sigma
 _refln_observed_status
   1   0   0      29049.62      25314.96       803.28 o
   2   0   0      13364.17      14045.59       406.64 o
   3   0   0       6775.30       6619.12       241.12 o
   4   0   0       1998.86       1944.40        65.69 o
   5   0   0       2967.53       3307.45       101.51 o
   6   0   0        816.28        935.99        36.75 o
   7   0   0         13.79         26.99         7.93 o
   8   0   0       2641.91       2765.53       115.84 o
   9   0   0        425.63        453.17        27.27 o
  10   0   0        640.86        627.70        32.25 o
  11   0   0       1216.00       1247.71        62.31 o
  12   0   0        968.08        898.06        53.75 o
  13   0   0       1229.37       1320.03       112.14 o
 -13   1   0          0.31         -1.67        22.41 o
 -12   1   0         34.08         29.83        19.18 o
 -11   1   0        614.56        650.75        35.25 o
 -10   1   0        996.64        942.64        41.03 o
  -9   1   0       2138.52       2277.45       130.21 o
  -8   1   0       5102.67       5034.21       199.99 o
  -7   1   0      10024.43      10080.10       383.69 o
  -6   1   0      12668.62      13113.77       458.70 o
  -5   1   0       6883.85       6685.83       228.19 o
  -4   1   0       5151.40       5260.25       162.05 o
  -3   1   0        687.55        864.11        32.95 o
  -2   1   0       4259.45       4384.12       347.99 o
  -1   1   0        573.07        644.72         9.59 o
   1   1   0        677.11        859.91        19.84 o
   2   1   0      25570.29      24890.83       782.65 o
   3   1   0       7825.42       8369.47       193.29 o
   4   1   0       8265.90       8253.12       201.82 o
   5   1   0      16236.14      16537.46       407.90 o
   6   1   0      10082.80      10525.47       291.58 o
   7   1   0      11762.86      11776.18       388.34 o
   8   1   0       4595.81       4307.81       256.57 o
   9   1   0       1229.75       1123.42        39.40 o
  10   1   0        579.50        478.66        33.94 o
  11   1   0         40.16         30.87        20.37 o
  12   1   0         10.70          7.88        19.79 o
  13   1   0          0.24         -4.38        44.55 o
 -13   2   0        810.85        851.09        44.51 o
 -12   2   0       1828.64       1863.76        62.16 o
 -11   2   0       1587.70       1589.89        80.32 o
 -10   2   0       3089.39       3083.70       106.68 o
  -9   2   0        768.16        812.83        35.55 o
  -8   2   0        603.15        515.59        21.47 o
  -7   2   0       1116.71        930.54        34.40 o
  -6   2   0         81.57         78.05         9.48 o
  -5   2   0       4431.65       4279.22       127.26 o
  -4   2   0      19595.31      20173.12       432.73 o
  -3   2   0      37271.40      34956.61       858.82 o
  -2   2   0      58034.28      52099.99      1180.07 o
  -1   2   0      23876.34      22685.95      1262.49 o
   0   2   0       8440.22       9145.33       202.66 o
   1   2   0      40122.98      36517.24      1227.59 o
   2   2   0      20671.40      20806.35       585.12 o
   3   2   0       6696.68       6996.47       196.98 o
   4   2   0       1782.01       1798.03        57.51 o
   5   2   0        643.91        727.23        25.71 o
   6   2   0        694.03        700.41        23.44 o
   7   2   0        432.18        459.06        18.56 o
   8   2   0        249.16        221.38        17.08 o
   9   2   0        838.13        729.42        35.39 o
  10   2   0       1117.86       1094.85        51.64 o
  11   2   0        889.91        872.68        44.92 o
  12   2   0        625.54        544.93        44.36 o
 -13   3   0         11.92         12.44        19.51 o
 -12   3   0        207.33        217.78        27.03 o
 -11   3   0       1513.15       1495.89        47.82 o
 -10   3   0       3336.36       3216.40       140.45 o
  -9   3   0       2183.83       2101.62        85.29 o
  -8   3   0       3934.39       3832.12        94.74 o
  -7   3   0       4204.53       3896.19       120.71 o
  -6   3   0       2949.35       2503.45        80.47 o
  -5   3   0      32465.47      28908.84      1716.48 o
  -4   3   0      12516.29      12950.77       194.71 o
  -3   3   0       6378.81       7242.09        77.60 o
  -2   3   0         37.05         52.51         4.97 o
  -1   3   0       2645.08       2914.53        37.51 o
   0   3   0      10281.55      11385.05       246.88 o
   1   3   0      16634.74      17400.40       554.49 o
   2   3   0       1481.29       1431.22        24.08 o
   3   3   0      35162.44      35562.81      1005.36 o
   4   3   0      14162.47      15196.49       385.76 o
   5   3   0      12286.73      12591.27       318.21 o
   6   3   0       4237.26       4077.99       140.80 o
   7   3   0       2370.86       2269.65        96.53 o
   8   3   0       4499.94       4270.87       181.74 o
   9   3   0       2129.22       1996.77        89.22 o
  10   3   0        602.08        582.87        36.62 o
  11   3   0        109.10        106.52        22.85 o
  12   3   0         26.44         35.31        24.15 o
 -13   4   0        629.25        592.14        41.12 o
 -12   4   0       1661.88       1692.93        81.34 o
 -11   4   0       2167.56       2128.41        81.67 o
 -10   4   0       3890.96       3722.45       160.95 o
  -9   4   0       1472.14       1298.46        55.86 o
  -8   4   0          8.55         14.10        10.53 o
  -7   4   0        880.67        788.02        29.53 o
  -6   4   0       2075.37       2022.08        47.21 o
  -5   4   0       1409.89       1322.88        18.33 o
  -4   4   0      11114.62      11723.95       137.93 o
  -3   4   0      15680.39      17412.34       175.60 o
  -2   4   0      12577.93      13292.43       172.34 o
  -1   4   0      20219.01      21677.40       297.42 o
   0   4   0        642.57        528.55        38.43 o
   1   4   0       7010.79       7215.15       212.63 o
   2   4   0       8724.34       9734.26       139.19 o
   3   4   0      14898.69      15319.61       294.70 o
   4   4   0       1533.29       1653.06        38.49 o
   5   4   0         22.93         28.18         7.36 o
   6   4   0        149.98        178.49        15.43 o
   7   4   0        797.76        827.31        32.65 o
   8   4   0        447.35        428.50        26.42 o
   9   4   0        649.61        643.92        31.24 o
  10   4   0       1127.79       1135.35        56.41 o
  11   4   0        802.86        807.36        42.98 o
  12   4   0        355.24        360.81        56.63 o
 -13   5   0         95.63         87.62        24.30 o
 -12   5   0        285.64        291.65        30.34 o
 -11   5   0        533.19        573.05        36.27 o
 -10   5   0       2157.88       2097.41        89.02 o
  -9   5   0       4843.35       4829.07       132.56 o
  -8   5   0       5360.93       5211.88       148.91 o
  -7   5   0      10465.43      10306.53       225.86 o
  -6   5   0       9082.51       9442.86       138.78 o
  -5   5   0       7139.83       7590.41        96.56 o
  -4   5   0       9977.57      11226.33       160.72 o
  -3   5   0      11218.95      12194.98       156.45 o
  -2   5   0        221.85        239.03        10.41 o
  -1   5   0       2287.95       2567.17        43.97 o
   0   5   0       5961.69       6705.12       121.77 o
   1   5   0       8838.24       9901.25       273.20 o
   2   5   0      12848.74      13379.60       364.65 o
   3   5   0       1986.62       2155.79        46.98 o
   4   5   0       3495.77       3500.89        81.41 o
   5   5   0       5282.37       5330.67       155.71 o
   6   5   0       5767.54       5611.93       202.22 o
   7   5   0       3874.59       3905.45       147.36 o
   8   5   0       1322.12       1316.78        54.40 o
   9   5   0        724.28        722.71        34.72 o
  10   5   0        286.83        235.66        25.60 o
  11   5   0         36.97         18.98        21.03 o
 -13   6   0       1167.87       1155.22        49.59 o
 -12   6   0       1079.92        963.23        42.86 o
 -11   6   0       1147.52       1137.70        46.37 o
 -10   6   0        300.97        301.23        26.54 o
  -9   6   0        249.11        204.93        18.62 o
  -8   6   0        553.72        531.40        24.51 o
  -7   6   0        103.60         87.98        13.21 o
  -6   6   0       1226.96       1345.18        28.21 o
  -5   6   0       6801.58       7322.58       120.16 o
  -4   6   0       5595.79       6073.20        95.86 o
  -3   6   0      12091.97      13203.69       626.17 o
  -2   6   0      14530.56      13674.00       594.75 o
  -1   6   0       4617.70       4871.20        71.83 o
   0   6   0      23471.70      25070.25       652.99 o
   1   6   0       5632.67       6248.80       179.00 o
   2   6   0       1946.87       1870.95        54.04 o
   3   6   0       2036.26       1967.55        47.00 o
   4   6   0        709.77        657.68        21.71 o
   5   6   0        124.88         97.86        13.16 o
   6   6   0          1.02         -2.11        10.58 o
   7   6   0         28.59         41.42        13.75 o
   8   6   0       1416.07       1344.03        47.93 o
   9   6   0       1275.65       1309.16        50.26 o
  10   6   0        798.24        738.83        39.21 o
  11   6   0        710.19        768.40        99.95 o
 -13   7   0         21.14         24.20        20.99 o
 -12   7   0        362.67        346.59        32.20 o
 -11   7   0       1430.45       1421.98        68.17 o
 -10   7   0       2456.66       2267.32        55.19 o
  -9   7   0       3381.88       3424.92        67.65 o
  -8   7   0       6047.47       5998.46       120.22 o
  -7   7   0       7526.58       7349.81        86.42 o
  -6   7   0       8643.33       8840.90       112.91 o
  -5   7   0       6732.23       7195.03       123.28 o
  -4   7   0       1073.04       1026.73        21.73 o
  -3   7   0        107.77         77.10         9.30 o
  -2   7   0       5005.73       5402.67        88.38 o
  -1   7   0         27.98         31.51         9.10 o
   0   7   0        905.00        942.70        19.99 o
   1   7   0        201.94        221.56        14.20 o
   2   7   0       5638.23       5851.90       103.13 o
   3   7   0       4132.84       4230.04        89.67 o
   4   7   0       5466.94       5355.82       114.54 o
   5   7   0       3325.77       3140.64       135.00 o
   6   7   0       2316.54       2275.58        66.42 o
   7   7   0       1951.62       1836.78        51.60 o
   8   7   0       1173.18       1064.84        43.32 o
   9   7   0        414.00        378.54        33.03 o
  10   7   0        219.12        233.16        30.54 o
 -13   8   0        897.72        886.19        72.36 o
 -12   8   0        983.85        921.90        44.08 o
 -11   8   0        624.46        639.07        38.26 o
 -10   8   0        969.94        910.66        37.59 o
  -9   8   0         38.03         63.34        16.66 o
  -8   8   0        158.61        218.03        21.65 o
  -7   8   0        115.40         92.39        16.65 o
  -6   8   0       1106.19       1123.63        29.04 o
  -5   8   0       2341.29       2373.93        52.56 o
  -4   8   0      11707.87      11094.42       575.34 o
  -3   8   0      10610.19      10622.22       278.97 o
  -2   8   0       5590.45       5668.79        97.72 o
  -1   8   0       6829.03       5959.20       672.69 o
   0   8   0      12848.50      13481.57       270.08 o
   1   8   0       3076.56       3188.91        70.59 o
   2   8   0       3057.90       3065.12        82.72 o
   3   8   0       1783.60       1814.91        58.70 o
   4   8   0         26.85         31.94        12.30 o
   5   8   0        134.88        155.11        18.69 o
   6   8   0        251.21        268.69        23.63 o
   7   8   0        469.83        464.80        30.62 o
   8   8   0        238.64        241.17        27.77 o
   9   8   0        547.91        494.99        38.28 o
 -13   9   0         70.98        113.05        59.13 o
 -12   9   0        128.64        111.97        27.40 o
 -11   9   0        629.48        541.47        41.35 o
 -10   9   0       3063.04       3049.00        85.36 o
  -9   9   0       2414.92       2330.47        54.64 o
  -8   9   0       7183.66       7137.74       150.04 o
  -7   9   0       2694.24       2838.57        71.01 o
  -6   9   0       1501.84       1678.33        42.93 o
  -5   9   0       7662.69       8033.24       134.34 o
  -4   9   0       3576.45       4214.44        82.39 o
  -3   9   0       1816.77       2006.70        33.59 o
  -2   9   0        111.10         55.50        12.93 o
  -1   9   0        355.09        276.17        34.68 o
   0   9   0        238.52        138.92        34.36 o
   1   9   0       1374.99       1283.62        73.58 o
   2   9   0        213.62        227.77        17.77 o
   3   9   0       4970.93       4938.93       120.61 o
   4   9   0       3927.31       3862.32       153.91 o
   5   9   0       3672.03       3583.70       136.53 o
   6   9   0       1681.79       1686.65        65.81 o
   7   9   0        751.91        715.06        36.26 o
   8   9   0        491.32        494.45        37.60 o
   9   9   0        122.97        109.10        41.31 o
 -12  10   0       1357.50       1428.89        70.86 o
 -11  10   0        731.37        660.76        38.93 o
 -10  10   0        715.92        739.92        37.50 o
  -9  10   0        118.59        132.17        21.42 o
  -8  10   0        230.86        244.11        23.94 o
  -7  10   0        226.60        252.63        24.04 o
  -6  10   0       1850.50       1924.10        40.60 o
  -5  10   0       1263.62       1031.49       193.39 o
  -4  10   0       2995.52       3039.46        85.81 o
  -3  10   0       6357.62       5821.52       605.58 o
  -2  10   0       6322.41       6792.89       142.60 o
  -1  10   0       9904.92       9704.90       602.63 o
   0  10   0       2245.05       2277.48        53.92 o
   1  10   0       2094.83       2131.67        57.29 o
   2  10   0       1129.47       1161.94        34.60 o
   3  10   0       1026.07       1046.48        32.04 o
   4  10   0         68.42         78.78        19.29 o
   5  10   0          3.96         -4.04        14.85 o
   6  10   0         19.05          6.73        16.18 o
   7  10   0        299.52        334.41        29.83 o
   8  10   0        280.25        289.06        36.59 o
 -12  11   0        467.57        496.54        63.45 o
 -11  11   0        637.99        636.21        44.20 o
 -10  11   0       1051.94        947.17        41.75 o
  -9  11   0       2659.38       2641.37        75.12 o
  -8  11   0       2709.35       2679.88        58.97 o
  -7  11   0       4044.06       4054.82        79.66 o
  -6  11   0       2449.24       2521.84        47.83 o
  -5  11   0       2813.99       2726.57        58.66 o
  -4  11   0       1160.38       1063.16       142.21 o
  -3  11   0        278.74        278.24        23.79 o
  -2  11   0        275.71        168.64        39.44 o
  -1  11   0        448.25        469.01        23.25 o
   0  11   0        275.76        281.17        19.65 o
   1  11   0       1547.54       1192.94       187.86 o
   2  11   0       1876.64       1641.96        68.61 o
   3  11   0       2089.13       2086.25        52.82 o
   4  11   0       1558.29       1541.11        58.09 o
   5  11   0       1593.54       1575.57        55.51 o
   6  11   0        831.22        772.73        42.64 o
   7  11   0        328.51        303.93        37.94 o
 -11  12   0        568.75        634.08        47.71 o
 -10  12   0        349.08        342.39        36.21 o
  -9  12   0        184.16        180.34        25.35 o
  -8  12   0         23.18         18.36        17.53 o
  -7  12   0        354.01        321.90        28.00 o
  -6  12   0        715.10        672.20        29.11 o
  -5  12   0       2959.78       2903.88        58.26 o
  -4  12   0       2526.33       2030.99       322.19 o
  -3  12   0       1502.65       1479.40        58.40 o
  -2  12   0       2539.38       2663.31        91.30 o
  -1  12   0       2631.51       2535.92        75.11 o
   0  12   0       3282.31       3157.16        71.41 o
   1  12   0       1860.52       1778.67        66.82 o
   2  12   0        677.86        717.14        32.97 o
   3  12   0        495.10        487.43        39.61 o
   4  12   0         55.21         82.24        25.68 o
   5  12   0          5.89          9.71        19.19 o
   6  12   0        109.31        143.69        31.68 o
 -11  13   0        906.39        951.97        76.15 o
 -10  13   0       1146.58       1131.07        63.56 o
  -9  13   0       1317.90       1304.01        64.77 o
  -8  13   0       1529.32       1581.96        57.93 o
  -7  13   0       3151.49       3068.52       104.88 o
  -6  13   0       2272.47       2272.91        86.97 o
  -5  13   0       1526.10       1445.05        51.56 o
  -4  13   0        930.26        984.27        44.28 o
  -3  13   0          8.93          2.36        17.73 o
  -2  13   0         50.61         36.47        16.14 o
  -1  13   0        155.41        147.19        20.61 o
   0  13   0        854.16        830.89        34.89 o
   1  13   0        814.45        794.08        35.27 o
   2  13   0       1144.06       1086.09        63.51 o
   3  13   0       1075.69        992.13        51.23 o
   4  13   0        478.83        413.66        40.73 o
   5  13   0        628.97        577.83        48.00 o
 -10  14   0        128.01        140.71        42.45 o
  -9  14   0         71.08         72.04        30.95 o
  -8  14   0         70.58         69.40        28.53 o
  -7  14   0        270.74        276.29        37.95 o
  -6  14   0        327.27        317.37        39.91 o
  -5  14   0        600.94        614.89        41.61 o
  -4  14   0       1098.59       1149.50        49.67 o
  -3  14   0       2205.02       2164.75        65.36 o
  -2  14   0       2286.79       2126.11        64.99 o
  -1  14   0       1263.15       1284.16        42.47 o
   0  14   0       1825.99       1878.77        53.50 o
   1  14   0        743.17        768.37        42.12 o
   2  14   0        778.03        779.23        49.70 o
   3  14   0        302.43        300.03        37.96 o
  -8  15   0       2017.43       2109.36       147.81 o
  -7  15   0       1712.94       1717.37        92.61 o
  -6  15   0        838.62        817.89        54.86 o
  -5  15   0        735.74        768.14        45.71 o
  -4  15   0        168.00        206.17        30.75 o
  -3  15   0         26.84         39.68        23.44 o
  -2  15   0         35.04         46.55        24.34 o
  -1  15   0         45.31         56.35        24.60 o
   0  15   0        500.60        489.76        38.04 o
   1  15   0        561.13        557.35        40.76 o
   2  15   0        168.39        150.26        45.28 o
  -5  16   0        454.25        409.71        57.79 o
  -4  16   0       1083.64       1076.24        55.18 o
  -3  16   0        935.39        876.34        52.35 o
  -2  16   0       1731.37       1763.29        81.95 o
  -1  16   0       1473.97       1559.61        74.82 o
   1 -16   1        454.37        496.19        51.08 o
   2 -16   1         45.31         36.11        25.41 o
   3 -16   1         14.87         17.15        24.64 o
   4 -16   1         83.57         72.23        27.09 o
   5 -16   1         14.65         44.25        29.37 o
   6 -16   1        153.57        144.86        60.55 o
  -2 -15   1         40.15         32.16        30.20 o
  -1 -15   1        120.63        143.80        24.97 o
   0 -15   1        725.74        836.81        40.77 o
   1 -15   1       1599.81       1589.68        61.02 o
   2 -15   1       1458.81       1418.12        57.70 o
   3 -15   1       1547.30       1544.63        59.66 o
   4 -15   1       1410.73       1338.50        56.15 o
   5 -15   1       1069.51       1001.61        57.83 o
   6 -15   1        956.21        951.76        58.96 o
   7 -15   1        751.67        772.77        58.53 o
   8 -15   1         68.35         63.92        51.79 o
  -4 -14   1       1000.73       1050.09        65.05 o
  -3 -14   1        983.88        989.81        52.40 o
  -2 -14   1        878.26        861.06        40.53 o
  -1 -14   1       1176.41       1143.67        43.31 o
   0 -14   1        864.07        875.25        37.94 o
   1 -14   1        602.38        613.39        33.87 o
   2 -14   1        496.65        473.77        39.06 o
   3 -14   1         58.23         52.41        21.58 o
   4 -14   1         69.65         93.08        24.23 o
   5 -14   1        665.55        680.31        42.76 o
   6 -14   1        657.99        688.98        53.76 o
   7 -14   1       1228.01       1205.85        62.48 o
   8 -14   1       1609.54       1582.15        60.91 o
   9 -14   1        971.94        959.80        61.09 o
  -5 -13   1        109.48         91.23        28.68 o
  -4 -13   1         81.47         75.94        26.85 o
  -3 -13   1          0.89        -14.14        18.07 o
  -2 -13   1        418.65        394.77        29.87 o
  -1 -13   1        835.25        798.45        35.77 o
   0 -13   1        983.11        973.39        37.44 o
   1 -13   1       2321.60       2411.83        71.97 o
   2 -13   1       1548.19       1639.33        55.14 o
   3 -13   1       2784.01       2752.89        68.78 o
   4 -13   1       1849.06       1842.24        56.90 o
   5 -13   1       2433.68       2440.60        65.22 o
   6 -13   1       1924.43       1986.31        69.61 o
   7 -13   1        530.55        599.29        41.11 o
   8 -13   1        349.02        296.94        33.40 o
   9 -13   1         49.87         53.12        23.95 o
  10 -13   1         15.16         28.87        27.83 o
  -6 -12   1        914.78       1014.28        48.75 o
  -5 -12   1        807.97        818.38        48.42 o
  -4 -12   1       1076.28       1021.79        49.74 o
  -3 -12   1       2003.60       1967.75        70.63 o
  -2 -12   1       2507.32       2425.66        67.97 o
  -1 -12   1       2572.67       2583.43        53.41 o
   0 -12   1       1523.88       1586.04        54.00 o
   1 -12   1       1077.17       1094.38        36.02 o
   2 -12   1         20.15         25.51        13.85 o
   3 -12   1         70.68         97.30        20.80 o
   4 -12   1          9.48          1.61        16.58 o
   5 -12   1       1119.30       1227.15        40.58 o
   6 -12   1       1376.08       1353.90        48.94 o
   7 -12   1       2323.84       2306.86        63.39 o
   8 -12   1       2356.90       2287.13        65.71 o
   9 -12   1       1719.59       1830.76        54.38 o
  10 -12   1       1300.71       1190.31        53.69 o
  11 -12   1       1189.89       1201.62        56.52 o
  -7 -11   1        816.28        832.31        61.89 o
  -6 -11   1        201.94        222.74        28.47 o
  -5 -11   1        134.32        136.27        26.51 o
  -4 -11   1        118.60        135.74        22.97 o
  -3 -11   1        141.31        124.19        19.72 o
  -2 -11   1        279.99        275.32        23.23 o
  -1 -11   1       2013.99       2202.56        42.61 o
   0 -11   1       2299.44       2431.80        55.13 o
   1 -11   1       2802.84       2871.73        74.73 o
   2 -11   1       2299.68       2162.93        59.81 o
   3 -11   1       5883.98       6158.31       158.95 o
   4 -11   1       4929.55       4774.14        78.92 o
   5 -11   1       2389.38       1806.81       361.74 o
   6 -11   1       2627.96       2584.78       104.23 o
   7 -11   1        567.05        512.64        31.58 o
   8 -11   1        433.50        407.37        30.37 o
   9 -11   1         82.57        106.59        21.59 o
  10 -11   1         57.82         42.75        19.37 o
  11 -11   1        242.13        263.69        34.13 o
  12 -11   1        612.86        531.93        93.07 o
  -8 -10   1        190.47        188.74        28.93 o
  -7 -10   1        481.24        499.21        37.68 o
  -6 -10   1       1033.97        997.45        43.34 o
  -5 -10   1       3211.06       3085.07       110.50 o
  -4 -10   1       3235.46       2948.53       190.80 o
  -3 -10   1       2394.68       2245.98       106.08 o
  -2 -10   1       2264.38       2435.16        57.75 o
  -1 -10   1        943.47        931.07        27.84 o
   0 -10   1       4562.30       4531.72       105.96 o
   1 -10   1       2395.70       2292.67        58.27 o
   2 -10   1         15.81         15.85         7.50 o
   3 -10   1         38.93         40.39        10.55 o
   4 -10   1        470.97        493.58        19.64 o
   5 -10   1       1070.50        843.75       166.12 o
   6 -10   1       1826.41       1757.48        54.05 o
   7 -10   1       2871.12       2919.85        57.55 o
   8 -10   1       2855.88       2809.57        59.11 o
   9 -10   1       2716.94       2660.63        60.00 o
  10 -10   1       1777.69       1734.60        52.52 o
  11 -10   1       1775.26       1703.52        72.10 o
  12 -10   1        764.77        756.52        52.26 o
  -9  -9   1        513.24        522.04        40.52 o
  -8  -9   1        521.06        554.39        35.02 o
  -7  -9   1        767.02        779.82        44.75 o
  -6  -9   1        917.05        915.60        42.90 o
  -5  -9   1        270.13        285.75        23.76 o
  -4  -9   1         78.62        115.94        15.76 o
  -3  -9   1       1551.54       1151.96       187.00 o
  -2  -9   1       1816.27       1835.95        35.80 o
  -1  -9   1        179.39        212.06        16.40 o
   0  -9   1       4413.70       4355.58        95.43 o
   1  -9   1       7101.44       7022.24       160.62 o
   2  -9   1      13354.34      12950.42       287.21 o
   3  -9   1       5852.70       6033.96       112.31 o
   4  -9   1       7035.21       7236.65       162.97 o
   5  -9   1       1851.10       1801.47        96.57 o
   6  -9   1       3078.41       2952.61        53.37 o
   7  -9   1       2973.53       2955.12        74.77 o
   8  -9   1        104.58        121.40        19.43 o
   9  -9   1          9.97         16.19        15.65 o
  10  -9   1        191.17        202.05        24.65 o
  11  -9   1        361.15        351.29        35.97 o
  12  -9   1        623.47        633.13        47.30 o
 -10  -8   1         44.32         17.90        27.96 o
  -9  -8   1        137.36        122.23        25.19 o
  -8  -8   1        397.35        420.66        30.06 o
  -7  -8   1       1590.91       1499.78        48.23 o
  -6  -8   1       1782.16       1706.34        65.94 o
  -5  -8   1       1081.75       1177.76        40.80 o
  -4  -8   1       4958.62       5018.96       118.17 o
  -3  -8   1       4297.28       4519.19       102.20 o
  -2  -8   1       3409.24       3477.45        83.05 o
  -1  -8   1       5626.87       5933.65       136.09 o
   0  -8   1        867.67        968.08        22.71 o
   1  -8   1       1315.16       1420.05        33.11 o
   2  -8   1        989.09       1155.72        27.39 o
   3  -8   1        251.85        205.96        13.87 o
   4  -8   1        422.14        309.15        56.98 o
   5  -8   1       1266.39       1178.90        25.43 o
   6  -8   1       1964.05       1846.46        41.77 o
   7  -8   1       4371.39       4262.93        63.75 o
   8  -8   1       6522.14       6439.91       144.00 o
   9  -8   1       4793.26       4605.45       107.99 o
  10  -8   1       2639.34       2630.62        96.27 o
  11  -8   1       1599.31       1556.23        53.29 o
  12  -8   1        705.41        654.29        42.03 o
  13  -8   1        284.24        296.40        37.78 o
 -10  -7   1       1103.52       1104.27        59.37 o
  -9  -7   1       1481.64       1415.23        52.42 o
  -8  -7   1       1219.49       1218.82        53.66 o
  -7  -7   1        765.84        820.48        32.82 o
  -6  -7   1        369.37        404.69        25.07 o
  -5  -7   1         32.27         36.67        12.18 o
  -4  -7   1          4.47          9.15        10.10 o
  -3  -7   1         20.64         14.60         9.26 o
  -2  -7   1       2760.70       2651.06       121.18 o
  -1  -7   1       3856.04       3997.64        87.87 o
   0  -7   1       8852.25       9435.25       219.07 o
   1  -7   1      17795.22      18780.00       439.13 o
   2  -7   1      18306.16      19984.06       258.53 o
   3  -7   1      10750.44      11690.63       360.37 o
   4  -7   1      10402.08      10640.23       447.94 o
   5  -7   1       1891.27       1982.11        34.42 o
   6  -7   1       5379.77       5510.95        66.18 o
   7  -7   1        613.63        693.39        25.98 o
   8  -7   1        161.97        186.93        18.40 o
   9  -7   1        541.38        338.14        88.68 o
  10  -7   1        213.14        215.74        24.68 o
  11  -7   1        241.30        232.02        27.29 o
  12  -7   1        322.89        329.14        32.67 o
  13  -7   1        815.44        806.19        52.62 o
 -11  -6   1          1.11         -9.46        17.28 o
 -10  -6   1          2.93         19.25        17.50 o
  -9  -6   1        121.92        137.73        21.05 o
  -8  -6   1        631.53        662.31        28.51 o
  -7  -6   1       1571.89       1541.22        63.56 o
  -6  -6   1       1163.10       1273.14        57.00 o
  -5  -6   1       3240.97       3539.54        95.38 o
  -4  -6   1       8231.71       8814.88       210.80 o
  -3  -6   1      11408.93      11429.29       302.00 o
  -2  -6   1       3334.16       3361.95        66.48 o
  -1  -6   1       5557.98       5490.25       115.24 o
   0  -6   1        963.90        913.20        21.92 o
   1  -6   1         31.36         32.90         6.87 o
   2  -6   1       4853.72       5177.30        61.42 o
   3  -6   1        110.26        118.60        18.01 o
   4  -6   1       1507.58       1718.93        25.35 o
   5  -6   1      10624.26      11080.60       164.00 o
   6  -6   1       9148.02       9626.66       128.60 o
   7  -6   1       7280.74       7344.42       162.59 o
   8  -6   1       6013.23       5692.54       363.49 o
   9  -6   1       5017.52       5018.41       150.47 o
  10  -6   1       3278.98       3193.88       134.24 o
  11  -6   1       1744.21       1734.19        59.24 o
  12  -6   1        238.41        251.55        29.33 o
  13  -6   1        141.47        129.47        27.36 o
 -11  -5   1       1094.29       1092.40        43.47 o
 -10  -5   1       1212.80       1156.03        41.75 o
  -9  -5   1       2101.72       1988.73        94.39 o
  -8  -5   1       2408.32       2313.35        84.01 o
  -7  -5   1        846.35        824.78        36.09 o
  -6  -5   1        431.70        477.01        22.41 o
  -5  -5   1         87.43         77.02        10.03 o
  -4  -5   1         24.67          9.59         5.52 o
  -3  -5   1       1422.26       1550.33        53.36 o
  -2  -5   1       8068.52       8594.70       293.29 o
  -1  -5   1      10502.75      10819.92       251.02 o
   0  -5   1      11174.44      11669.98       307.89 o
   1  -5   1      14989.24      15111.72       220.36 o
   2  -5   1       7600.83       8132.10       231.48 o
   3  -5   1      13109.70      13423.06       157.19 o
   4  -5   1      12081.26      12776.28       144.02 o
   5  -5   1       9310.08       8784.80        92.16 o
   6  -5   1       4932.56       5525.82        78.40 o
   7  -5   1       1904.14       2104.22        37.02 o
   8  -5   1        333.57        402.29        22.86 o
   9  -5   1         47.12         11.39        14.15 o
  10  -5   1         64.54         69.62        18.31 o
  11  -5   1       1542.42       1440.88        49.29 o
  12  -5   1       1262.18       1283.52        54.17 o
  13  -5   1        894.84        900.93        50.25 o
 -12  -4   1         76.16         79.84        31.44 o
 -11  -4   1          0.92         -0.57        18.57 o
 -10  -4   1         68.54         63.73        17.67 o
  -9  -4   1        256.43        238.42        22.08 o
  -8  -4   1       1041.13        990.63        44.90 o
  -7  -4   1       2605.37       2480.98        94.15 o
  -6  -4   1       2633.09       2590.11        83.61 o
  -5  -4   1       8372.62       8307.90       217.36 o
  -4  -4   1       4857.61       4864.44       101.01 o
  -3  -4   1      17771.79      18761.90       422.69 o
  -2  -4   1      24973.54      23969.87      1094.55 o
  -1  -4   1       6543.72       7029.81       197.16 o
   0  -4   1        256.47        217.46         9.23 o
   1  -4   1       7016.51       7484.96        94.03 o
   2  -4   1       4664.33       5119.76       102.33 o
   3  -4   1      12937.35      14179.31       122.76 o
   4  -4   1       9381.35      10185.89       122.15 o
   5  -4   1       9914.68       9949.85       150.04 o
   6  -4   1      10239.16      10318.74       280.38 o
   7  -4   1       6487.16       6536.22       204.12 o
   8  -4   1       3115.46       3116.28        78.00 o
   9  -4   1       4579.80       4508.26       161.46 o
  10  -4   1       3148.09       3058.93       167.32 o
  11  -4   1       1687.31       1601.05        70.42 o
  12  -4   1        994.38        992.33        54.49 o
  13  -4   1        231.97        219.58        30.22 o
 -12  -3   1        514.83        482.98        42.44 o
 -11  -3   1       1284.45       1377.80        48.98 o
 -10  -3   1       2461.80       2271.34       107.38 o
  -9  -3   1       2062.46       2041.46        77.14 o
  -8  -3   1       2333.61       2369.86       107.48 o
  -7  -3   1       1475.13       1473.16        49.54 o
  -6  -3   1         78.81         73.02         8.82 o
  -5  -3   1         18.42         58.35         7.23 o
  -4  -3   1         19.91         23.71         5.41 o
  -3  -3   1      13108.63      13957.15       285.24 o
  -2  -3   1       1606.13       1740.09        42.68 o
  -1  -3   1       4107.97       4288.06       140.44 o
   0  -3   1      24177.65      23979.29       571.24 o
   1  -3   1       5009.49       5441.94       205.83 o
   2  -3   1       8779.60       8401.25       678.48 o
   3  -3   1      27203.50      26946.95       338.54 o
   4  -3   1      30351.23      29046.61       977.27 o
   5  -3   1      14055.08      14456.62       377.39 o
   6  -3   1       2597.08       3000.44        95.93 o
   7  -3   1        666.14        736.90        23.08 o
   8  -3   1        198.39        298.05        19.85 o
   9  -3   1        915.23        854.46        39.80 o
  10  -3   1       1168.33       1112.84        51.01 o
  11  -3   1        588.50        643.21        37.40 o
  12  -3   1       1024.96       1074.40        46.46 o
  13  -3   1        669.44        684.95        43.75 o
 -13  -2   1        179.26        160.12        37.82 o
 -12  -2   1        163.63        191.99        31.42 o
 -11  -2   1         20.39         15.79        17.03 o
 -10  -2   1        331.39        293.89        26.72 o
  -9  -2   1        839.73        793.65        36.75 o
  -8  -2   1       1148.86       1100.61        30.72 o
  -7  -2   1       4968.69       5293.29       146.30 o
  -6  -2   1      10593.07      10799.75       323.50 o
  -5  -2   1       8978.39       8881.86       225.37 o
  -4  -2   1      19645.33      19655.62       515.20 o
  -3  -2   1      10285.00      10793.78       259.35 o
  -2  -2   1       4701.04       4838.79       123.25 o
  -1  -2   1      12487.35      13003.30       411.84 o
   0  -2   1       3174.13       3176.22        70.87 o
   1  -2   1       3000.62       3227.88        27.32 o
   2  -2   1      47008.38      43915.82      1062.53 o
   3  -2   1        318.88        366.18        13.65 o
   4  -2   1      11126.13      11479.15       415.24 o
   5  -2   1       1010.34       1119.48        35.65 o
   6  -2   1       6992.51       6831.60       230.07 o
   7  -2   1       7109.01       7322.34       282.32 o
   8  -2   1       6057.12       6121.66       284.30 o
   9  -2   1       4483.02       4239.95       213.33 o
  10  -2   1       2995.94       2822.40       206.27 o
  11  -2   1       2031.35       2040.15        73.88 o
  12  -2   1        422.68        422.64        34.81 o
  13  -2   1        136.52        116.82        35.62 o
 -13  -1   1       1114.80       1215.76        66.14 o
 -12  -1   1       1183.88       1131.68        77.36 o
 -11  -1   1        751.93        686.20        51.20 o
 -10  -1   1       1490.86       1509.89        51.05 o
  -9  -1   1       1444.21       1415.68        88.30 o
  -8  -1   1       2552.06       2387.81       115.97 o
  -7  -1   1        904.83        870.86        29.18 o
  -6  -1   1       1942.25       1874.40        50.87 o
  -5  -1   1        323.62        313.90        33.99 o
  -4  -1   1        303.83        323.76        11.02 o
  -3  -1   1        844.81        798.93        33.59 o
  -2  -1   1      28672.03      28008.52       979.37 o
  -1  -1   1       8394.73       8108.06       266.84 o
   0  -1   1      29569.01      25593.54      1495.85 o
   1  -1   1      20297.88      18334.40       182.62 o
   2  -1   1      59825.91      50337.42      1958.24 o
   3  -1   1       7566.86       7622.91       249.35 o
   4  -1   1       5401.61       5392.36       145.64 o
   5  -1   1       1843.55       1997.52        58.17 o
   6  -1   1       2889.16       2691.77        57.40 o
   7  -1   1         32.23          8.51        10.64 o
   8  -1   1        283.88        371.76        24.53 o
   9  -1   1         10.93         19.94        13.61 o
  10  -1   1       1257.27       1261.34        63.22 o
  11  -1   1       1359.95       1349.46        76.85 o
  12  -1   1        592.91        575.36        44.75 o
  13  -1   1        707.89        809.05        61.34 o
 -13   0   1         73.88         67.38        22.50 o
 -12   0   1        102.00        112.32        23.25 o
 -11   0   1          9.89         12.21        15.67 o
 -10   0   1        633.23        617.63        31.04 o
  -9   0   1        484.60        549.19        30.66 o
  -8   0   1       7131.53       7238.46       280.63 o
  -7   0   1       9847.46       9855.78       339.01 o
  -6   0   1      10821.19      10840.66       385.79 o
  -5   0   1      12387.50      12386.53       425.05 o
  -4   0   1      17123.93      17719.91       649.95 o
  -3   0   1        811.66        766.32        31.28 o
  -2   0   1        814.55        706.16        85.30 o
  -1   0   1      10697.70       8696.60       641.18 o
   1   0   1        615.22        524.39        11.11 o
   2   0   1        914.44       1079.18        27.33 o
   3   0   1       4450.84       4167.31       111.54 o
   4   0   1       1127.25       1231.17        43.98 o
   5   0   1      13987.93      14448.55       468.22 o
   6   0   1       8041.43       8127.90       227.03 o
   7   0   1       8942.77       8786.92       415.23 o
   8   0   1       7270.35       6995.98       288.72 o
   9   0   1       1573.68       1500.57        56.85 o
  10   0   1       1098.31       1161.93        41.32 o
  11   0   1        865.59        787.87        56.76 o
  12   0   1        451.00        467.06        41.09 o
  13   0   1         55.12         25.69        49.85 o
 -13   1   1        556.87        552.45        45.05 o
 -12   1   1       1507.01       1527.27        50.63 o
 -11   1   1       2402.36       2329.80        95.70 o
 -10   1   1        919.86        896.93        37.21 o
  -9   1   1       1034.78        978.86        30.33 o
  -8   1   1       2248.76       2216.95        67.71 o
  -7   1   1        641.24        650.75        30.99 o
  -6   1   1        889.61       1046.39        43.35 o
  -5   1   1         44.72         23.97         4.72 o
  -4   1   1        860.69        818.25        21.56 o
  -3   1   1      18592.73      19137.50       523.37 o
  -2   1   1      14295.11      14840.30       398.60 o
  -1   1   1      28068.32      26347.51       481.71 o
   0   1   1      28207.34      23428.47       787.88 o
   1   1   1      22540.44      20910.13       362.80 o
   2   1   1        325.38        415.64        15.68 o
   3   1   1      18671.00      18664.18       488.66 o
   4   1   1       6334.66       6366.01       129.54 o
   5   1   1       1173.60       1182.42        37.58 o
   6   1   1       2131.59       2050.46        55.50 o
   7   1   1          4.78          7.83        10.99 o
   8   1   1         93.17         78.72        14.03 o
   9   1   1         63.27         64.13        14.70 o
  10   1   1        597.37        580.38        33.69 o
  11   1   1       1128.55       1035.28        49.66 o
  12   1   1        940.32        934.24        51.32 o
 -13   2   1        109.47        101.20        23.98 o
 -12   2   1         19.92         12.18        17.83 o
 -11   2   1         33.02         23.82        16.10 o
 -10   2   1        693.15        669.12        43.77 o
  -9   2   1       1351.91       1349.80        57.81 o
  -8   2   1       4492.19       4187.47       131.49 o
  -7   2   1       9418.22       9423.64       289.16 o
  -6   2   1       3070.96       2955.48        75.84 o
  -5   2   1       9165.35       9983.38       294.59 o
  -4   2   1      19244.12      18920.36       386.50 o
  -3   2   1      14529.71      14154.94       309.11 o
  -2   2   1       3988.41       3846.79       272.45 o
  -1   2   1       8407.04       9196.76       117.36 o
   0   2   1        146.18        155.43         5.01 o
   1   2   1       7822.07       8597.43       197.24 o
   2   2   1       3509.47       3905.03       105.89 o
   3   2   1       8008.77       8922.84       244.27 o
   4   2   1        720.75        699.99        18.99 o
   5   2   1      11328.66      10965.22       312.86 o
   6   2   1       9551.89       9497.70       344.31 o
   7   2   1       4207.29       4303.17       125.53 o
   8   2   1       1391.96       1404.88        67.65 o
   9   2   1       3121.32       2997.19       146.16 o
  10   2   1       1300.78       1362.06        46.92 o
  11   2   1        248.59        232.92        28.10 o
  12   2   1        250.89        236.47        34.39 o
 -14   3   1        460.18        474.83       107.70 o
 -13   3   1        912.09        930.71        56.07 o
 -12   3   1       1960.48       1884.52       104.41 o
 -11   3   1       1652.37       1674.27        52.51 o
 -10   3   1       3430.90       3378.08       193.25 o
  -9   3   1       2245.38       2152.44        88.22 o
  -8   3   1        331.97        362.29        17.71 o
  -7   3   1        479.14        518.50        15.43 o
  -6   3   1         13.73          7.02         3.62 o
  -5   3   1       4217.43       4059.01        93.01 o
  -4   3   1       3388.22       3860.80        63.43 o
  -3   3   1       4760.82       5032.32        67.98 o
  -2   3   1      14078.94      15282.38       347.64 o
  -1   3   1       5006.95       5305.72       115.35 o
   0   3   1      21033.13      21581.39       414.76 o
   1   3   1      84256.73      70253.38      2510.66 o
   2   3   1      13696.86      14143.88       357.58 o
   3   3   1      11569.90      12370.45       295.32 o
   4   3   1       2610.02       2504.91        76.11 o
   5   3   1       3737.40       3613.56       110.56 o
   6   3   1        803.20        780.56        27.91 o
   7   3   1        177.76        201.83        16.61 o
   8   3   1        355.89        374.84        25.01 o
   9   3   1        361.00        377.19        29.62 o
  10   3   1        411.36        447.53        33.88 o
  11   3   1        651.78        655.95        44.05 o
  12   3   1        458.00        414.20        60.36 o
 -14   4   1        102.23         60.97        36.75 o
 -13   4   1         80.11         90.86        23.86 o
 -12   4   1          1.25         -0.14        17.41 o
 -11   4   1         95.94         75.88        19.12 o
 -10   4   1        532.74        529.13        30.63 o
  -9   4   1        394.79        364.14        22.41 o
  -8   4   1       2161.07       2250.35        80.02 o
  -7   4   1       5732.66       5516.11       231.16 o
  -6   4   1       7996.53       8247.87       138.80 o
  -5   4   1      11067.60      12011.37       167.37 o
  -4   4   1       6974.85       7116.33       157.70 o
  -3   4   1       6813.45       7644.07       188.97 o
  -2   4   1       7336.82       8143.30       146.56 o
  -1   4   1        679.78        729.97        44.26 o
   0   4   1         63.47        112.32         7.40 o
   1   4   1        391.93        403.22        12.93 o
   2   4   1       1208.63       1389.03        24.23 o
   3   4   1       3058.85       3196.63        67.29 o
   4   4   1       4314.69       4172.03        85.91 o
   5   4   1       2042.36       2026.10        67.09 o
   6   4   1       4491.67       4584.25       167.29 o
   7   4   1       4620.35       4435.07       123.77 o
   8   4   1       3358.64       3129.77        91.68 o
   9   4   1       1768.79       1655.68        45.87 o
  10   4   1        740.84        667.43        38.06 o
  11   4   1        158.11        153.43        26.73 o
 -14   5   1        657.65        605.92        90.12 o
 -13   5   1       1128.88       1145.68        48.61 o
 -12   5   1       1907.32       1827.03        71.65 o
 -11   5   1       2538.93       2356.50        70.01 o
 -10   5   1       1748.49       1705.09        41.16 o
  -9   5   1       3438.89       3281.70       148.63 o
  -8   5   1       2307.84       2319.25        43.78 o
  -7   5   1        116.94        190.72        39.76 o
  -6   5   1        353.45        287.61        13.94 o
  -5   5   1          9.50         31.21         9.27 o
  -4   5   1       5536.44       6320.74       116.07 o
  -3   5   1       4751.58       4831.71        78.06 o
  -2   5   1       3976.24       4114.08        58.03 o
  -1   5   1      13640.61      14090.28       288.45 o
   0   5   1      21770.84      22920.16       632.04 o
   1   5   1      12338.79      12925.14       349.24 o
   2   5   1      22402.77      22471.53       353.35 o
   3   5   1       6253.69       6301.89       168.71 o
   4   5   1       5401.38       5304.29       107.57 o
   5   5   1       1517.26       1584.10        48.39 o
   6   5   1         49.58         50.15        12.50 o
   7   5   1         23.43         18.61        12.12 o
   8   5   1        275.06        273.04        23.95 o
   9   5   1        294.56        276.41        25.74 o
  10   5   1        609.99        609.47        40.44 o
  11   5   1        321.61        335.46        45.74 o
 -13   6   1         51.21         45.25        21.80 o
 -12   6   1          0.81        -16.58        16.58 o
 -11   6   1        645.53        598.84        35.45 o
 -10   6   1       2179.10       2192.94        63.42 o
  -9   6   1       2311.78       2195.53        44.62 o
  -8   6   1       1682.77       1733.78        37.77 o
  -7   6   1       3672.92       3967.29        72.41 o
  -6   6   1       9960.07       9915.89       107.52 o
  -5   6   1       6306.24       6705.00       126.67 o
  -4   6   1      15608.14      16655.52       429.62 o
  -3   6   1       3103.34       3326.90        59.16 o
  -2   6   1        102.27        174.71         9.77 o
  -1   6   1       3727.58       4225.67        89.31 o
   0   6   1       2121.14       2338.65        56.38 o
   1   6   1       1156.55       1256.69        32.18 o
   2   6   1       3857.91       4009.68        93.21 o
   3   6   1       4019.94       3941.31       112.29 o
   4   6   1       3993.94       3956.71       126.45 o
   5   6   1       3801.78       3708.01       129.48 o
   6   6   1       3397.23       3373.86        82.18 o
   7   6   1       2480.46       2209.55        73.26 o
   8   6   1       1516.68       1431.08        46.05 o
   9   6   1       1201.79       1177.31        62.50 o
  10   6   1        532.50        527.58        36.34 o
 -13   7   1        908.12        956.56        51.38 o
 -12   7   1       1180.72       1185.52        46.50 o
 -11   7   1       2472.02       2372.75        79.90 o
 -10   7   1       2460.97       2508.21        58.33 o
  -9   7   1       2058.13       2115.40        47.22 o
  -8   7   1       3280.37       3139.33        93.70 o
  -7   7   1       1034.75        970.76        31.83 o
  -6   7   1        222.08        238.54        16.21 o
  -5   7   1         45.21         57.44         7.45 o
  -4   7   1       1783.53       1780.80        49.73 o
  -3   7   1       3804.97       3946.46        77.15 o
  -2   7   1      10098.38      10653.41       267.42 o
  -1   7   1       6490.94       6459.83       151.58 o
   0   7   1       6798.80       7026.34       143.77 o
   1   7   1       7064.42       6926.18       179.66 o
   2   7   1       6691.99       6738.27       171.44 o
   3   7   1       4268.41       4661.92       112.20 o
   4   7   1       1763.45       1870.49        47.89 o
   5   7   1        232.29        266.38        21.06 o
   6   7   1        205.54        202.83        20.88 o
   7   7   1        256.05        252.47        23.65 o
   8   7   1        262.90        242.57        27.46 o
   9   7   1        137.50        136.12        25.24 o
  10   7   1        349.07        372.91        56.98 o
 -13   8   1         11.23         17.10        26.82 o
 -12   8   1        161.90        161.85        28.59 o
 -11   8   1        313.38        335.90        29.24 o
 -10   8   1       1239.51       1208.05        41.46 o
  -9   8   1       2218.14       2247.94        51.79 o
  -8   8   1       7672.75       7577.75       139.46 o
  -7   8   1       5023.29       5064.34        71.77 o
  -6   8   1       3758.53       3845.46        60.60 o
  -5   8   1       9967.72      10323.82       123.35 o
  -4   8   1       4762.37       5144.46        99.07 o
  -3   8   1       6269.71       7414.08       161.58 o
  -2   8   1       4945.47       5256.52       121.35 o
  -1   8   1       2127.61       2506.09        81.53 o
   0   8   1          7.13         -1.42         8.66 o
   1   8   1        990.66        995.52        28.98 o
   2   8   1        597.57        675.03        23.34 o
   3   8   1       5259.93       5397.35       126.17 o
   4   8   1        958.90       1043.04        40.84 o
   5   8   1       2465.10       2512.55        91.61 o
   6   8   1       2179.69       2092.30        63.58 o
   7   8   1       2270.25       2203.85        76.34 o
   8   8   1       1101.72       1128.04        46.97 o
   9   8   1        444.60        455.46        38.56 o
 -13   9   1        804.89        833.44        74.35 o
 -12   9   1       1547.62       1457.66        68.11 o
 -11   9   1       1850.17       1861.62        53.90 o
 -10   9   1       1712.38       1714.26        49.82 o
  -9   9   1       2131.69       2151.32        52.55 o
  -8   9   1        109.74        108.99        18.48 o
  -7   9   1          4.22          1.86        13.08 o
  -6   9   1        263.05        276.76        19.50 o
  -5   9   1        663.54        729.44        28.81 o
  -4   9   1       1482.05       1558.89        38.87 o
  -3   9   1       5451.62       6105.84       154.77 o
  -2   9   1       7415.57       8065.05       198.99 o
  -1   9   1       7430.09       7505.61       188.21 o
   0   9   1       6640.73       6575.19       211.93 o
   1   9   1       2384.50       2417.82        57.43 o
   2   9   1       2286.13       2318.68        53.80 o
   3   9   1       1040.29       1085.76        33.35 o
   4   9   1        842.42        778.94        37.34 o
   5   9   1        258.46        224.28        22.86 o
   6   9   1         41.45         25.74        16.67 o
   7   9   1          3.45          4.69        16.96 o
   8   9   1         61.21         82.56        24.58 o
 -13  10   1          2.36        -32.42        48.01 o
 -12  10   1         13.81         23.02        26.70 o
 -11  10   1        230.12        200.92        29.91 o
 -10  10   1       1458.60       1420.29        47.40 o
  -9  10   1       2253.59       2281.45        54.96 o
  -8  10   1       3559.90       3426.34        63.50 o
  -7  10   1       8365.42       8106.56        95.19 o
  -6  10   1       1928.14       1787.78        39.54 o
  -5  10   1       6443.91       6433.08       139.03 o
  -4  10   1       5544.91       5158.62        99.07 o
  -3  10   1       1791.03       1804.41        47.15 o
  -2  10   1       2308.34       2038.74        86.25 o
  -1  10   1        440.85        459.07        22.04 o
   0  10   1         94.12        104.18        14.68 o
   1  10   1         12.85         10.25        11.54 o
   2  10   1        597.43        588.26        27.52 o
   3  10   1       2231.90       2145.74        55.48 o
   4  10   1       1857.81       1764.68        57.06 o
   5  10   1       2134.60       2136.92        85.15 o
   6  10   1       1453.77       1489.98        60.99 o
   7  10   1        547.32        545.82        36.35 o
 -12  11   1       1439.39       1503.38        72.79 o
 -11  11   1        712.12        665.14        45.25 o
 -10  11   1        965.95        997.77        48.06 o
  -9  11   1        695.66        699.45        36.06 o
  -8  11   1        290.37        301.66        26.85 o
  -7  11   1         48.73         74.31        18.00 o
  -6  11   1          4.26          0.24         7.97 o
  -5  11   1        917.95        902.05        31.02 o
  -4  11   1       2415.42       2320.79        54.22 o
  -3  11   1       4261.12       4154.87       119.01 o
  -2  11   1       4765.74       4278.79       149.95 o
  -1  11   1       1680.84       1701.60        39.65 o
   0  11   1       2924.25       2977.01        76.88 o
   1  11   1       3353.59       3332.32        84.49 o
   2  11   1       2625.85       2603.58        77.61 o
   3  11   1       1093.67       1107.76        41.99 o
   4  11   1        360.64        350.69        31.06 o
   5  11   1        215.18        217.16        25.59 o
   6  11   1         12.74         28.49        18.98 o
   7  11   1         24.86          6.42        34.12 o
 -11  12   1        285.76        279.39        35.48 o
 -10  12   1        590.86        560.55        43.38 o
  -9  12   1       2473.98       2493.39        77.25 o
  -8  12   1       2178.51       2171.75        55.85 o
  -7  12   1       3344.59       3288.01        71.58 o
  -6  12   1       3685.41       3704.15       101.47 o
  -5  12   1       3689.07       3519.14        95.11 o
  -4  12   1       2756.39       2810.97        57.79 o
  -3  12   1       2814.96       2758.17        68.72 o
  -2  12   1        924.10        716.53       110.89 o
  -1  12   1         29.79         50.93        14.21 o
   0  12   1         91.07         93.66        17.67 o
   1  12   1        186.29        191.49        21.69 o
   2  12   1        383.75        435.64        29.33 o
   3  12   1        758.34        794.42        40.10 o
   4  12   1       1188.07       1099.25        63.52 o
   5  12   1        844.05        729.76        44.55 o
   6  12   1        765.41        820.02        79.07 o
 -11  13   1       1170.38       1174.03        66.59 o
 -10  13   1        806.05        772.08        48.19 o
  -9  13   1        352.13        323.88        35.05 o
  -8  13   1        282.59        318.51        34.22 o
  -7  13   1         92.60         77.37        20.80 o
  -6  13   1        323.95        291.09        27.69 o
  -5  13   1        470.47        451.82        31.89 o
  -4  13   1       1085.72       1013.93        39.98 o
  -3  13   1       1020.09        939.89        45.76 o
  -2  13   1       2508.92       2406.20        82.05 o
  -1  13   1       2943.34       2943.69        87.58 o
   0  13   1       3022.56       3012.39       106.11 o
   1  13   1       2173.89       2260.73        79.00 o
   2  13   1       1237.72       1183.21        63.09 o
   3  13   1        452.99        421.67        40.41 o
   4  13   1        481.45        526.81        40.49 o
 -10  14   1        443.21        446.40        60.67 o
  -9  14   1       1043.04       1012.89        60.15 o
  -8  14   1       2423.14       2296.61       103.00 o
  -7  14   1       2438.70       2316.20       101.30 o
  -6  14   1       2738.85       2703.93       109.20 o
  -5  14   1       2269.55       2392.23        67.93 o
  -4  14   1       1804.84       1838.82        60.06 o
  -3  14   1        798.59        746.58        43.39 o
  -2  14   1        126.25        120.77        25.87 o
  -1  14   1         74.22         84.36        21.71 o
   0  14   1        167.98        202.26        27.17 o
   1  14   1        227.39        220.49        28.87 o
   2  14   1        315.51        292.36        36.79 o
   3  14   1        304.07        241.38        40.42 o
  -8  15   1        101.63         94.19        52.09 o
  -7  15   1        107.50        148.10        42.47 o
  -6  15   1        117.42         99.75        39.09 o
  -5  15   1        437.02        390.71        45.11 o
  -4  15   1        898.05        889.90        48.63 o
  -3  15   1        984.68        965.70        50.18 o
  -2  15   1       1367.43       1248.60        55.35 o
  -1  15   1       2385.91       2416.43        73.70 o
   0  15   1       1781.97       1789.73        58.49 o
   1  15   1        882.06        930.39        68.47 o
  -5  16   1       1044.80       1041.32        78.17 o
  -4  16   1        667.31        630.08        67.93 o
  -3  16   1        287.40        353.09        55.57 o
  -2  16   1        117.13        155.86        36.54 o
   0 -16   2        175.17        163.49        37.99 o
   1 -16   2        766.39        758.92        51.85 o
   2 -16   2        738.57        728.53        52.09 o
   3 -16   2        976.44        895.74        51.48 o
   4 -16   2       1478.16       1501.11        69.83 o
   5 -16   2       1381.26       1300.18        68.99 o
   6 -16   2       1559.46       1647.77       128.04 o
  -2 -15   2       1001.36       1004.51        43.83 o
  -1 -15   2       1833.40       1878.77        54.86 o
   0 -15   2       1272.32       1319.32        46.16 o
   1 -15   2        626.43        592.20        45.08 o
   2 -15   2        433.90        382.15        38.91 o
   3 -15   2        248.59        213.52        31.49 o
   4 -15   2         30.81         35.72        22.74 o
   5 -15   2          1.19         25.35        25.59 o
   6 -15   2         74.58         78.60        30.36 o
   7 -15   2       1005.02        977.57        60.55 o
   8 -15   2        806.19        695.84        70.69 o
  -4 -14   2         79.58         66.62        24.66 o
  -3 -14   2         14.35          8.98        20.18 o
  -2 -14   2         30.81         27.19        18.96 o
  -1 -14   2         62.80         52.54        19.29 o
   0 -14   2        671.68        692.39        36.08 o
   1 -14   2        745.88        699.63        35.34 o
   2 -14   2       1491.47       1534.55        57.19 o
   3 -14   2       2109.55       2053.95        63.16 o
   4 -14   2       1642.44       1692.39        58.87 o
   5 -14   2       1334.24       1361.02        63.37 o
   6 -14   2       1970.00       1840.09        93.00 o
   7 -14   2       1569.86       1576.83        59.80 o
   8 -14   2        466.65        447.84        40.99 o
   9 -14   2        148.28        179.31        31.82 o
  -5 -13   2        727.35        765.95        56.21 o
  -4 -13   2        566.53        532.41        39.27 o
  -3 -13   2       1983.48       1995.06        52.99 o
  -2 -13   2       1795.78       1846.25        50.20 o
  -1 -13   2       2514.88       2526.22        83.98 o
   0 -13   2       2698.27       2669.69        86.60 o
   1 -13   2        756.64        781.49        32.75 o
   2 -13   2        586.71        621.85        30.75 o
   3 -13   2        177.28        159.82        25.40 o
   4 -13   2         23.64         20.07        18.81 o
   5 -13   2        161.50        179.03        26.78 o
   6 -13   2        655.76        555.06        39.28 o
   7 -13   2        812.46        843.28        44.60 o
   8 -13   2       1066.72       1036.20        50.30 o
   9 -13   2       1211.78       1139.80        53.42 o
  10 -13   2       1526.37       1452.67        60.86 o
  -7 -12   2        711.41        790.04       109.08 o
  -6 -12   2        646.45        599.55        47.53 o
  -5 -12   2        450.74        417.89        35.68 o
  -4 -12   2        346.99        323.43        31.05 o
  -3 -12   2         13.59         -2.27        16.32 o
  -2 -12   2          0.87          9.48        15.31 o
  -1 -12   2        213.78        257.48        23.71 o
   0 -12   2        258.54        306.14        24.35 o
   1 -12   2       2329.37       2360.22        63.54 o
   2 -12   2       3061.31       3166.14       103.42 o
   3 -12   2       2074.48       2205.37        64.34 o
   4 -12   2       4011.14       3924.05        79.05 o
   5 -12   2       1894.28       1863.75        55.39 o
   6 -12   2       2986.78       2826.69        72.62 o
   7 -12   2       1946.78       1800.27        58.36 o
   8 -12   2        969.50        961.01        46.64 o
   9 -12   2        213.79        190.13        29.62 o
  10 -12   2         20.90         36.26        23.40 o
  11 -12   2          0.67         17.17        43.27 o
  -8 -11   2          4.50        -30.17        48.83 o
  -7 -11   2        194.62        177.22        27.91 o
  -6 -11   2        501.55        480.96        41.01 o
  -5 -11   2       1412.75       1312.76        61.92 o
  -4 -11   2       2696.21       2633.79        96.68 o
  -3 -11   2       2902.63       2855.87        64.30 o
  -2 -11   2       3632.85       3569.75        93.15 o
  -1 -11   2       1854.13       1923.74        50.07 o
   0 -11   2       1071.49       1060.56        33.50 o
   1 -11   2       2576.03       2554.64        70.36 o
   2 -11   2       1309.38       1499.56        43.03 o
   3 -11   2        176.74        215.97        17.48 o
   4 -11   2        106.89         96.09        17.43 o
   5 -11   2        214.12        171.37        18.43 o
   6 -11   2       1662.42       1634.16        45.02 o
   7 -11   2        888.57        634.11       172.52 o
   8 -11   2       2021.33       1884.81        51.77 o
   9 -11   2       1460.43       1394.00        53.02 o
  10 -11   2        995.13        987.76        43.66 o
  11 -11   2       1926.74       1915.84        68.01 o
  -8 -10   2        758.50        678.94        42.88 o
  -7 -10   2       1024.36       1053.08        46.90 o
  -6 -10   2       1310.58       1262.02        46.81 o
  -5 -10   2        661.75        591.77        36.47 o
  -4 -10   2        830.49        752.60        31.96 o
  -3 -10   2        268.03        233.13        19.03 o
  -2 -10   2        317.21        345.51        21.13 o
  -1 -10   2        472.05        445.15        22.35 o
   0 -10   2       1638.91       1650.04        39.68 o
   1 -10   2       2572.17       2595.19        63.20 o
   2 -10   2       2762.44       2949.30        75.48 o
   3 -10   2       6535.35       6557.61       101.65 o
   4 -10   2       6058.10       6429.85       175.04 o
   5 -10   2       3215.78       3279.85        59.71 o
   6 -10   2       4643.98       4924.14       100.58 o
   7 -10   2       1729.01       1882.99        52.15 o
   8 -10   2       1161.99       1143.04        40.88 o
   9 -10   2        178.99        180.43        24.01 o
  10 -10   2         29.80         47.75        21.99 o
  11 -10   2        299.92        353.06        37.62 o
  12 -10   2        178.83        168.08        44.94 o
  -9  -9   2         16.10          6.45        21.41 o
  -8  -9   2        127.06         94.24        23.21 o
  -7  -9   2        558.42        543.96        32.43 o
  -6  -9   2       1217.18       1248.86        61.43 o
  -5  -9   2       1404.26       1263.24       162.01 o
  -4  -9   2       5404.59       5542.75       146.73 o
  -3  -9   2       2444.62       2645.86        57.85 o
  -2  -9   2       1574.69       1551.54        34.38 o
  -1  -9   2       7697.41       7889.20       124.32 o
   0  -9   2       2889.72       3075.03        53.22 o
   1  -9   2       2795.29       2911.77        70.08 o
   2  -9   2        688.65        701.67        22.12 o
   3  -9   2         57.28         51.59        10.72 o
   4  -9   2       1205.67       1299.25        28.40 o
   5  -9   2        159.58        207.95        17.32 o
   6  -9   2         90.05         99.35        16.30 o
   7  -9   2       1970.49       1984.04        47.52 o
   8  -9   2       3696.51       3660.38        75.49 o
   9  -9   2       3953.53       3809.00       132.10 o
  10  -9   2       2637.15       2534.99        92.54 o
  11  -9   2       1859.87       1775.08        55.80 o
  12  -9   2       1119.12       1126.49        50.33 o
 -10  -8   2        594.30        555.24        40.93 o
  -9  -8   2       1261.97       1271.96        58.37 o
  -8  -8   2       1674.74       1597.65        52.42 o
  -7  -8   2       2098.74       1937.85        92.65 o
  -6  -8   2       1551.40       1484.57        78.86 o
  -5  -8   2        542.45        494.97        34.19 o
  -4  -8   2       2058.49       1966.02        37.66 o
  -3  -8   2         23.67         17.92        10.59 o
  -2  -8   2        287.12        284.15        17.25 o
  -1  -8   2       1153.85       1341.33        24.39 o
   0  -8   2       4048.46       4331.34        92.62 o
   1  -8   2       9454.09      10276.33       212.17 o
   2  -8   2       4825.85       5454.46        85.39 o
   3  -8   2       4410.91       4537.28        45.48 o
   4  -8   2      12216.41      12861.91       166.40 o
   5  -8   2       3034.76       3335.33        74.35 o
   6  -8   2       2766.73       2970.36        52.32 o
   7  -8   2       2172.71       2238.40        48.44 o
   8  -8   2         66.64         50.56        14.73 o
   9  -8   2         66.25         39.10        13.39 o
  10  -8   2         21.68         21.47        17.07 o
  11  -8   2         92.57         70.95        21.43 o
  12  -8   2        250.96        272.59        31.35 o
 -11  -7   2        127.37        138.40        44.89 o
 -10  -7   2          2.61          7.78        19.29 o
  -9  -7   2          6.20          9.04        17.42 o
  -8  -7   2        191.54        189.56        22.16 o
  -7  -7   2        896.36        916.69        31.04 o
  -6  -7   2       2456.79       2662.60       118.30 o
  -5  -7   2       2638.34       2675.81        76.22 o
  -4  -7   2       3703.66       3731.68       112.58 o
  -3  -7   2       7603.11       7434.92       164.13 o
  -2  -7   2       7221.14       7075.54       111.35 o
  -1  -7   2       3893.55       3894.09        71.29 o
   0  -7   2       2012.79       1740.46        50.68 o
   1  -7   2       3727.39       3463.24        57.71 o
   2  -7   2       3968.26       3764.87        44.12 o
   3  -7   2        100.77        113.21        10.29 o
   4  -7   2          3.12          9.81         7.65 o
   5  -7   2        105.08        129.90        11.65 o
   6  -7   2       4369.89       4684.87        72.37 o
   7  -7   2       5418.14       5471.35       106.99 o
   8  -7   2       3187.42       3242.42       141.22 o
   9  -7   2       5711.34       5541.71       188.92 o
  10  -7   2       2753.14       2635.44        79.49 o
  11  -7   2       1575.21       1518.55        50.85 o
  12  -7   2        745.49        743.41        43.05 o
  13  -7   2        359.53        414.59        84.81 o
 -11  -6   2       1079.61       1040.08        51.82 o
 -10  -6   2       1375.17       1382.52        65.71 o
  -9  -6   2       2163.64       1996.11        74.43 o
  -8  -6   2       2762.02       2631.77       101.04 o
  -7  -6   2       1268.01       1319.59        49.80 o
  -6  -6   2       2887.30       2740.10        81.84 o
  -5  -6   2       1883.88       1829.79        49.53 o
  -4  -6   2        106.90         78.93        21.78 o
  -3  -6   2        483.34        497.31        17.99 o
  -2  -6   2         14.00         22.92         6.54 o
  -1  -6   2      14782.01      15293.87       313.34 o
   0  -6   2       3865.21       4197.55        88.83 o
   1  -6   2       2435.78       2145.95        27.72 o
   2  -6   2      12385.59      12695.82       117.86 o
   3  -6   2      11910.41      11747.25       167.73 o
   4  -6   2       5959.15       5260.33       520.00 o
   5  -6   2       3307.64       3351.97        53.61 o
   6  -6   2       1414.37       1381.85        27.79 o
   7  -6   2       2210.13       2100.78        69.77 o
   8  -6   2        619.51        568.25        37.82 o
   9  -6   2        681.35        639.80        31.82 o
  10  -6   2         33.67         28.76        16.98 o
  11  -6   2        159.47        131.57        23.20 o
  12  -6   2        500.53        462.64        36.51 o
  13  -6   2        936.04        908.51        53.53 o
 -12  -5   2        101.01        122.67        33.95 o
 -11  -5   2        177.25        216.43        25.82 o
 -10  -5   2         26.05         25.07        16.46 o
  -9  -5   2          2.07         -6.31        13.51 o
  -8  -5   2        148.88        143.54        16.61 o
  -7  -5   2       1447.68       1410.70        58.43 o
  -6  -5   2       4156.81       3963.78       111.89 o
  -5  -5   2       2460.41       2310.29        49.83 o
  -4  -5   2       6200.75       5458.02       261.69 o
  -3  -5   2       8568.71       7663.09       257.10 o
  -2  -5   2       3962.05       3860.10        97.02 o
  -1  -5   2      13790.19      13436.51       339.83 o
   0  -5   2      10064.98      10063.09       238.40 o
   1  -5   2         80.37         95.81         7.67 o
   2  -5   2       4445.98       4686.28       274.24 o
   3  -5   2       1816.99       2057.71        32.02 o
   4  -5   2       1613.60       1629.18        22.14 o
   5  -5   2       1945.33       2107.61        36.93 o
   6  -5   2       6407.27       6667.93       131.46 o
   7  -5   2       4611.12       4624.80       100.81 o
   8  -5   2       2567.62       2576.57        89.59 o
   9  -5   2       2590.62       2521.98        69.11 o
  10  -5   2       2318.50       2141.34        54.75 o
  11  -5   2       1224.47       1283.81        56.47 o
  12  -5   2        893.66        916.08        44.42 o
  13  -5   2        372.59        391.23        41.51 o
 -12  -4   2        594.66        575.33        40.73 o
 -11  -4   2       1983.58       1875.04        68.14 o
 -10  -4   2       2600.34       2560.33       129.21 o
  -9  -4   2       2291.82       2302.19       103.35 o
  -8  -4   2       3463.51       3443.51       125.69 o
  -7  -4   2       1205.00       1315.42        44.84 o
  -6  -4   2       1442.84       1457.16        40.94 o
  -5  -4   2         78.57        139.54         9.36 o
  -4  -4   2        303.71        343.08        11.26 o
  -3  -4   2        225.43        223.09        12.09 o
  -2  -4   2       7119.49       7325.44       238.78 o
  -1  -4   2       1620.84       1840.01        51.24 o
   0  -4   2       3618.72       3692.77        74.38 o
   1  -4   2      11196.23      11586.51       111.20 o
   2  -4   2      17582.12      18794.01       237.89 o
   3  -4   2      14900.72      13794.15      1368.98 o
   4  -4   2       8388.67       9776.60       156.55 o
   5  -4   2       9846.33       9601.11       156.08 o
   6  -4   2       5383.41       5087.22       137.42 o
   7  -4   2       3691.78       3563.80        97.19 o
   8  -4   2        418.08        425.03        23.26 o
   9  -4   2         63.65         76.89        17.27 o
  10  -4   2        109.84         86.68        19.56 o
  11  -4   2        406.66        401.37        33.11 o
  12  -4   2        312.02        344.76        33.39 o
  13  -4   2        317.48        292.02        37.36 o
 -12  -3   2        451.01        451.13        40.29 o
 -11  -3   2         41.24         43.34        18.76 o
 -10  -3   2         86.45         87.82        17.55 o
  -9  -3   2        330.97        354.33        24.64 o
  -8  -3   2        926.51        982.87        35.12 o
  -7  -3   2        462.06        520.95        17.38 o
  -6  -3   2       3382.27       3378.88        82.64 o
  -5  -3   2       1294.84       1178.78        23.75 o
  -4  -3   2      13012.42      13178.11       268.08 o
  -3  -3   2       7140.76       7430.26       181.90 o
  -2  -3   2      23523.36      23179.27       760.89 o
  -1  -3   2       3973.33       3972.51       105.57 o
   0  -3   2       1421.18       1623.16        36.62 o
   1  -3   2       3780.52       3803.31        42.27 o
   2  -3   2       1318.08       1474.07        17.90 o
   3  -3   2         13.18         12.11         3.70 o
   4  -3   2       4532.24       4906.62       140.87 o
   5  -3   2       1972.24       2266.69        88.53 o
   6  -3   2       1656.38       1556.00        53.42 o
   7  -3   2       3501.94       3387.56       116.36 o
   8  -3   2       3845.66       3501.18       122.35 o
   9  -3   2       3689.04       3500.80       158.81 o
  10  -3   2       2460.51       2491.24        89.76 o
  11  -3   2       2089.06       2041.09        92.17 o
  12  -3   2        806.61        798.00        42.62 o
  13  -3   2        312.55        287.00        37.47 o
 -13  -2   2        551.93        552.32        54.07 o
 -12  -2   2        827.18        800.74        44.79 o
 -11  -2   2       1788.16       1748.58        82.37 o
 -10  -2   2       2496.78       2391.39       100.11 o
  -9  -2   2       2277.29       2146.34        69.53 o
  -8  -2   2       3872.90       3779.36       156.88 o
  -7  -2   2       5552.31       5311.71       143.38 o
  -6  -2   2       1440.88       1523.46        42.49 o
  -5  -2   2        390.18        347.05        26.34 o
  -4  -2   2          6.49         11.02         4.12 o
  -3  -2   2        256.26        249.47         8.91 o
  -2  -2   2       2220.38       2248.09        48.73 o
  -1  -2   2        121.48        126.35         5.06 o
   0  -2   2       1670.06       1700.71        32.59 o
   1  -2   2       8584.29       8993.46        93.40 o
   2  -2   2      12144.37      12930.23       206.84 o
   3  -2   2      18943.95      19895.31       511.04 o
   4  -2   2      18154.91      18221.42       569.96 o
   5  -2   2       6057.28       5231.41       177.18 o
   6  -2   2       4199.11       3804.64       145.19 o
   7  -2   2       1601.05       1563.54        79.12 o
   8  -2   2        864.72        917.96        53.63 o
   9  -2   2         19.73         19.95        13.78 o
  10  -2   2         53.21         32.06        18.46 o
  11  -2   2        123.30        139.67        26.22 o
  12  -2   2        444.55        464.35        36.91 o
  13  -2   2        271.17        178.09        64.22 o
 -13  -1   2        272.18        267.56        31.39 o
 -12  -1   2        301.09        321.35        30.66 o
 -11  -1   2         80.10         79.62        17.09 o
 -10  -1   2        495.96        539.74        27.41 o
  -9  -1   2         27.70         25.09        13.31 o
  -8  -1   2       1193.91       1088.42        30.20 o
  -7  -1   2       4184.59       4138.64       127.67 o
  -6  -1   2       2539.30       2500.97        78.51 o
  -5  -1   2       7493.95       7781.27       235.60 o
  -4  -1   2      12019.42      11997.92       491.33 o
  -3  -1   2       2952.15       2730.59       134.46 o
  -2  -1   2       6825.99       7121.96       224.70 o
  -1  -1   2      22229.67      19788.63       672.62 o
   0  -1   2       5236.23       5513.37       110.95 o
   1  -1   2        132.55        113.80         5.17 o
   2  -1   2       5761.87       5972.90       141.89 o
   3  -1   2       6090.58       6608.55       233.31 o
   4  -1   2       1475.72       1558.42        50.26 o
   5  -1   2       3367.55       2979.76        97.85 o
   6  -1   2       4334.28       3942.19       143.94 o
   7  -1   2       6311.04       6047.35       292.92 o
   8  -1   2       2465.32       2427.03       103.84 o
   9  -1   2       4710.99       4478.22       236.87 o
  10  -1   2       2800.05       2656.73        88.97 o
  11  -1   2       1321.48       1310.89        85.65 o
  12  -1   2        608.79        585.31        55.12 o
 -13   0   2        751.41        679.67        42.10 o
 -12   0   2       1060.89        995.38        42.65 o
 -11   0   2       1232.32       1196.15        46.26 o
 -10   0   2       1124.58       1093.98        47.60 o
  -9   0   2       7378.39       7163.50       376.71 o
  -8   0   2       3728.20       3898.23       137.28 o
  -7   0   2       5921.53       6278.83       194.22 o
  -6   0   2       1193.53       1304.28        48.25 o
  -5   0   2        275.48        267.88         9.96 o
  -4   0   2       1859.44       1802.06       157.73 o
  -3   0   2         85.41         56.47        16.98 o
  -2   0   2       2350.51       2966.71       112.34 o
  -1   0   2      11237.94      12012.62       244.69 o
   0   0   2      13025.51      10593.37       281.42 o
   1   0   2       4917.91       5391.26        58.39 o
   2   0   2       5032.30       5095.77       104.49 o
   3   0   2       7748.61       7560.78       220.64 o
   4   0   2       9971.86       9536.24       251.53 o
   5   0   2       5274.54       5148.74       156.75 o
   6   0   2       6931.94       7241.97       247.16 o
   7   0   2        771.67        958.98        39.93 o
   8   0   2          9.88          2.61        12.47 o
   9   0   2         87.32         73.72        16.75 o
  10   0   2         55.64         78.23        17.38 o
  11   0   2        513.45        446.65        39.57 o
  12   0   2        331.75        302.59        37.01 o
 -14   1   2        436.69        427.54        84.51 o
 -13   1   2        359.44        358.22        33.15 o
 -12   1   2        210.55        197.89        25.85 o
 -11   1   2        154.79        176.38        22.29 o
 -10   1   2        339.10        308.70        24.97 o
  -9   1   2        408.94        332.65        18.76 o
  -8   1   2       1136.13       1187.66        34.89 o
  -7   1   2       3701.56       4146.94       112.94 o
  -6   1   2       9700.90      10007.01       297.29 o
  -5   1   2       5205.53       4274.01       491.48 o
  -4   1   2       6016.13       6154.69       140.72 o
  -3   1   2      35945.02      33466.02      1343.64 o
  -2   1   2      13309.38      13365.90       419.70 o
  -1   1   2      36061.75      33099.31       540.80 o
   0   1   2      10750.80       8456.49       636.37 o
   1   1   2       7916.84       7497.05        96.91 o
   2   1   2        627.73        587.72        20.48 o
   3   1   2       3859.22       3900.81        85.82 o
   4   1   2        790.05        827.78        31.28 o
   5   1   2       3893.72       4114.69       110.02 o
   6   1   2       2855.66       2805.67        87.97 o
   7   1   2       7196.53       6986.10       263.28 o
   8   1   2       2169.41       2194.26        66.83 o
   9   1   2       2036.85       2119.42        88.25 o
  10   1   2       1193.48       1108.62        42.77 o
  11   1   2       1092.59        990.92        43.58 o
  12   1   2        881.49        865.98        50.71 o
 -14   2   2        277.85        253.21        35.37 o
 -13   2   2        586.12        550.12        38.73 o
 -12   2   2       2097.01       2119.96        98.31 o
 -11   2   2       2945.71       2781.84        77.63 o
 -10   2   2       1526.30       1520.55        86.52 o
  -9   2   2       2844.20       2767.56        82.96 o
  -8   2   2       5095.52       5050.26       153.66 o
  -7   2   2        305.62        290.38        12.97 o
  -6   2   2       4423.04       4324.88       135.21 o
  -5   2   2       4051.64       3847.34        86.71 o
  -4   2   2       1343.19       1336.68        24.17 o
  -3   2   2       6191.17       6221.43       443.01 o
  -2   2   2       7819.25       7939.80       118.02 o
  -1   2   2      26814.45      24721.71       762.74 o
   0   2   2      14316.55      13817.15       337.30 o
   1   2   2       9906.65       9708.38       165.96 o
   2   2   2       8455.91       8326.69       173.99 o
   3   2   2      10233.72      10195.20       245.68 o
   4   2   2      12026.42      12124.83       354.46 o
   5   2   2       4729.86       4907.87       134.59 o
   6   2   2       1387.66       1528.41        44.25 o
   7   2   2       1200.24       1082.62        58.29 o
   8   2   2        129.14         91.71        17.85 o
   9   2   2         15.27          4.76        15.32 o
  10   2   2        169.80        169.61        24.50 o
  11   2   2        388.03        376.21        33.52 o
  12   2   2        575.60        539.16        93.48 o
 -14   3   2        382.08        452.71        43.07 o
 -13   3   2        377.07        359.36        33.32 o
 -12   3   2        112.00        126.75        22.69 o
 -11   3   2         73.95         58.64        18.19 o
 -10   3   2         73.37         62.61        16.59 o
  -9   3   2        743.62        740.79        26.62 o
  -8   3   2       2154.99       2240.48        82.82 o
  -7   3   2       5211.81       5106.93       152.97 o
  -6   3   2      13233.38      13014.30       303.00 o
  -5   3   2      12354.77      12122.63       274.82 o
  -4   3   2      19213.76      18111.57       291.42 o
  -3   3   2      13661.35      14359.35       269.50 o
  -2   3   2       6119.29       6385.18        71.11 o
  -1   3   2      17190.48      17436.30       330.35 o
   0   3   2        905.68        961.41        22.96 o
   1   3   2       2216.96       2478.02        53.29 o
   2   3   2       2116.88       2304.36        53.76 o
   3   3   2        811.41       1071.09        27.94 o
   4   3   2       1212.15       1178.56        34.00 o
   5   3   2       1131.44       1157.92        24.28 o
   6   3   2       5755.35       5863.76       193.94 o
   7   3   2       1899.24       1824.49        51.47 o
   8   3   2       2566.56       2386.14        89.12 o
   9   3   2       2457.16       2296.47        88.39 o
  10   3   2        962.65        997.73        69.73 o
  11   3   2        309.08        314.41        32.93 o
 -14   4   2        423.99        441.44        49.62 o
 -13   4   2        875.36        915.09        43.78 o
 -12   4   2       1274.19       1231.15        46.59 o
 -11   4   2       3539.82       3445.43       152.22 o
 -10   4   2       3376.28       3342.99        72.43 o
  -9   4   2        699.21        598.98        41.59 o
  -8   4   2       2469.75       2288.10        88.82 o
  -7   4   2       2302.02       2182.18        59.73 o
  -6   4   2       3353.02       3594.68        79.37 o
  -5   4   2        633.74        747.21        18.76 o
  -4   4   2         65.75         96.13         8.63 o
  -3   4   2        179.89        177.24         8.43 o
  -2   4   2      11302.02      12240.71       181.97 o
  -1   4   2       5337.44       4692.55       689.02 o
   0   4   2      10160.21      10372.80       170.97 o
   1   4   2      17148.08      16422.06       326.09 o
   2   4   2      29643.02      29983.88       719.66 o
   3   4   2       3170.89       3139.89        79.19 o
   4   4   2       4919.03       5127.20       104.30 o
   5   4   2       3562.91       3390.55        80.05 o
   6   4   2       1683.13       1589.39        50.96 o
   7   4   2        471.05        482.14        27.46 o
   8   4   2         19.77         10.59        13.97 o
   9   4   2          7.57          9.37        17.08 o
  10   4   2        189.32        208.54        27.55 o
  11   4   2        230.59        259.46        41.04 o
 -14   5   2        417.74        429.55        49.61 o
 -13   5   2        562.52        544.08        38.68 o
 -12   5   2        168.65        157.09        23.91 o
 -11   5   2          4.11          2.08        15.28 o
 -10   5   2         75.16         42.12        10.99 o
  -9   5   2        443.93        460.82        24.52 o
  -8   5   2       1896.92       1805.01        42.25 o
  -7   5   2       8294.61       8132.59       123.04 o
  -6   5   2       8737.04       8028.91       102.68 o
  -5   5   2      11653.81      11702.22       166.90 o
  -4   5   2      10581.82      10693.21       939.67 o
  -3   5   2      13792.14      14685.28       224.39 o
  -2   5   2       8687.48       9165.60       176.08 o
  -1   5   2       9198.98       9836.75       228.07 o
   0   5   2       2159.08       2184.70        51.54 o
   1   5   2         12.67         10.59         7.11 o
   2   5   2        390.77        407.70        17.13 o
   3   5   2         20.44         15.67         8.42 o
   4   5   2       2795.08       2897.48        74.22 o
   5   5   2        577.66        602.07        23.57 o
   6   5   2       1875.10       1846.72        38.62 o
   7   5   2       3496.07       3478.83       112.21 o
   8   5   2       1520.40       1515.24        52.58 o
   9   5   2        974.57       1014.81        65.18 o
  10   5   2        884.88        881.68        45.13 o
 -14   6   2        519.46        487.08        52.05 o
 -13   6   2        659.17        655.87        48.28 o
 -12   6   2       1974.10       1880.30        85.70 o
 -11   6   2       2379.39       2400.27        66.87 o
 -10   6   2       1702.37       1703.79        41.74 o
  -9   6   2       4497.79       4338.40        92.60 o
  -8   6   2       1604.32       1456.17        37.60 o
  -7   6   2       2743.34       2814.65        44.85 o
  -6   6   2       1064.13       1233.88        27.63 o
  -5   6   2          8.22         11.63         7.89 o
  -4   6   2       1712.35       1780.80        26.14 o
  -3   6   2       4971.58       5768.97        98.63 o
  -2   6   2        332.94        322.89        12.14 o
  -1   6   2       7616.46       7580.24       203.72 o
   0   6   2       7664.35       7950.46       200.86 o
   1   6   2      13203.92      12587.91       294.82 o
   2   6   2      16546.43      16299.51       371.67 o
   3   6   2       6453.25       6622.36       114.35 o
   4   6   2       4202.77       4081.80       110.47 o
   5   6   2        922.77        884.52        30.38 o
   6   6   2       1403.06       1295.48        52.72 o
   7   6   2        372.47        373.23        24.74 o
   8   6   2          0.32         -0.37        14.77 o
   9   6   2        184.20        206.38        25.36 o
  10   6   2         47.95         19.38        27.07 o
 -14   7   2        266.14        300.62        76.05 o
 -13   7   2        240.25        224.57        33.64 o
 -12   7   2        103.58        114.19        25.66 o
 -11   7   2          4.58          5.62        15.08 o
 -10   7   2       1125.84       1090.84        38.87 o
  -9   7   2        426.75        428.78        27.62 o
  -8   7   2        737.17        709.66        29.54 o
  -7   7   2       3186.30       3147.84        44.83 o
  -6   7   2       4936.31       5088.25        54.43 o
  -5   7   2      11908.58      13009.39       246.06 o
  -4   7   2       7941.24       8682.14       154.00 o
  -3   7   2      11674.57      12479.36       254.09 o
  -2   7   2       5577.78       5918.08       114.53 o
  -1   7   2       2133.09       2072.72        81.19 o
   0   7   2       1868.40       1956.65        53.10 o
   1   7   2        130.51        154.03        14.47 o
   2   7   2        226.20        250.57        17.57 o
   3   7   2        424.81        476.37        23.39 o
   4   7   2         83.38         77.75        14.99 o
   5   7   2       1027.03       1041.52        34.22 o
   6   7   2       1420.08       1460.55        50.58 o
   7   7   2       1935.65       1923.83        62.99 o
   8   7   2       1838.41       1886.46        57.28 o
   9   7   2       1279.21       1278.91        52.00 o
 -13   8   2        895.83        958.95        60.13 o
 -12   8   2       1042.58       1126.27        65.25 o
 -11   8   2       2636.46       2465.80        67.02 o
 -10   8   2       3175.35       3080.76        61.57 o
  -9   8   2       3899.62       3866.48        67.95 o
  -8   8   2       4802.90       4688.86        67.88 o
  -7   8   2        249.76        278.40        18.84 o
  -6   8   2        324.55        342.45        20.05 o
  -5   8   2         29.56         33.67        10.75 o
  -4   8   2         45.54         66.45         9.08 o
  -3   8   2       2953.47       3034.49        45.50 o
  -2   8   2       3029.21       3018.61        68.87 o
  -1   8   2       7966.35       7837.33       255.86 o
   0   8   2       5871.47       5917.06       183.60 o
   1   8   2       4966.81       4945.91       124.88 o
   2   8   2       8216.63       8082.09       167.75 o
   3   8   2       5490.60       5230.00       150.27 o
   4   8   2       2322.93       2105.24        57.68 o
   5   8   2       1775.61       1636.46        51.67 o
   6   8   2        611.87        587.96        32.80 o
   7   8   2         39.13         34.68        17.66 o
   8   8   2         16.65         18.73        20.18 o
   9   8   2          4.89         11.24        33.96 o
 -13   9   2        173.37        163.39        36.10 o
 -12   9   2         29.52         37.79        26.51 o
 -11   9   2         13.62         36.82        21.76 o
 -10   9   2        172.84        175.89        26.21 o
  -9   9   2       2125.66       2058.77        50.80 o
  -8   9   2       4632.34       4692.40       126.95 o
  -7   9   2       1151.64       1119.31        31.95 o
  -6   9   2       3419.30       3554.55        61.13 o
  -5   9   2       6880.90       7019.33       119.66 o
  -4   9   2       7561.79       7737.33       165.29 o
  -3   9   2       7598.86       7507.66       170.08 o
  -2   9   2       3449.22       3371.45        97.29 o
  -1   9   2       1457.47       1521.79        43.16 o
   0   9   2         18.05         33.91        12.17 o
   1   9   2       1429.05       1430.40        37.79 o
   2   9   2        449.23        459.50        25.36 o
   3   9   2       1542.13       1412.84        49.30 o
   4   9   2       1900.81       1835.27        45.86 o
   5   9   2       1439.74       1334.08        42.00 o
   6   9   2       1406.86       1343.32        46.33 o
   7   9   2       1132.02       1125.72        43.23 o
   8   9   2        712.00        717.24        51.75 o
 -13  10   2        822.28        795.87        77.84 o
 -12  10   2       1573.89       1599.64        61.25 o
 -11  10   2       1844.90       1788.95        61.00 o
 -10  10   2       2217.24       2144.06        63.70 o
  -9  10   2       1987.41       1910.52        57.81 o
  -8  10   2       2758.83       2975.06        71.06 o
  -7  10   2        737.13        789.15        29.23 o
  -6  10   2        984.44        959.87        84.11 o
  -5  10   2          8.41          9.74        11.73 o
  -4  10   2        138.52        115.13        15.46 o
  -3  10   2       1182.50       1037.59        38.36 o
  -2  10   2       5942.14       5166.28       258.08 o
  -1  10   2       5412.81       5272.88       134.98 o
   0  10   2       3252.69       3187.07       109.19 o
   1  10   2       2809.71       2902.20        95.24 o
   2  10   2       3111.53       3071.87        94.34 o
   3  10   2       3123.24       2974.96        80.74 o
   4  10   2       2614.16       2500.49        78.78 o
   5  10   2        713.75        758.23        36.43 o
   6  10   2         80.58        111.53        21.77 o
   7  10   2         83.12         88.60        22.39 o
 -12  11   2         14.32         16.52        23.64 o
 -11  11   2         63.67         63.88        24.33 o
 -10  11   2        600.24        608.32        42.36 o
  -9  11   2       1286.70       1318.44        50.82 o
  -8  11   2       2300.76       2287.58        62.33 o
  -7  11   2       5888.41       5870.28       108.84 o
  -6  11   2       4496.48       4791.41       116.40 o
  -5  11   2       3487.85       3709.52       100.52 o
  -4  11   2       4267.49       4455.49       113.81 o
  -3  11   2       3304.06       3331.54        99.12 o
  -2  11   2       3182.88       3231.80        71.61 o
  -1  11   2       1860.94       2051.16        66.42 o
   0  11   2       1332.71       1404.05        47.40 o
   1  11   2          6.72         13.60        13.50 o
   2  11   2        443.95        451.12        31.90 o
   3  11   2        549.66        517.06        34.21 o
   4  11   2       1079.86       1035.05        40.07 o
   5  11   2        991.95       1077.78        45.88 o
   6  11   2       1043.53       1046.75        44.91 o
 -12  12   2       1030.84       1079.73        64.75 o
 -11  12   2       1159.08       1152.19        55.11 o
 -10  12   2       1470.77       1391.53        56.48 o
  -9  12   2       1598.39       1606.41        58.49 o
  -8  12   2       1136.02       1100.82        49.26 o
  -7  12   2        491.99        472.10        36.18 o
  -6  12   2        391.29        377.05        25.84 o
  -5  12   2        446.06        403.29        29.01 o
  -4  12   2       1171.67       1159.22        39.99 o
  -3  12   2        675.31        719.65        49.08 o
  -2  12   2       2722.38       2203.89       410.64 o
  -1  12   2       3348.67       3219.98        57.11 o
   0  12   2       3265.52       3272.02        72.91 o
   1  12   2       2598.04       2511.73        80.29 o
   2  12   2       2400.11       2312.47        87.80 o
   3  12   2        752.91        804.90        40.40 o
   4  12   2        405.98        454.53        33.39 o
   5  12   2        765.12        795.00        41.70 o
 -11  13   2        157.77        147.05        36.17 o
 -10  13   2        588.58        566.98        44.67 o
  -9  13   2        856.31        814.30        46.46 o
  -8  13   2       1592.48       1625.36        67.72 o
  -7  13   2       3249.63       3086.61       102.49 o
  -6  13   2       4199.35       4010.52       125.99 o
  -5  13   2       2740.10       2740.25        64.12 o
  -4  13   2       3115.47       3060.95        77.99 o
  -3  13   2       2554.43       2392.25        57.52 o
  -2  13   2       1330.53       1371.05        50.15 o
  -1  13   2        710.22        682.03        32.62 o
   0  13   2        143.33        155.46        21.31 o
   1  13   2          6.25         11.37        18.06 o
   2  13   2        157.63        153.11        28.93 o
   3  13   2        455.19        440.61        41.40 o
   4  13   2        383.44        377.86        41.03 o
 -10  14   2        868.20        832.23        60.61 o
  -9  14   2        697.75        691.05        47.28 o
  -8  14   2        270.38        234.40        38.45 o
  -7  14   2         43.19         41.30        26.87 o
  -6  14   2          9.18          9.82        20.32 o
  -5  14   2         48.18         56.43        23.15 o
  -4  14   2        762.55        756.12        43.21 o
  -3  14   2       1345.04       1277.34        52.99 o
  -2  14   2       1465.78       1353.38        54.72 o
  -1  14   2       1780.01       1777.09        61.47 o
   0  14   2       1470.16       1447.41        65.07 o
   1  14   2       1633.75       1608.00        61.52 o
   2  14   2       1349.96       1422.13        73.69 o
  -8  15   2       2108.97       2182.65       147.92 o
  -7  15   2       1455.61       1421.96        86.80 o
  -6  15   2       2199.46       2061.23        79.13 o
  -5  15   2       2445.51       2325.97        83.28 o
  -4  15   2       1643.86       1599.78        87.05 o
  -3  15   2       1213.72       1228.21        64.21 o
  -2  15   2        758.00        823.55        48.85 o
  -1  15   2         96.01        113.68        29.00 o
   0  15   2         18.53         29.82        34.67 o
   1  15   2          5.79          1.87        33.02 o
  -5  16   2         37.60         27.73        34.31 o
  -4  16   2        200.91        192.91        47.06 o
  -3  16   2        485.43        457.07        62.25 o
   0 -16   3       1621.94       1548.97        65.91 o
   1 -16   3       1267.36       1215.19        58.16 o
   2 -16   3        731.10        724.20        51.94 o
   3 -16   3        672.54        701.19        50.70 o
   4 -16   3        211.73        225.83        40.04 o
   5 -16   3        334.78        396.15        48.36 o
  -2 -15   3        285.75        304.83        30.96 o
  -1 -15   3         13.41         15.07        19.67 o
   0 -15   3         50.84         47.08        20.92 o
   1 -15   3        518.57        512.77        42.93 o
   2 -15   3        385.94        419.17        39.83 o
   3 -15   3        879.68        905.82        48.86 o
   4 -15   3       1387.92       1407.63        58.33 o
   5 -15   3       1608.70       1596.83        71.56 o
   6 -15   3       1927.65       1984.13        80.74 o
   7 -15   3       1042.34       1021.40        63.44 o
  -4 -14   3        604.43        565.05        42.23 o
  -3 -14   3        896.40        923.04        42.07 o
  -2 -14   3       1366.34       1325.43        47.25 o
  -1 -14   3       2351.83       2309.54        56.93 o
   0 -14   3       2039.93       1983.07        52.33 o
   1 -14   3       2011.94       2097.03        54.92 o
   2 -14   3       1899.41       1847.62        61.31 o
   3 -14   3        715.15        676.95        40.79 o
   4 -14   3         89.91         82.01        24.19 o
   5 -14   3          6.87          2.04        22.97 o
   6 -14   3          7.39         31.89        25.74 o
   7 -14   3        342.57        371.29        37.91 o
   8 -14   3        648.64        599.46        46.21 o
   9 -14   3        405.39        410.80        47.71 o
  -6 -13   3        976.61       1114.72       121.11 o
  -5 -13   3        582.75        541.65        40.61 o
  -4 -13   3        994.25        997.56        56.40 o
  -3 -13   3        347.40        333.92        29.01 o
  -2 -13   3        193.73        162.17        22.88 o
  -1 -13   3          0.13        -15.07        15.07 o
   0 -13   3         93.09         89.17        19.32 o
   1 -13   3        336.68        342.73        26.39 o
   2 -13   3        682.96        705.27        31.90 o
   3 -13   3       1565.90       1528.47        53.62 o
   4 -13   3       1930.72       1929.55        61.53 o
   5 -13   3       3495.86       3388.51        97.95 o
   6 -13   3       2459.94       2497.31        68.99 o
   7 -13   3       1281.88       1231.82        52.08 o
   8 -13   3       1017.51       1009.72        50.51 o
   9 -13   3        653.50        572.21        44.98 o
  10 -13   3        229.62        234.39        39.21 o
  -7 -12   3          3.79         29.58        30.69 o
  -6 -12   3        204.01        175.17        28.39 o
  -5 -12   3        377.32        324.42        32.32 o
  -4 -12   3       1224.08       1195.27        50.78 o
  -3 -12   3       1436.28       1368.94        42.92 o
  -2 -12   3       3539.79       3261.17        60.77 o
  -1 -12   3       4664.02       4552.66        83.84 o
   0 -12   3       4138.00       4164.21        95.33 o
   1 -12   3       1516.06       1655.22        43.17 o
   2 -12   3        960.84       1035.34        41.20 o
   3 -12   3       1552.48       1543.58        81.62 o
   4 -12   3        249.76        220.07        23.40 o
   5 -12   3          5.30         13.95        17.49 o
   6 -12   3        434.18        378.96        33.78 o
   7 -12   3        424.16        416.42        35.91 o
   8 -12   3       1082.83       1096.43        49.06 o
   9 -12   3        979.02        957.59        48.87 o
  10 -12   3        777.82        774.94        57.27 o
  -8 -11   3        629.16        605.64        43.07 o
  -7 -11   3       1303.26       1291.99        63.19 o
  -6 -11   3       1348.86       1277.23        48.72 o
  -5 -11   3       1788.95       1726.88        63.12 o
  -4 -11   3       1426.66       1395.54        42.47 o
  -3 -11   3        491.82        469.85        28.79 o
  -2 -11   3        138.43        156.52        19.77 o
  -1 -11   3         35.83         27.09        14.14 o
   0 -11   3         47.58         44.12        14.31 o
   1 -11   3       1501.13       1495.45        50.17 o
   2 -11   3       1936.31       2116.41        50.81 o
   3 -11   3       2925.11       2966.60        60.15 o
   4 -11   3       4076.79       3708.17       311.91 o
   5 -11   3       2844.41       2963.85        87.28 o
   6 -11   3       2579.27       2587.55        63.95 o
   7 -11   3       3442.99       3260.60        73.75 o
   8 -11   3       1249.37       1186.32        49.87 o
   9 -11   3        447.91        399.75        36.31 o
  10 -11   3        127.65        168.74        34.46 o
  11 -11   3          5.20         -4.10        26.17 o
  -9 -10   3         76.77         77.93        33.19 o
  -8 -10   3         28.58         39.50        21.67 o
  -7 -10   3         32.63         53.71        18.84 o
  -6 -10   3        699.52        691.70        38.29 o
  -5 -10   3       1563.23       1530.05        51.44 o
  -4 -10   3       2977.47       2820.47        58.63 o
  -3 -10   3       3472.88       3460.61        82.16 o
  -2 -10   3       3775.48       3900.63        58.93 o
  -1 -10   3       2347.92       2596.57        54.19 o
   0 -10   3       7558.70       7725.68        89.51 o
   1 -10   3       4102.79       4199.95        60.13 o
   2 -10   3       1887.67       1723.77        37.51 o
   3 -10   3        524.09        471.00        24.38 o
   4 -10   3         16.80         31.44        11.09 o
   5 -10   3        192.12        166.29        17.37 o
   6 -10   3        842.14        850.89        33.81 o
   7 -10   3        474.88        392.52        60.57 o
   8 -10   3        620.58        662.25        33.88 o
   9 -10   3       1449.30       1449.31        65.98 o
  10 -10   3       1155.25       1112.54        50.79 o
  11 -10   3       1611.40       1672.59        63.86 o
  -9  -9   3       1002.90       1009.03        48.53 o
  -8  -9   3       1382.53       1296.81        80.47 o
  -7  -9   3       1944.48       1838.59        66.05 o
  -6  -9   3       3216.14       2947.37       135.24 o
  -5  -9   3       4181.11       4143.89       122.44 o
  -4  -9   3        715.40        722.20        26.67 o
  -3  -9   3        228.72        262.49        18.62 o
  -2  -9   3        514.07        520.25        21.90 o
  -1  -9   3        179.09        189.11        15.39 o
   0  -9   3        474.04        498.72        19.80 o
   1  -9   3       1296.58       1266.85        27.15 o
   2  -9   3       5241.53       5131.15        71.49 o
   3  -9   3       8050.14       8290.51       118.46 o
   4  -9   3       5887.00       5943.79        71.10 o
   5  -9   3       2007.16       2056.58        35.28 o
   6  -9   3       2626.70       2581.37        82.90 o
   7  -9   3       3864.51       3590.24        85.44 o
   8  -9   3       1440.93       1364.81        43.24 o
   9  -9   3        191.91        246.66        23.62 o
  10  -9   3         26.92         15.07        17.88 o
  11  -9   3         75.88         78.52        23.32 o
  12  -9   3         15.77         14.28        23.12 o
 -10  -8   3        173.90        193.26        31.81 o
  -9  -8   3          3.91          5.16        18.48 o
  -8  -8   3         36.83         28.44        15.25 o
  -7  -8   3        341.09        280.43        22.24 o
  -6  -8   3       1362.26       1236.74        88.48 o
  -5  -8   3        438.34        427.20        23.04 o
  -4  -8   3       8004.85       8077.05       194.78 o
  -3  -8   3       4494.16       4779.63       126.45 o
  -2  -8   3       2724.26       2805.34        45.27 o
  -1  -8   3       9920.04       9882.64       150.02 o
   0  -8   3       4970.11       4745.66        94.32 o
   1  -8   3       1566.75       1529.14        36.55 o
   2  -8   3       3245.87       3150.63        45.91 o
   3  -8   3       1904.20       2035.79        34.81 o
   4  -8   3          6.83         11.44         8.74 o
   5  -8   3        172.16        161.20        13.78 o
   6  -8   3         10.19          7.97        10.18 o
   7  -8   3       2204.21       2250.13        44.51 o
   8  -8   3       1124.22       1083.80        34.91 o
   9  -8   3       2301.25       2140.41        57.72 o
  10  -8   3       1733.53       1662.38        68.55 o
  11  -8   3       1345.16       1393.78        51.02 o
  12  -8   3       1109.19       1002.16        63.46 o
 -11  -7   3        635.99        631.13        43.93 o
 -10  -7   3       1032.12       1026.42        46.51 o
  -9  -7   3       1627.43       1577.97        75.44 o
  -8  -7   3       3384.29       3429.61       145.03 o
  -7  -7   3       3721.85       3801.63       135.97 o
  -6  -7   3       2240.05       2346.72        86.74 o
  -5  -7   3       1991.78       2102.31        75.56 o
  -4  -7   3       1308.03       1395.64        54.08 o
  -3  -7   3       1146.33       1165.35        34.28 o
  -2  -7   3         99.85        115.90        10.90 o
  -1  -7   3        428.42        426.26        15.88 o
   0  -7   3       1824.78       1583.65        35.32 o
   1  -7   3       7691.37       7213.41        97.15 o
   2  -7   3       3192.48       3207.62        38.58 o
   3  -7   3       2916.54       2866.58        38.57 o
   4  -7   3       5967.36       6332.53       106.73 o
   5  -7   3       8589.00       7951.94       290.46 o
   6  -7   3       4275.76       3986.29        74.37 o
   7  -7   3        376.51        385.95        26.44 o
   8  -7   3       1074.81       1134.29        35.10 o
   9  -7   3        644.94        602.38        44.19 o
  10  -7   3        231.69        256.81        27.00 o
  11  -7   3         36.87         36.36        20.23 o
  12  -7   3         91.43         86.75        25.27 o
 -11  -6   3        182.36        188.59        25.11 o
 -10  -6   3        496.14        531.57        33.77 o
  -9  -6   3          2.99         -8.52        12.62 o
  -8  -6   3        349.90        304.55        20.68 o
  -7  -6   3        152.61        177.16        16.07 o
  -6  -6   3       1532.67       1541.36        50.11 o
  -5  -6   3       3095.00       2954.74       110.42 o
  -4  -6   3       3745.46       3684.76       135.38 o
  -3  -6   3       6820.75       6889.92       208.57 o
  -2  -6   3      10032.69      10247.72       277.32 o
  -1  -6   3       5816.65       5966.71       117.85 o
   0  -6   3       5031.55       4672.75       108.27 o
   1  -6   3       2904.60       3050.08        37.44 o
   2  -6   3       4710.74       5100.14       503.82 o
   3  -6   3       1955.29       2174.08        29.76 o
   4  -6   3        325.70        290.78        13.34 o
   5  -6   3         23.35         11.25         7.11 o
   6  -6   3        444.63        326.29        58.30 o
   7  -6   3       2428.17       2271.36        42.34 o
   8  -6   3       1538.34       1436.22        63.02 o
   9  -6   3       2015.60       2056.27        51.71 o
  10  -6   3       2371.19       2328.62        80.55 o
  11  -6   3       1022.53        989.57        45.15 o
  12  -6   3        762.52        783.91        43.76 o
 -12  -5   3        367.89        354.31        31.38 o
 -11  -5   3       1089.16       1094.64        57.07 o
 -10  -5   3       1712.31       1713.06        79.40 o
  -9  -5   3       2626.91       2593.10       100.37 o
  -8  -5   3       3424.37       3390.84       142.23 o
  -7  -5   3       1984.93       2099.57        62.91 o
  -6  -5   3       3640.70       3808.77        81.24 o
  -5  -5   3       2777.51       2530.43       181.96 o
  -4  -5   3       1652.07       1680.74        45.02 o
  -3  -5   3       1764.29       1957.81        66.00 o
  -2  -5   3       2132.46       2273.77        63.45 o
  -1  -5   3       1073.75       1120.21        20.42 o
   0  -5   3       7350.61       7559.38       169.01 o
   1  -5   3        876.89       1080.77        16.97 o
   2  -5   3      17235.14      18942.48       267.09 o
   3  -5   3       2400.66       2735.84        31.18 o
   4  -5   3       3091.68       2422.57       236.95 o
   5  -5   3       7089.03       7323.87       133.27 o
   6  -5   3       2076.49       2133.04        45.42 o
   7  -5   3       4328.17       4445.06       134.62 o
   8  -5   3       1446.25       1520.43        48.07 o
   9  -5   3        342.84        333.13        27.33 o
  10  -5   3        101.16        114.41        21.35 o
  11  -5   3          9.49         -0.26        17.72 o
  12  -5   3         88.49         64.37        23.08 o
 -12  -4   3        787.37        823.19        53.06 o
 -11  -4   3        350.56        380.54        29.22 o
 -10  -4   3        152.30        163.75        20.85 o
  -9  -4   3         68.97         44.91        13.36 o
  -8  -4   3         61.59         62.88        12.15 o
  -7  -4   3        795.08        817.77        23.83 o
  -6  -4   3       1407.47       1450.92        36.43 o
  -5  -4   3       8344.31       8771.98       193.73 o
  -4  -4   3       8758.53       9288.01       199.47 o
  -3  -4   3      10202.01      10791.13       324.50 o
  -2  -4   3       7151.75       6735.50       227.60 o
  -1  -4   3       9416.36       9587.69       283.23 o
   0  -4   3      11007.47      10716.90       256.76 o
   1  -4   3       6702.88       7128.57       184.25 o
   2  -4   3       1136.60       1101.62        16.85 o
   3  -4   3       5019.61       5412.62        89.14 o
   4  -4   3        315.98        457.37        19.23 o
   5  -4   3         18.19         26.55         8.47 o
   6  -4   3        613.72        590.08        21.27 o
   7  -4   3       1171.34       1119.68        28.99 o
   8  -4   3       1388.46       1369.98        42.29 o
   9  -4   3       3629.19       3618.61       154.53 o
  10  -4   3       2032.30       1999.32        82.06 o
  11  -4   3       1230.48       1291.67        69.21 o
  12  -4   3        704.80        695.54        42.84 o
 -13  -3   3        148.41        156.74        35.83 o
 -12  -3   3        431.19        408.26        33.93 o
 -11  -3   3       1320.88       1313.28        61.64 o
 -10  -3   3       3187.90       2936.99       145.57 o
  -9  -3   3       2882.16       2704.50       113.16 o
  -8  -3   3       2272.52       2132.63        60.72 o
  -7  -3   3       4213.43       3921.24        96.14 o
  -6  -3   3       1412.24       1322.73        30.23 o
  -5  -3   3      14314.15      14646.40       366.21 o
  -4  -3   3       3232.27       3309.53        62.56 o
  -3  -3   3       1702.90       2006.02        42.90 o
  -2  -3   3        561.79        559.68        16.63 o
  -1  -3   3        461.40        524.88        11.08 o
   0  -3   3       4712.44       4854.50        94.05 o
   1  -3   3       1401.68       1365.51        45.81 o
   2  -3   3       3776.90       3796.54        93.12 o
   3  -3   3      19480.48      19706.34       329.91 o
   4  -3   3       9051.73       9245.61       302.35 o
   5  -3   3       2629.30       2350.84        73.97 o
   6  -3   3       3286.64       3465.00        95.27 o
   7  -3   3       1394.76       1440.67        44.35 o
   8  -3   3       2683.03       2571.33        78.41 o
   9  -3   3        293.32        282.80        27.93 o
  10  -3   3         93.40         80.01        22.16 o
  11  -3   3         33.15         32.55        19.62 o
  12  -3   3         82.26         87.63        24.08 o
 -13  -2   3        542.76        497.42        38.31 o
 -12  -2   3        422.06        423.98        34.31 o
 -11  -2   3        497.23        540.20        31.44 o
 -10  -2   3        152.39        152.63        16.53 o
  -9  -2   3          0.45          1.13         8.36 o
  -8  -2   3         28.56          7.19         6.24 o
  -7  -2   3        602.05        519.60        31.79 o
  -6  -2   3       5952.43       5794.71       182.40 o
  -5  -2   3       4587.92       3501.93       433.92 o
  -4  -2   3       3954.34       3296.10       250.13 o
  -3  -2   3      23678.94      23518.48       636.64 o
  -2  -2   3       8859.53       9250.20       291.52 o
  -1  -2   3      15862.76      15885.37       501.91 o
   0  -2   3      12145.74      12720.47       352.68 o
   1  -2   3      14860.89      13950.42       779.66 o
   2  -2   3       4609.80       4651.83        73.65 o
   3  -2   3       1519.28       1780.78        42.80 o
   4  -2   3       1360.71       1387.86        33.62 o
   5  -2   3        458.28        348.37        15.34 o
   6  -2   3        342.55        351.32        16.74 o
   7  -2   3       2568.19       2488.65        91.71 o
   8  -2   3       1572.87       1625.30        91.52 o
   9  -2   3       1777.13       1791.24        74.97 o
  10  -2   3       2541.24       2529.38       144.50 o
  11  -2   3       1557.33       1511.61        69.33 o
  12  -2   3        665.29        658.34        49.00 o
 -13  -1   3        355.29        379.59        34.54 o
 -12  -1   3        937.81        946.79        48.27 o
 -11  -1   3       1214.65       1154.42        38.56 o
 -10  -1   3       1783.71       1797.24        76.07 o
  -9  -1   3       5862.80       5848.67       247.79 o
  -8  -1   3       6523.45       6959.08       198.63 o
  -7  -1   3       5464.56       5827.41       174.27 o
  -6  -1   3       3249.85       3092.54       101.77 o
  -5  -1   3        876.14        617.85        72.46 o
  -4  -1   3        570.87        609.65        18.67 o
  -3  -1   3       1319.18       1108.85       112.65 o
  -2  -1   3        101.64        130.15        18.17 o
  -1  -1   3      20490.65      19938.19       586.16 o
   0  -1   3       4331.52       4209.94        69.26 o
   1  -1   3      17187.48      16592.05       277.33 o
   2  -1   3       2219.87       1972.28        43.03 o
   3  -1   3      14385.71      13345.44       444.84 o
   4  -1   3      14348.60      14668.75       468.65 o
   5  -1   3       7014.69       7430.83       202.93 o
   6  -1   3       7037.17       7047.25       284.32 o
   7  -1   3       1218.19       1140.37        52.50 o
   8  -1   3       1895.08       1802.29        70.88 o
   9  -1   3        263.18        240.90        23.95 o
  10  -1   3        101.03         84.39        20.20 o
  11  -1   3          3.70          1.90        22.82 o
  12  -1   3         88.54         96.63        28.14 o
 -14   0   3        747.15        737.74        58.06 o
 -13   0   3        648.96        692.67        72.35 o
 -12   0   3        684.93        718.97        37.89 o
 -11   0   3        134.37        132.53        20.85 o
 -10   0   3        126.44        136.34        19.39 o
  -9   0   3        699.14        688.76        26.48 o
  -8   0   3       1187.29       1141.46        36.34 o
  -7   0   3       1675.61       1746.50        55.17 o
  -6   0   3        810.12        717.15        76.14 o
  -5   0   3       1452.83       1296.25        71.02 o
  -4   0   3       7382.14       7267.33       303.69 o
  -3   0   3       3165.85       3095.75        91.62 o
  -2   0   3      23071.32      21982.38       663.97 o
  -1   0   3     100213.49      77771.66      4468.01 o
   0   0   3        222.16        260.45        28.58 o
   1   0   3       2942.65       2885.13        19.94 o
   2   0   3        659.63        617.89        17.49 o
   3   0   3       1534.56       1552.60        36.09 o
   4   0   3        454.50        496.23        16.20 o
   5   0   3        211.15        208.64        13.62 o
   6   0   3       1466.73       1707.98        68.81 o
   7   0   3       3338.70       3537.18       141.66 o
   8   0   3       1726.00       1706.61        81.58 o
   9   0   3       1505.29       1468.66        69.36 o
  10   0   3       1453.65       1369.70        48.10 o
  11   0   3       1167.19       1163.79        53.54 o
  12   0   3        878.67        925.48        77.38 o
 -14   1   3        258.52        286.19        43.82 o
 -13   1   3        315.00        312.69        31.22 o
 -12   1   3       1185.56       1143.47        44.81 o
 -11   1   3       2751.74       2715.29        77.38 o
 -10   1   3       2368.25       2314.25       113.05 o
  -9   1   3       4418.70       4490.75       167.10 o
  -8   1   3       9355.69       9517.67       281.46 o
  -7   1   3       6110.29       6148.66       162.54 o
  -6   1   3       8031.86       8333.35       206.15 o
  -5   1   3        128.97        147.06         7.66 o
  -4   1   3        993.28        950.88        35.33 o
  -3   1   3       1443.13       1580.93        47.47 o
  -2   1   3       2272.41       2154.08        29.82 o
  -1   1   3       9132.67       9040.90        89.67 o
   0   1   3       4664.39       3908.48       385.31 o
   1   1   3       3690.83       3217.38        34.48 o
   2   1   3      16487.68      15921.85       273.09 o
   3   1   3       1960.93       1986.20        41.35 o
   4   1   3       9710.05      10026.74       278.94 o
   5   1   3      15104.86      15044.29       419.62 o
   6   1   3       6831.62       6447.17       177.25 o
   7   1   3       1840.48       1734.68        79.02 o
   8   1   3        523.76        466.83        25.84 o
   9   1   3        572.50        548.76        33.70 o
  10   1   3          0.17         -3.49        16.47 o
  11   1   3          8.39        -14.83        17.60 o
 -14   2   3        715.22        781.00        44.68 o
 -13   2   3        938.75       1043.45        61.96 o
 -12   2   3        561.48        552.49        35.14 o
 -11   2   3        605.82        663.56        33.06 o
 -10   2   3          8.00          1.95        11.24 o
  -9   2   3        840.05        939.24        28.87 o
  -8   2   3         89.93         46.75        11.03 o
  -7   2   3        757.09        718.94        25.26 o
  -6   2   3       5687.20       5150.27       119.46 o
  -5   2   3       7611.73       7462.14       177.55 o
  -4   2   3      13649.93      14842.58       504.50 o
  -3   2   3       8762.98       8974.11       174.90 o
  -2   2   3       3111.15       3022.62        90.10 o
  -1   2   3        521.15        544.04        26.20 o
   0   2   3      14682.34      12739.07       377.98 o
   1   2   3       4365.76       4127.50        44.19 o
   2   2   3       1107.10       1161.31        17.66 o
   3   2   3        913.12        921.27        26.32 o
   4   2   3       4012.50       4010.01       107.26 o
   5   2   3         41.81         61.37        10.29 o
   6   2   3       2645.45       2714.38        79.89 o
   7   2   3       1836.62       1800.70        72.96 o
   8   2   3       1646.93       1502.60        63.46 o
   9   2   3       2283.15       2199.88        77.45 o
  10   2   3       1368.05       1303.93        48.18 o
  11   2   3        744.58        706.75        42.22 o
 -14   3   3         85.66         50.80        25.85 o
 -13   3   3        825.25        760.76        41.28 o
 -12   3   3       1310.65       1339.32        46.20 o
 -11   3   3       2462.84       2471.23        89.57 o
 -10   3   3       2594.32       2378.44        71.07 o
  -9   3   3       3364.41       2516.56       501.73 o
  -8   3   3       5901.78       5628.84       185.47 o
  -7   3   3       3323.08       3427.62        77.63 o
  -6   3   3      11717.71      12270.88       229.39 o
  -5   3   3       3722.12       4054.61        88.12 o
  -4   3   3        206.96        122.51        34.94 o
  -3   3   3          2.99         23.22         4.47 o
  -2   3   3       2716.37       2758.43        48.47 o
  -1   3   3        594.04        537.42        21.64 o
   0   3   3       2270.39       1969.26       229.13 o
   1   3   3        993.75        942.33        15.03 o
   2   3   3      12382.41      12837.66       228.77 o
   3   3   3       6700.18       6519.90       146.22 o
   4   3   3       6382.58       6332.95       148.68 o
   5   3   3       3512.09       3400.68       112.44 o
   6   3   3       2360.62       2281.54        55.54 o
   7   3   3       3934.93       3950.84        83.14 o
   8   3   3        985.68        974.16        39.24 o
   9   3   3         66.27         59.53        19.38 o
  10   3   3          0.74         25.01        19.07 o
  11   3   3         67.99         42.39        28.60 o
 -14   4   3        327.90        359.68        40.63 o
 -13   4   3        797.04        843.08        47.32 o
 -12   4   3        639.53        622.09        36.90 o
 -11   4   3        377.18        364.48        28.69 o
 -10   4   3         68.23         29.12        15.44 o
  -9   4   3        287.07        252.77        19.36 o
  -8   4   3       3189.07       3277.71        83.39 o
  -7   4   3        874.84        838.33        21.19 o
  -6   4   3       6912.44       7039.87       135.80 o
  -5   4   3      19574.40      20090.06       269.90 o
  -4   4   3       4898.95       5209.89        44.92 o
  -3   4   3      21109.38      20915.69       331.55 o
  -2   4   3       8590.99       8861.38       114.30 o
  -1   4   3       7335.79       7699.63       183.77 o
   0   4   3      16105.32      15491.51       236.14 o
   1   4   3      12867.82      13403.78       172.84 o
   2   4   3       3032.11       3234.69        71.90 o
   3   4   3          2.31          5.20         5.66 o
   4   4   3        221.63        244.81        13.89 o
   5   4   3       1825.06       1793.87        39.86 o
   6   4   3       1052.78       1020.01        38.40 o
   7   4   3       1367.95       1285.70        38.25 o
   8   4   3       1827.83       1986.65        67.85 o
   9   4   3       1542.01       1570.15        59.07 o
  10   4   3       1105.69       1156.73        55.49 o
 -14   5   3        322.12        300.52        37.90 o
 -13   5   3        628.04        673.64        46.76 o
 -12   5   3        964.55        906.33        40.09 o
 -11   5   3       3162.57       2340.10       462.70 o
 -10   5   3       2824.15       2792.69        62.82 o
  -9   5   3       2073.82       2051.73        50.87 o
  -8   5   3       2473.19       2653.73        48.02 o
  -7   5   3       3830.55       4080.86        90.61 o
  -6   5   3        547.14        569.85        19.22 o
  -5   5   3       7304.79       7285.90       225.90 o
  -4   5   3        593.73        542.44        13.48 o
  -3   5   3        308.93        371.10        12.59 o
  -2   5   3        127.10        163.18         9.79 o
  -1   5   3       8620.79       8944.98       180.00 o
   0   5   3       4879.27       5036.92        93.28 o
   1   5   3       8393.61       8864.21       192.37 o
   2   5   3       4853.96       4747.49       101.40 o
   3   5   3       4951.18       4781.07        98.69 o
   4   5   3       5447.08       5349.33       130.29 o
   5   5   3       5934.50       5658.76       132.10 o
   6   5   3       2960.01       2773.87        79.70 o
   7   5   3        506.36        486.48        29.60 o
   8   5   3        789.10        688.93        34.92 o
   9   5   3         17.69         10.00        18.54 o
  10   5   3         20.36         34.09        22.09 o
 -14   6   3        613.38        609.15        48.86 o
 -13   6   3        815.91        775.47        47.18 o
 -12   6   3        437.09        390.13        36.87 o
 -11   6   3         64.11         84.69        17.30 o
 -10   6   3         45.74         69.83        15.45 o
  -9   6   3         41.75         44.04        14.51 o
  -8   6   3       1013.41       1112.19        33.61 o
  -7   6   3       3738.34       3915.57        47.78 o
  -6   6   3       7380.40       7770.53        92.63 o
  -5   6   3       7545.38       8010.68       125.90 o
  -4   6   3      11147.28      11638.67       136.88 o
  -3   6   3       7256.60       7132.29       127.36 o
  -2   6   3      14644.93      14807.33       294.80 o
  -1   6   3      14325.07      15069.90       344.99 o
   0   6   3       5083.44       5034.63       102.77 o
   1   6   3       1079.07       1005.83        25.54 o
   2   6   3       2224.33       2256.11        56.38 o
   3   6   3        327.07        321.83        17.80 o
   4   6   3        145.68        137.27        16.76 o
   5   6   3        465.38        516.89        27.15 o
   6   6   3        816.77        851.99        32.74 o
   7   6   3       2517.00       2366.34        74.89 o
   8   6   3       1241.90       1190.39        49.25 o
   9   6   3        878.42        858.49        51.32 o
 -14   7   3        168.64        207.04        49.63 o
 -13   7   3        657.03        654.23        55.40 o
 -12   7   3       1008.47       1091.35        58.14 o
 -11   7   3       1936.97       1906.08        58.33 o
 -10   7   3       2539.85       2450.44        54.08 o
  -9   7   3       3980.07       3881.30        67.03 o
  -8   7   3       3132.57       3300.92        55.29 o
  -7   7   3       1625.34       1541.64        33.03 o
  -6   7   3       1949.39       1868.57        36.24 o
  -5   7   3         52.92         54.20        10.82 o
  -4   7   3         71.78         76.14         9.56 o
  -3   7   3         73.80         47.06         8.72 o
  -2   7   3        267.98        231.53        13.36 o
  -1   7   3       2625.44       2745.48        81.63 o
   0   7   3       7090.75       7025.54       201.97 o
   1   7   3       6324.58       6093.26       119.76 o
   2   7   3       9747.77       9572.38       193.48 o
   3   7   3       9289.86       9051.47       191.99 o
   4   7   3       4389.15       4279.08       103.83 o
   5   7   3       2693.68       2647.42        75.59 o
   6   7   3       1541.47       1398.09        41.47 o
   7   7   3        469.28        439.02        33.55 o
   8   7   3         96.56         95.21        23.21 o
   9   7   3         12.95         19.50        23.73 o
 -13   8   3        429.41        442.70        48.00 o
 -12   8   3        474.47        444.59        38.43 o
 -11   8   3         79.60         81.87        22.77 o
 -10   8   3          1.76          4.99        16.80 o
  -9   8   3         52.83         48.83        15.78 o
  -8   8   3        619.54        578.71        28.42 o
  -7   8   3       1620.73       1759.84        36.79 o
  -6   8   3       6508.06       5121.64      1017.06 o
  -5   8   3       7621.07       7618.51       158.35 o
  -4   8   3       8546.55       8971.80       178.07 o
  -3   8   3       6701.95       7062.67       166.36 o
  -2   8   3      10087.82      10244.51       278.51 o
  -1   8   3       4421.27       4451.85       122.27 o
   0   8   3       3152.12       3104.29        72.30 o
   1   8   3        641.98        688.35        29.09 o
   2   8   3        131.24        144.52        16.63 o
   3   8   3         82.57         81.91        15.97 o
   4   8   3         33.16         20.85        14.08 o
   5   8   3        825.32        807.66        34.04 o
   6   8   3        965.44        985.07        38.84 o
   7   8   3        891.31        945.11        43.76 o
   8   8   3        974.97       1008.53        47.64 o
 -13   9   3        472.91        433.54        48.97 o
 -12   9   3       1153.89       1099.89        51.54 o
 -11   9   3       2386.55       2290.87        66.13 o
 -10   9   3       2521.08       2537.09        66.36 o
  -9   9   3       3890.42       3999.62        78.40 o
  -8   9   3       1459.11       1408.21        46.35 o
  -7   9   3        705.20        623.04        25.69 o
  -6   9   3       2860.55       3050.81        61.15 o
  -5   9   3        207.18        231.88        18.14 o
  -4   9   3          2.97          4.33         9.16 o
  -3   9   3        356.22        354.38        18.13 o
  -2   9   3       1046.66       1135.38        42.66 o
  -1   9   3       3594.20       3429.11        97.96 o
   0   9   3       4702.95       4625.25       128.06 o
   1   9   3       3317.50       3245.81       104.92 o
   2   9   3      10763.42      10509.25       221.55 o
   3   9   3       4494.30       4456.11        97.03 o
   4   9   3       2630.63       2670.34        78.05 o
   5   9   3       1376.19       1369.61        46.44 o
   6   9   3        320.85        310.16        27.88 o
   7   9   3        248.09        249.56        30.76 o
 -13  10   3        538.78        568.17        67.72 o
 -12  10   3        376.49        351.77        37.26 o
 -11  10   3         70.82         83.99        24.52 o
 -10  10   3         46.81         32.22        20.09 o
  -9  10   3        691.36        644.07        39.10 o
  -8  10   3       1907.17       1871.31        55.04 o
  -7  10   3        983.85       1043.67        32.49 o
  -6  10   3       2174.16       2099.67        58.04 o
  -5  10   3       6225.12       6471.41       193.06 o
  -4  10   3       6741.58       6753.04       190.94 o
  -3  10   3       4412.82       4622.19       174.10 o
  -2  10   3       3165.51       3125.52        83.45 o
  -1  10   3       1723.59       1694.79        39.33 o
   0  10   3        558.01        481.00        26.05 o
   1  10   3       1124.52       1105.55        46.53 o
   2  10   3         54.37         64.56        18.15 o
   3  10   3        202.11        176.58        21.40 o
   4  10   3        447.05        473.44        31.37 o
   5  10   3        390.72        402.26        30.47 o
   6  10   3        560.30        587.80        37.22 o
   7  10   3        690.31        732.82        60.47 o
 -12  11   3        841.85        889.05        50.38 o
 -11  11   3       1205.78       1226.10        53.90 o
 -10  11   3       2020.23       2066.65        64.16 o
  -9  11   3       1422.75       1425.26        53.44 o
  -8  11   3       2941.99       2785.98        92.00 o
  -7  11   3       2604.55       2610.60        64.48 o
  -6  11   3        717.75        673.12        29.47 o
  -5  11   3        190.25        189.86        18.98 o
  -4  11   3        155.91        195.46        21.39 o
  -3  11   3        608.12        643.47        39.39 o
  -2  11   3       2699.21       2089.14       392.78 o
  -1  11   3       1994.15       1919.51        68.06 o
   0  11   3       3506.03       3425.84        95.32 o
   1  11   3       3333.65       3092.75        87.39 o
   2  11   3       1904.81       1848.73        74.71 o
   3  11   3       1906.79       1868.52        56.73 o
   4  11   3       1579.70       1454.75        47.04 o
   5  11   3        759.92        742.20        39.12 o
   6  11   3        278.96        271.67        35.79 o
 -12  12   3         62.79         65.07        31.34 o
 -11  12   3          9.75          1.00        21.89 o
 -10  12   3        133.17        110.21        26.42 o
  -9  12   3        867.69        794.59        43.67 o
  -8  12   3       1481.42       1419.67        79.66 o
  -7  12   3       1269.19       1299.54        43.35 o
  -6  12   3       2140.30       1899.81        62.24 o
  -5  12   3       2100.08       1800.19        55.01 o
  -4  12   3       1405.88       1411.38        43.81 o
  -3  12   3       4110.61       3649.04        90.64 o
  -2  12   3       2150.44       1577.59       292.80 o
  -1  12   3       2177.36       2056.96        58.89 o
   0  12   3        583.21        610.55        31.85 o
   1  12   3         98.48        115.46        22.35 o
   2  12   3         13.96         11.79        17.97 o
   3  12   3        142.41        149.22        23.33 o
   4  12   3        304.97        323.59        29.74 o
   5  12   3        708.72        809.23        46.87 o
 -11  13   3       1246.60       1249.77        67.53 o
 -10  13   3       1547.60       1553.06        61.06 o
  -9  13   3       1756.54       1724.71        61.96 o
  -8  13   3       1740.48       1821.64        61.55 o
  -7  13   3        717.66        744.77        42.78 o
  -6  13   3        295.18        319.33        32.39 o
  -5  13   3         19.42         19.87        19.72 o
  -4  13   3        253.13        179.45        27.45 o
  -3  13   3        368.27        338.87        29.35 o
  -2  13   3       1041.30       1001.93        41.01 o
  -1  13   3       1868.23       1821.80        52.77 o
   0  13   3       1438.90       1402.93        47.23 o
   1  13   3       1372.93       1320.72        48.93 o
   2  13   3       1150.71       1105.17        47.26 o
   3  13   3        666.19        693.02        39.71 o
 -10  14   3         11.00         10.63        27.64 o
  -9  14   3        321.40        344.97        45.50 o
  -8  14   3        773.02        780.30        56.44 o
  -7  14   3       1201.28       1026.67        58.81 o
  -6  14   3       1980.08       1882.44        75.72 o
  -5  14   3       2144.64       2125.76        75.72 o
  -4  14   3       1881.26       1810.51        69.24 o
  -3  14   3       1909.03       1728.46        60.52 o
  -2  14   3       1501.89       1555.58        51.14 o
  -1  14   3        714.00        708.87        39.88 o
   0  14   3        199.05        200.30        31.92 o
   1  14   3         80.64         79.24        26.84 o
   2  14   3          2.52         12.49        23.08 o
  -8  15   3        470.33        479.83        87.36 o
  -7  15   3        126.01        162.46        45.20 o
  -6  15   3        105.44        111.92        31.66 o
  -5  15   3         12.04         10.50        26.07 o
  -4  15   3         47.51         64.19        29.18 o
  -3  15   3        160.05        137.41        33.63 o
  -2  15   3        303.71        268.74        41.22 o
  -1  15   3       1375.67       1252.04        66.75 o
   0  15   3       1061.10       1067.42        77.38 o
  -5  16   3       1463.78       1508.01       124.16 o
  -4  16   3        982.05       1000.71        77.61 o
   0 -16   4         64.48         78.70        25.32 o
   1 -16   4        110.62        120.27        30.58 o
   2 -16   4        248.24        240.51        35.05 o
   3 -16   4        453.87        503.79        43.94 o
   4 -16   4        367.78        353.19        45.88 o
  -3 -15   4        250.46        242.42        41.70 o
  -2 -15   4        973.92        978.95        44.23 o
  -1 -15   4       1454.12       1481.46        49.82 o
   0 -15   4       2416.36       2447.97        60.39 o
   1 -15   4       1583.05       1562.78        70.91 o
   2 -15   4       2305.33       2257.69        75.42 o
   3 -15   4       1375.36       1346.04        57.14 o
   4 -15   4        861.36        832.91        57.46 o
   5 -15   4        973.23        958.76        60.68 o
   6 -15   4         95.29         89.69        31.59 o
   7 -15   4          9.42        -18.70        24.80 o
  -4 -14   4        869.88        885.81        48.37 o
  -3 -14   4        352.65        346.64        31.00 o
  -2 -14   4        656.48        684.39        38.90 o
  -1 -14   4        421.39        425.79        32.05 o
   0 -14   4          5.75         14.85        17.12 o
   1 -14   4          8.59          1.08        16.48 o
   2 -14   4        450.02        466.86        38.70 o
   3 -14   4       1010.53       1019.84        48.19 o
   4 -14   4       1511.49       1480.80        65.48 o
   5 -14   4       1167.87       1110.10        59.46 o
   6 -14   4       1839.15       1779.97        62.35 o
   7 -14   4       1722.49       1709.95        63.95 o
   8 -14   4        735.19        685.03        49.69 o
  -6 -13   4          8.90          6.46        28.69 o
  -5 -13   4          5.08         -0.25        19.40 o
  -4 -13   4        325.88        287.16        28.50 o
  -3 -13   4       1769.82       1763.03        50.33 o
  -2 -13   4       2483.56       2479.69        90.31 o
  -1 -13   4       2258.58       2213.23        64.40 o
   0 -13   4       3429.37       3459.08        99.84 o
   1 -13   4       3399.39       3498.01        62.28 o
   2 -13   4       2290.13       2383.74        66.23 o
   3 -13   4       1699.37       1658.17        55.84 o
   4 -13   4       1054.78       1043.45        46.28 o
   5 -13   4        267.72        305.48        32.94 o
   6 -13   4         41.89         53.48        22.21 o
   7 -13   4          1.09        -14.57        19.19 o
   8 -13   4        108.60         91.70        26.31 o
   9 -13   4        247.80        219.62        33.12 o
  -7 -12   4       1267.07       1311.17        54.79 o
  -6 -12   4       1116.17       1090.67        48.13 o
  -5 -12   4       1338.86       1285.39        50.22 o
  -4 -12   4       1269.70       1299.70        43.73 o
  -3 -12   4       1813.52       1833.88        62.51 o
  -2 -12   4        568.09        555.70        32.25 o
  -1 -12   4        188.82        184.81        21.66 o
   0 -12   4         21.79         13.72        14.90 o
   1 -12   4         51.64         64.53        15.98 o
   2 -12   4        461.45        506.36        31.94 o
   3 -12   4       1345.79       1384.82        38.46 o
   4 -12   4       1906.14       1680.12        97.36 o
   5 -12   4       3420.36       3373.82        74.38 o
   6 -12   4       2848.15       2774.57        69.98 o
   7 -12   4       1617.23       1632.43        57.17 o
   8 -12   4       1276.45       1274.50        53.74 o
   9 -12   4        799.48        824.63        47.30 o
  10 -12   4        494.32        444.59        49.37 o
  -8 -11   4        422.62        426.28        34.09 o
  -7 -11   4          1.21         19.73        21.23 o
  -6 -11   4          7.74         22.51        20.01 o
  -5 -11   4        197.69        178.24        23.00 o
  -4 -11   4       1456.15       1506.16        44.07 o
  -3 -11   4       2005.81       2008.24        47.51 o
  -2 -11   4       3845.42       3923.52        62.56 o
  -1 -11   4       4114.38       4239.27        71.19 o
   0 -11   4       3893.55       3763.71       110.20 o
   1 -11   4       3616.33       3553.42        82.75 o
   2 -11   4       2551.94       2629.48        70.51 o
   3 -11   4       3384.91       3354.97        53.86 o
   4 -11   4        844.19        877.13        30.79 o
   5 -11   4        152.72        177.00        24.51 o
   6 -11   4          1.59          3.08        16.60 o
   7 -11   4         55.06         37.94        20.22 o
   8 -11   4        377.98        382.80        35.56 o
   9 -11   4        380.43        369.46        42.50 o
  10 -11   4        407.40        365.95        59.66 o
  -9 -10   4        439.25        404.12        36.76 o
  -8 -10   4       1291.80       1295.32        47.45 o
  -7 -10   4       1913.64       1976.20        78.29 o
  -6 -10   4       2163.62       2183.35        69.29 o
  -5 -10   4       3046.00       3012.67        57.74 o
  -4 -10   4       2105.50       2104.10        79.52 o
  -3 -10   4       1567.76       1503.59        42.57 o
  -2 -10   4        338.54        305.62        22.73 o
  -1 -10   4       1309.34       1205.23        38.61 o
   0 -10   4         77.00         93.54        15.04 o
   1 -10   4        978.81        938.33        29.90 o
   2 -10   4       1411.17       1350.54        34.29 o
   3 -10   4       1760.51       1801.30        38.99 o
   4 -10   4        845.82        823.84        28.55 o
   5 -10   4       3577.16       3410.07        76.98 o
   6 -10   4       3662.86       3543.63        77.24 o
   7 -10   4       2779.91       2750.57        78.35 o
   8 -10   4       2406.77       2447.01        86.11 o
   9 -10   4        735.20        697.99        50.79 o
  10 -10   4        567.34        573.52        51.78 o
  11 -10   4         13.81         -6.30        26.00 o
 -10  -9   4        442.90        388.40        47.51 o
  -9  -9   4        207.64        227.31        29.09 o
  -8  -9   4        239.53        240.36        25.42 o
  -7  -9   4         50.65         49.01        19.07 o
  -6  -9   4        440.16        390.59        27.00 o
  -5  -9   4       1557.50       1573.65        41.25 o
  -4  -9   4       2730.81       2691.91        58.00 o
  -3  -9   4       1371.90       1360.38        48.87 o
  -2  -9   4       1410.67       1461.38        48.09 o
  -1  -9   4       6429.83       6158.09        63.86 o
   0  -9   4      12477.04      12465.80       162.68 o
   1  -9   4       8038.62       8392.22       100.76 o
   2  -9   4       4064.24       4300.96        54.03 o
   3  -9   4       1380.24       1312.98       220.13 o
   4  -9   4         55.52         75.81        12.28 o
   5  -9   4       1229.26       1307.84        33.12 o
   6  -9   4        346.30        433.29        27.30 o
   7  -9   4        570.83        419.63        43.14 o
   8  -9   4        407.42        409.62        27.02 o
   9  -9   4        625.00        711.34        44.33 o
  10  -9   4        867.31        902.32        42.56 o
  11  -9   4        655.63        626.09        42.07 o
 -10  -8   4        582.39        571.49        49.87 o
  -9  -8   4        979.84       1009.21        41.09 o
  -8  -8   4       2192.26       2134.62        67.75 o
  -7  -8   4       2420.76       2487.56        99.31 o
  -6  -8   4       2399.65       2597.49        94.25 o
  -5  -8   4       5754.84       5793.74       165.22 o
  -4  -8   4       3864.71       3979.23        93.58 o
  -3  -8   4        584.82        625.63        22.84 o
  -2  -8   4       1412.07       1488.38        28.15 o
  -1  -8   4         84.10         83.63        10.70 o
   0  -8   4        222.04        234.03        14.28 o
   1  -8   4        195.23        213.19        13.91 o
   2  -8   4       2234.55       2561.72        34.85 o
   3  -8   4       3741.35       3802.91        55.35 o
   4  -8   4       4355.93       4523.03       114.83 o
   5  -8   4       2301.56       2489.43        43.26 o
   6  -8   4       4448.79       4726.37        93.03 o
   7  -8   4       3987.48       4154.84       114.53 o
   8  -8   4       2795.17       2640.65        67.94 o
   9  -8   4        664.08        696.65        35.52 o
  10  -8   4        307.27        317.60        30.01 o
  11  -8   4         85.43         71.33        22.65 o
  12  -8   4          9.97          8.00        28.11 o
 -11  -7   4        479.03        481.89        42.53 o
 -10  -7   4        655.39        650.44        45.84 o
  -9  -7   4        302.49        315.12        24.33 o
  -8  -7   4          6.84          7.25        13.17 o
  -7  -7   4          2.99         -2.02        10.61 o
  -6  -7   4         12.76         24.10        12.08 o
  -5  -7   4        614.34        696.90        25.50 o
  -4  -7   4       3150.61       3346.74       103.49 o
  -3  -7   4       7824.59       7504.27       270.14 o
  -2  -7   4      10977.71      10860.83       208.99 o
  -1  -7   4       5594.17       5695.69       113.96 o
   0  -7   4       8271.96       8696.41       157.82 o
   1  -7   4       6991.28       7195.62        90.32 o
   2  -7   4       3731.03       3880.70        70.07 o
   3  -7   4       3965.92       3962.56        76.40 o
   4  -7   4        968.19        922.78        21.24 o
   5  -7   4        473.90        565.62        20.84 o
   6  -7   4         36.98         25.95        10.17 o
   7  -7   4         86.67         90.02        14.64 o
   8  -7   4        400.40        419.66        29.05 o
   9  -7   4        997.19       1008.55        39.60 o
  10  -7   4       1086.80       1093.20        44.23 o
  11  -7   4       1036.30       1029.83        45.37 o
  12  -7   4        759.60        798.83        53.06 o
 -12  -6   4         72.94         63.51        50.26 o
 -11  -6   4        332.51        325.27        29.08 o
 -10  -6   4       1302.16       1370.36        70.42 o
  -9  -6   4       1668.49       1695.21        87.56 o
  -8  -6   4       3141.11       3189.19       120.08 o
  -7  -6   4       2430.39       2277.48        89.74 o
  -6  -6   4       3043.95       2996.63       100.73 o
  -5  -6   4       7442.83       7383.76       240.71 o
  -4  -6   4       6148.88       5979.53       194.21 o
  -3  -6   4        916.92        878.31        35.91 o
  -2  -6   4       2966.08       3023.78        77.31 o
  -1  -6   4        279.87        314.70        12.05 o
   0  -6   4        617.52        703.15        17.80 o
   1  -6   4         71.93        100.02         8.32 o
   2  -6   4       1654.16       1706.25        36.47 o
   3  -6   4      10127.54      10939.35       137.12 o
   4  -6   4       6125.42       6572.29        90.51 o
   5  -6   4       9562.25       9833.75       122.23 o
   6  -6   4       4070.07       4173.46        56.98 o
   7  -6   4        917.81       1087.88        29.67 o
   8  -6   4       2729.28       2648.49       102.50 o
   9  -6   4       2094.82       1922.42        58.64 o
  10  -6   4        404.92        381.13        31.61 o
  11  -6   4         87.67         97.05        23.35 o
  12  -6   4          0.19          4.80        20.75 o
 -12  -5   4        525.71        554.80        33.86 o
 -11  -5   4       1037.38       1037.20        46.11 o
 -10  -5   4       1233.98       1269.11        55.34 o
  -9  -5   4        910.92        935.01        34.33 o
  -8  -5   4         12.65         11.39        10.90 o
  -7  -5   4        208.36        191.47        14.40 o
  -6  -5   4        978.94       1067.23        30.35 o
  -5  -5   4       1372.21       1287.93        26.46 o
  -4  -5   4       2436.43       2400.14        81.09 o
  -3  -5   4      18413.78      18000.78       586.92 o
  -2  -5   4      11854.40      12194.72       317.09 o
  -1  -5   4       7153.35       7288.51       132.34 o
   0  -5   4       1690.53       1480.57        38.15 o
   1  -5   4      11756.86      11909.68       163.93 o
   2  -5   4       2885.63       2776.13        37.21 o
   3  -5   4       7164.58       7140.76        60.20 o
   4  -5   4       2195.15       2368.24        39.69 o
   5  -5   4         28.02         28.81         9.08 o
   6  -5   4          2.74          5.65         8.84 o
   7  -5   4        708.38        784.61        28.00 o
   8  -5   4        753.85        832.95        44.13 o
   9  -5   4        951.29        901.52        37.71 o
  10  -5   4       2036.02       1949.01        95.65 o
  11  -5   4       1023.03        949.88        44.47 o
  12  -5   4        727.76        740.71        44.95 o
 -12  -4   4        304.71        320.23        28.91 o
 -11  -4   4        373.22        365.71        28.58 o
 -10  -4   4        917.31        951.10        47.05 o
  -9  -4   4       3080.62       3029.82       111.57 o
  -8  -4   4       2965.82       3008.74        69.09 o
  -7  -4   4       7658.22       7614.04       175.25 o
  -6  -4   4       6318.65       6106.81       213.42 o
  -5  -4   4       4525.28       4532.06        88.57 o
  -4  -4   4       4296.42       4460.24       113.36 o
  -3  -4   4       3548.96       3671.02       119.38 o
  -2  -4   4       1406.70       1541.25        45.63 o
  -1  -4   4        688.17        675.99        22.60 o
   0  -4   4       1247.69       1370.74        32.60 o
   1  -4   4       7192.59       7329.62       125.51 o
   2  -4   4       4946.11       4860.46        61.39 o
   3  -4   4      10056.01      10507.84       147.39 o
   4  -4   4       1715.05       1688.76        39.88 o
   5  -4   4       7173.01       7450.64       178.67 o
   6  -4   4       6898.28       6728.34       182.30 o
   7  -4   4       2472.98       2300.50        84.10 o
   8  -4   4       2225.69       2163.57        94.84 o
   9  -4   4        738.11        761.38        40.30 o
  10  -4   4        415.65        420.67        32.75 o
  11  -4   4        104.42         69.87        21.87 o
  12  -4   4          1.62        -14.04        19.69 o
 -13  -3   4        983.53        994.52        56.45 o
 -12  -3   4       1210.33       1253.16        56.55 o
 -11  -3   4        770.11        751.01        31.45 o
 -10  -3   4        365.11        398.67        26.45 o
  -9  -3   4        948.54       1019.92        35.64 o
  -8  -3   4          7.52          2.38         5.78 o
  -7  -3   4        395.33        396.19        13.56 o
  -6  -3   4        489.74        472.18        12.86 o
  -5  -3   4       5080.83       4589.85       119.23 o
  -4  -3   4      10852.71      10727.14       286.53 o
  -3  -3   4       1908.98       1880.27        59.21 o
  -2  -3   4       9849.04      10296.56       300.84 o
  -1  -3   4      12395.66      12491.32       316.46 o
   0  -3   4       9857.87      10978.87       244.93 o
   1  -3   4      10413.66       9919.25       124.00 o
   2  -3   4       5895.53       6237.34        73.73 o
   3  -3   4       9008.59       9422.58       137.05 o
   4  -3   4       1070.65       1165.63        23.30 o
   5  -3   4        672.08        794.40        22.19 o
   6  -3   4          8.38         -2.80        10.69 o
   7  -3   4        310.07        349.17        23.82 o
   8  -3   4       1649.04       1570.78        75.75 o
   9  -3   4       1085.98       1040.29        44.41 o
  10  -3   4       1532.47       1481.79       101.91 o
  11  -3   4       1281.25       1333.93        99.16 o
  12  -3   4        703.30        771.81        44.45 o
 -13  -2   4          5.86        -11.97        18.05 o
 -12  -2   4        340.67        315.60        29.77 o
 -11  -2   4       1507.66       1443.32        49.58 o
 -10  -2   4       2067.62       1964.45        88.19 o
  -9  -2   4       2428.99       2646.37        67.54 o
  -8  -2   4       5843.36       6025.28       185.84 o
  -7  -2   4       9190.81       8812.00       404.97 o
  -6  -2   4       3149.57       3224.23        98.49 o
  -5  -2   4       9853.53      10179.32       232.55 o
  -4  -2   4       4817.76       4803.13       119.62 o
  -3  -2   4        296.77        413.95        14.25 o
  -2  -2   4        141.78        125.72         6.74 o
  -1  -2   4        148.61        151.48         9.44 o
   0  -2   4         17.43         52.20         9.52 o
   1  -2   4       8036.78       7061.82       774.43 o
   2  -2   4       6143.25       6158.25        75.79 o
   3  -2   4       8537.02       9020.03       182.59 o
   4  -2   4       4733.86       4689.20       121.25 o
   5  -2   4       5470.70       5345.75       155.54 o
   6  -2   4       6700.21       6483.85       297.14 o
   7  -2   4       2006.83       1862.63        63.41 o
   8  -2   4       3081.50       3008.93       111.34 o
   9  -2   4        794.04        786.07        35.23 o
  10  -2   4        263.79        261.46        31.26 o
  11  -2   4         54.20         41.14        23.27 o
  12  -2   4          2.05          5.74        33.41 o
 -13  -1   4        819.82        804.69        42.28 o
 -12  -1   4        942.14        855.54        47.31 o
 -11  -1   4       1258.31       1232.70        45.54 o
 -10  -1   4        502.26        522.30        26.21 o
  -9  -1   4        486.93        452.25        16.58 o
  -8  -1   4         18.44          9.01         6.76 o
  -7  -1   4          4.73          3.13         3.60 o
  -6  -1   4       2314.08       2285.86        77.99 o
  -5  -1   4       4898.86       4505.88       247.61 o
  -4  -1   4      12799.13      12035.10       731.64 o
  -3  -1   4       7200.77       7353.93       187.99 o
  -2  -1   4      14734.59      14692.70       426.63 o
  -1  -1   4       5457.24       5284.21       123.66 o
   0  -1   4      22205.78      18505.18       555.82 o
   1  -1   4       6861.21       6276.83        85.17 o
   2  -1   4       8815.40       8935.91       213.22 o
   3  -1   4         78.62         81.24         7.02 o
   4  -1   4       1471.91       1398.82        38.91 o
   5  -1   4       1238.10       1125.80        33.73 o
   6  -1   4       1391.49       1487.87        52.94 o
   7  -1   4        628.35        644.69        28.71 o
   8  -1   4        784.37        663.28        41.23 o
   9  -1   4       1282.86       1301.28        58.92 o
  10  -1   4       1499.61       1610.44        89.48 o
  11  -1   4       1156.24       1188.03        55.12 o
 -14   0   4         37.44         33.60        21.70 o
 -13   0   4        158.23        140.92        22.21 o
 -12   0   4        498.32        486.15        33.98 o
 -11   0   4        735.50        761.92        48.88 o
 -10   0   4       1644.28       1623.82        43.35 o
  -9   0   4       8275.77       8259.68       246.39 o
  -8   0   4       5885.52       5913.11       144.55 o
  -7   0   4       3472.66       3515.32       106.50 o
  -6   0   4       4222.90       4004.11       151.07 o
  -5   0   4       3510.00       3348.92       120.29 o
  -4   0   4       9985.76      10284.35       291.70 o
  -3   0   4        427.74        386.12        46.23 o
  -2   0   4       9680.73      10020.71       261.91 o
  -1   0   4       7860.12       7375.48       231.28 o
   0   0   4       2378.78       2466.10        34.38 o
   1   0   4        186.75        169.15         7.07 o
   2   0   4       3152.76       3407.42        53.85 o
   3   0   4       8356.04       8416.92       242.26 o
   4   0   4      14560.86      14074.84       379.22 o
   5   0   4       4960.82       4622.21       166.39 o
   6   0   4       6534.40       6134.10       240.54 o
   7   0   4       2877.57       2933.49       151.08 o
   8   0   4        568.19        607.91        28.68 o
   9   0   4       1227.42       1161.78        38.24 o
  10   0   4        118.50        106.94        22.09 o
  11   0   4         82.83         87.88        26.95 o
 -14   1   4        785.12        801.83        49.64 o
 -13   1   4       1721.47       1721.08        57.02 o
 -12   1   4       1996.80       2027.19        69.72 o
 -11   1   4        352.19        340.38        27.30 o
 -10   1   4       1476.52       1425.29        43.68 o
  -9   1   4        369.03        348.38        19.03 o
  -8   1   4        110.12        117.27        11.01 o
  -7   1   4       1090.79       1042.75        23.87 o
  -6   1   4       1417.80       1367.44        39.02 o
  -5   1   4       2957.31       2955.08       112.07 o
  -4   1   4       9716.67      10060.62       286.82 o
  -3   1   4       5618.01       5171.45       152.47 o
  -2   1   4      28652.20      29336.63       816.89 o
  -1   1   4      13739.13      12515.58       235.89 o
   0   1   4      19314.48      17129.01       559.34 o
   1   1   4      11959.69      11158.15       158.09 o
   2   1   4       2093.75       1998.22        24.30 o
   3   1   4       4435.92       4269.42        90.54 o
   4   1   4        137.85        105.86        10.37 o
   5   1   4        104.22        134.26        12.28 o
   6   1   4        278.62        216.99        17.98 o
   7   1   4        956.25        894.49        43.06 o
   8   1   4       1104.58       1104.54        39.65 o
   9   1   4       1417.60       1419.51        59.53 o
  10   1   4       1115.52       1079.50        45.70 o
  11   1   4       1342.21       1330.18        61.37 o
 -14   2   4          8.39          2.28        22.87 o
 -13   2   4        190.70        224.30        27.66 o
 -12   2   4        227.46        226.48        25.85 o
 -11   2   4       2119.16       2108.86        51.83 o
 -10   2   4       1561.28       1530.97        57.86 o
  -9   2   4       4717.98       4341.99       213.94 o
  -8   2   4       6899.25       7303.66       228.85 o
  -7   2   4       5133.97       5420.00       134.25 o
  -6   2   4       7291.93       7705.34       180.11 o
  -5   2   4       3556.54       2780.76       372.03 o
  -4   2   4        309.87        300.59         9.64 o
  -3   2   4         57.13         75.64         6.96 o
  -2   2   4         67.87         71.85         5.17 o
  -1   2   4         59.98         76.95         5.02 o
   0   2   4       1792.68       1779.83        22.72 o
   1   2   4       7266.68       7306.25        48.56 o
   2   2   4      15062.66      14414.94       189.05 o
   3   2   4       7195.60       7059.45       145.62 o
   4   2   4       6788.07       6305.11       173.07 o
   5   2   4      10407.75      10469.45       289.38 o
   6   2   4       2672.38       2780.09        98.02 o
   7   2   4       1063.11       1026.43        36.97 o
   8   2   4       2360.51       2219.96        54.82 o
   9   2   4        501.93        440.23        33.13 o
  10   2   4         98.58         73.99        21.75 o
  11   2   4         23.92         26.64        27.57 o
 -14   3   4       1513.65       1593.76        63.79 o
 -13   3   4       1304.95       1412.55        57.72 o
 -12   3   4       1081.75       1099.59        60.63 o
 -11   3   4       1122.60       1063.23        38.63 o
 -10   3   4        649.65        632.36        30.99 o
  -9   3   4        116.96        107.18        14.50 o
  -8   3   4         68.65         61.66        10.38 o
  -7   3   4         20.00         17.15         6.40 o
  -6   3   4       1531.82       1928.62        33.76 o
  -5   3   4       3275.07       3335.52        77.82 o
  -4   3   4       1909.14       2008.27        44.56 o
  -3   3   4      14969.15      16100.59       295.99 o
  -2   3   4      10344.05      10138.81       174.28 o
  -1   3   4      19105.33      18263.17       279.37 o
   0   3   4      11651.07      11114.67       182.63 o
   1   3   4      11841.96      11578.38       141.17 o
   2   3   4       1097.34       1033.34        18.04 o
   3   3   4        266.05        216.18         9.68 o
   4   3   4        562.38        590.77        18.72 o
   5   3   4        221.35        234.94        15.20 o
   6   3   4        193.35        184.52        20.76 o
   7   3   4       1271.34       1290.44        42.05 o
   8   3   4       1522.22       1478.03        60.77 o
   9   3   4       1533.60       1521.53        51.31 o
  10   3   4       1147.05       1128.02        48.54 o
 -14   4   4          8.02         -8.29        22.29 o
 -13   4   4        422.00        442.67        41.23 o
 -12   4   4       1009.64       1048.47        48.02 o
 -11   4   4       2450.85       2264.23       108.29 o
 -10   4   4       3208.78       3071.20        85.62 o
  -9   4   4       4654.87       4643.98       131.45 o
  -8   4   4       4761.77       4883.93       133.15 o
  -7   4   4      10651.56       9823.68       178.84 o
  -6   4   4       4810.86       4665.11        91.94 o
  -5   4   4       9911.43       9708.28       259.87 o
  -4   4   4       1230.99       1196.46        24.74 o
  -3   4   4         64.45         81.54        11.75 o
  -2   4   4        535.34        657.00        16.74 o
  -1   4   4       2962.58       3355.91        61.56 o
   0   4   4      10859.37      10695.28       170.64 o
   1   4   4       5210.41       5319.05        55.01 o
   2   4   4       7578.02       7344.26       118.03 o
   3   4   4       6747.70       6959.49       155.70 o
   4   4   4       3108.70       3124.89        50.48 o
   5   4   4       3769.36       3814.53        96.49 o
   6   4   4       5250.99       5078.55        94.00 o
   7   4   4       1698.78       1557.33        47.13 o
   8   4   4       1092.60        975.79        41.68 o
   9   4   4        363.78        360.88        32.85 o
  10   4   4         45.54         55.58        23.08 o
 -14   5   4        844.31        889.06        51.80 o
 -13   5   4       1183.72       1190.71        53.44 o
 -12   5   4       1730.85       1669.58        57.86 o
 -11   5   4        747.05        794.70        35.69 o
 -10   5   4        961.38        875.18        30.72 o
  -9   5   4        340.86        363.42        24.10 o
  -8   5   4       1068.50       1085.65        27.85 o
  -7   5   4        329.53        448.09        25.44 o
  -6   5   4        871.60        938.89        23.22 o
  -5   5   4       4815.24       4532.97        76.67 o
  -4   5   4       3861.45       3802.46        50.76 o
  -3   5   4       5868.75       5881.03       124.10 o
  -2   5   4       8991.34       9213.91       166.94 o
  -1   5   4       4208.97       4388.06        94.43 o
   0   5   4       8607.84       8434.31       147.20 o
   1   5   4       3149.69       3027.59        45.62 o
   2   5   4        783.32        760.67        18.52 o
   3   5   4        875.75        881.28        27.36 o
   4   5   4        101.67         80.59        14.18 o
   5   5   4       1281.40       1288.23        33.22 o
   6   5   4       1295.69       1343.25        36.96 o
   7   5   4       1163.93       1142.28        39.70 o
   8   5   4        896.14        915.44        42.19 o
   9   5   4        703.16        734.96        43.99 o
  10   5   4        505.92        490.84        91.24 o
 -14   6   4        172.55        165.62        31.94 o
 -13   6   4        447.37        432.75        39.65 o
 -12   6   4       1904.55       1797.74        58.87 o
 -11   6   4       1921.56       1839.02        62.32 o
 -10   6   4       2989.91       2962.90        73.25 o
  -9   6   4       3026.96       2940.24        53.49 o
  -8   6   4       5460.83       5298.27        60.11 o
  -7   6   4      10323.43      10011.00       128.60 o
  -6   6   4       6106.67       5022.15       804.96 o
  -5   6   4       2351.81       2371.77        26.53 o
  -4   6   4       1480.60       1631.97        24.77 o
  -3   6   4         17.68         40.12         7.77 o
  -2   6   4          5.27         13.56         6.29 o
  -1   6   4        252.78        268.95        12.00 o
   0   6   4       2915.14       2771.82        41.47 o
   1   6   4       3252.60       3096.19        63.70 o
   2   6   4       3991.13       3934.67        56.96 o
   3   6   4       1963.01       1985.52        42.72 o
   4   6   4       3344.30       3317.20        80.76 o
   5   6   4       3571.06       3569.23        58.67 o
   6   6   4       2756.27       2655.20        72.72 o
   7   6   4       1280.12       1303.69        47.36 o
   8   6   4        408.03        412.01        39.39 o
   9   6   4        100.30         91.94        27.79 o
 -14   7   4        785.46        838.03        60.75 o
 -13   7   4        892.24        845.83        65.47 o
 -12   7   4       1336.20       1279.09        51.86 o
 -11   7   4        275.08        268.19        29.56 o
 -10   7   4        270.88        293.59        29.13 o
  -9   7   4        198.18        229.96        24.80 o
  -8   7   4        298.23        330.70        20.36 o
  -7   7   4       2682.74       2656.66        42.04 o
  -6   7   4       1861.05       1788.32        33.93 o
  -5   7   4       6991.44       7076.50       111.83 o
  -4   7   4      12413.58      12893.05       230.90 o
  -3   7   4       3070.29       3388.87        55.24 o
  -2   7   4      12314.80      12566.02       227.29 o
  -1   7   4       6118.19       6325.97       140.19 o
   0   7   4       3129.52       3143.54        84.80 o
   1   7   4       2881.36       2768.12        48.61 o
   2   7   4         34.19         56.40        11.93 o
   3   7   4         14.26         11.76        12.15 o
   4   7   4        126.90        166.59        19.25 o
   5   7   4         14.74         41.45        15.36 o
   6   7   4        636.89        626.82        32.55 o
   7   7   4        565.11        564.91        38.56 o
   8   7   4        573.76        561.39        40.82 o
 -14   8   4         47.70         30.89        52.60 o
 -13   8   4        532.18        502.59        50.11 o
 -12   8   4        735.39        691.10        43.98 o
 -11   8   4       1730.60       1686.42        57.03 o
 -10   8   4       3002.89       2947.43        78.07 o
  -9   8   4       4468.98       4451.83        80.42 o
  -8   8   4       2296.03       2279.52        60.15 o
  -7   8   4        641.13        675.67        25.20 o
  -6   8   4       2705.13       2874.03        44.02 o
  -5   8   4        688.59        684.39        24.00 o
  -4   8   4       1546.06       1641.10        35.26 o
  -3   8   4         97.15         98.87        11.64 o
  -2   8   4         22.09         41.70         8.75 o
  -1   8   4         82.69         85.81        13.30 o
   0   8   4       1883.36       1808.72        37.91 o
   1   8   4       2610.76       2578.04        49.94 o
   2   8   4       4182.02       4161.46        73.06 o
   3   8   4       3434.35       3377.10        67.11 o
   4   8   4       1792.57       1778.08        45.10 o
   5   8   4       1873.74       1758.50        46.73 o
   6   8   4       1074.31       1052.17        40.18 o
   7   8   4        391.57        415.61        35.96 o
   8   8   4        251.57        241.33        35.21 o
 -13   9   4        871.65        876.25        51.08 o
 -12   9   4       1055.27        971.46        49.62 o
 -11   9   4        435.35        388.49        35.90 o
 -10   9   4        273.90        233.64        31.97 o
  -9   9   4        158.77        160.24        24.08 o
  -8   9   4        221.79        206.32        21.51 o
  -7   9   4         77.54         38.47        19.05 o
  -6   9   4       4966.79       5068.14       103.03 o
  -5   9   4       5790.85       5908.38       142.82 o
  -4   9   4       7493.15       7849.58       214.75 o
  -3   9   4       7266.86       7149.87       163.34 o
  -2   9   4       2756.67       2569.99        80.94 o
  -1   9   4       2178.25       2190.19        62.46 o
   0   9   4        212.86        211.47        18.85 o
   1   9   4       2574.00       2541.45        55.79 o
   2   9   4        259.74        270.82        22.53 o
   3   9   4        348.24        305.88        24.84 o
   4   9   4         74.05         58.15        17.90 o
   5   9   4        141.66        169.54        22.95 o
   6   9   4        155.22        166.86        24.62 o
   7   9   4        450.17        465.09        38.97 o
 -13  10   4        156.44        172.04        31.69 o
 -12  10   4        890.08        832.66        48.06 o
 -11  10   4       1262.59       1254.18        53.45 o
 -10  10   4       1819.94       1773.61        59.15 o
  -9  10   4       2382.73       2354.10        64.18 o
  -8  10   4       1592.35       1594.96        51.54 o
  -7  10   4        693.87        721.74        32.34 o
  -6  10   4       1337.50       1284.14        39.23 o
  -5  10   4       2405.84       2363.80        80.65 o
  -4  10   4        446.95        453.08        27.34 o
  -3  10   4          4.99         -5.69        11.18 o
  -2  10   4        415.09        267.30        85.33 o
  -1  10   4       1268.43       1127.53        33.78 o
   0  10   4        503.55        510.65        26.65 o
   1  10   4       2772.40       2809.69        75.94 o
   2  10   4       2368.10       2155.78        59.22 o
   3  10   4       2733.01       2596.08        55.89 o
   4  10   4       2091.17       2108.59        53.40 o
   5  10   4        675.18        660.15        37.04 o
   6  10   4        366.17        307.81        30.52 o
 -12  11   4        277.10        291.03        36.34 o
 -11  11   4        512.94        540.38        43.39 o
 -10  11   4         16.03         25.08        20.52 o
  -9  11   4          2.43          9.43        18.71 o
  -8  11   4        725.72        707.51        39.51 o
  -7  11   4        473.09        443.77        30.38 o
  -6  11   4       1031.41       1005.32        37.28 o
  -5  11   4       2593.29       2435.84        61.21 o
  -4  11   4       1477.58       1375.79        41.39 o
  -3  11   4       3542.51       3102.39        84.32 o
  -2  11   4       1481.05       1243.73       226.85 o
  -1  11   4       2201.77       2143.84        60.28 o
   0  11   4       2314.85       2333.59        60.07 o
   1  11   4       1062.08       1072.33        41.36 o
   2  11   4        262.47        270.19        25.26 o
   3  11   4          4.72          7.39        16.31 o
   4  11   4          3.06          1.69        17.11 o
   5  11   4        164.29        208.88        27.65 o
 -12  12   4        323.97        328.98        45.59 o
 -11  12   4        738.17        689.27        49.07 o
 -10  12   4       1638.93       1579.23        59.35 o
  -9  12   4       2202.25       2251.26        67.34 o
  -8  12   4       2536.71       2601.71        73.57 o
  -7  12   4       2567.24       2663.14        96.79 o
  -6  12   4       1025.20       1024.57        45.55 o
  -5  12   4         93.55        105.40        22.84 o
  -4  12   4        100.76        143.17        24.66 o
  -3  12   4         56.56         87.58        19.46 o
  -2  12   4        149.99         96.18        22.64 o
  -1  12   4        813.19        811.10        33.32 o
   0  12   4       1064.62       1086.35        38.78 o
   1  12   4        971.72        955.41        41.65 o
   2  12   4       1280.81       1253.60        43.52 o
   3  12   4        951.38        897.52        40.74 o
   4  12   4       1052.40       1045.20        44.14 o
 -11  13   4         59.86         84.13        32.61 o
 -10  13   4         10.44          1.77        22.24 o
  -9  13   4         15.34         17.92        21.65 o
  -8  13   4        264.08        231.09        36.30 o
  -7  13   4        702.12        705.67        42.53 o
  -6  13   4        525.27        603.25        41.37 o
  -5  13   4        694.85        675.15        42.58 o
  -4  13   4       2179.77       2136.38        63.93 o
  -3  13   4       2411.64       2456.26       110.50 o
  -2  13   4       2272.21       2222.86        80.35 o
  -1  13   4       1674.59       1668.53        46.94 o
   0  13   4       1086.45       1106.01        46.94 o
   1  13   4        227.86        206.56        28.04 o
   2  13   4         17.72         20.67        18.58 o
   3  13   4         12.45         14.28        21.39 o
 -10  14   4       1142.97       1111.03        80.47 o
  -9  14   4       1388.28       1378.78        69.32 o
  -8  14   4        983.05        920.30        69.96 o
  -7  14   4       1195.62       1116.83        52.82 o
  -6  14   4       1050.21       1034.12        50.33 o
  -5  14   4        146.47        131.76        27.84 o
  -4  14   4          8.71         20.33        21.15 o
  -3  14   4         14.67          6.64        20.51 o
  -2  14   4        110.15        115.74        27.28 o
  -1  14   4        331.32        317.67        36.39 o
   0  14   4        493.57        454.57        49.06 o
   1  14   4        811.64        842.42        43.26 o
  -8  15   4        521.66        547.78        66.30 o
  -7  15   4        387.49        353.07        45.36 o
  -6  15   4        875.79        839.77        51.08 o
  -5  15   4       1288.03       1224.42        56.75 o
  -4  15   4       1211.99       1161.40        62.17 o
  -3  15   4        995.01        941.19        51.48 o
  -2  15   4       1444.22       1395.78        70.35 o
  -1  15   4        661.83        657.72       102.86 o
   1 -16   5       1317.67       1244.54        58.61 o
   2 -16   5       1202.60       1154.21        57.40 o
   3 -16   5       1540.75       1530.00        91.57 o
   4 -16   5       1337.44       1263.61        83.07 o
  -3 -15   5       1278.67       1274.01        85.25 o
  -2 -15   5       1307.29       1338.47        51.99 o
  -1 -15   5        525.45        536.32        36.92 o
   0 -15   5         29.65         24.57        19.47 o
   1 -15   5         81.76         94.95        22.10 o
   2 -15   5          1.48         16.48        23.22 o
   3 -15   5        202.41        188.53        30.77 o
   4 -15   5        140.29        126.69        33.77 o
   5 -15   5        791.04        698.31        71.07 o
   6 -15   5       1293.72       1354.73        69.29 o
  -4 -14   5        103.77         96.82        24.05 o
  -3 -14   5         44.40         27.94        19.62 o
  -2 -14   5       1013.34        995.39        41.66 o
  -1 -14   5       1873.88       2011.59        54.44 o
   0 -14   5       1293.40       1299.59        43.96 o
   1 -14   5       2572.07       2779.11        59.77 o
   2 -14   5       2180.20       2320.28        66.17 o
   3 -14   5       2449.13       2518.07        70.67 o
   4 -14   5       1227.97       1210.79        60.95 o
   5 -14   5       1555.59       1539.66        68.68 o
   6 -14   5        676.76        688.50        45.73 o
   7 -14   5         74.06         76.69        26.94 o
   8 -14   5         34.63         30.42        24.94 o
  -6 -13   5        917.64        922.02        93.12 o
  -5 -13   5        822.02        722.96        40.27 o
  -4 -13   5       1653.95       1719.69        51.70 o
  -3 -13   5       1166.25       1183.56        43.03 o
  -2 -13   5       1111.10       1120.49        41.46 o
  -1 -13   5       1425.44       1421.13        44.42 o
   0 -13   5        242.84        240.31        24.38 o
   1 -13   5         27.26         42.89        18.10 o
   2 -13   5         17.31         18.96        17.07 o
   3 -13   5        264.51        243.92        29.43 o
   4 -13   5        709.92        721.12        46.45 o
   5 -13   5       2028.47       1970.43        70.74 o
   6 -13   5       1348.89       1457.80        56.19 o
   7 -13   5       1429.05       1512.23        58.84 o
   8 -13   5        919.11        886.10        49.85 o
   9 -13   5        836.54        849.07        61.25 o
  -7 -12   5        202.16        201.67        30.33 o
  -6 -12   5         20.00         -3.91        19.20 o
  -5 -12   5         14.99          2.10        17.11 o
  -4 -12   5        176.14        175.22        23.56 o
  -3 -12   5        493.19        479.95        31.44 o
  -2 -12   5       1320.16       1388.86        42.52 o
  -1 -12   5       3580.28       3579.47        74.17 o
   0 -12   5       3031.91       3027.43        63.33 o
   1 -12   5       2879.93       2999.59        85.58 o
   2 -12   5       2702.54       2711.10        58.30 o
   3 -12   5       2951.01       3088.11        55.61 o
   4 -12   5       2736.19       2633.45        96.02 o
   5 -12   5       2251.63       2197.87        63.21 o
   6 -12   5       1089.88       1046.54        48.03 o
   7 -12   5        159.72        175.41        28.16 o
   8 -12   5         23.15          5.81        20.68 o
   9 -12   5         81.34         65.55        30.39 o
  -8 -11   5        438.16        394.04        33.14 o
  -7 -11   5       1069.78       1068.69        47.20 o
  -6 -11   5       2000.63       1937.97        52.00 o
  -5 -11   5       2461.82       2483.62        60.79 o
  -4 -11   5       1586.12       1500.80        44.48 o
  -3 -11   5       2049.11       2073.44        48.47 o
  -2 -11   5        738.42        721.91        30.86 o
  -1 -11   5       1278.16       1218.13        55.57 o
   0 -11   5       1725.35       1864.14        47.70 o
   1 -11   5          2.99         -0.85        12.39 o
   2 -11   5        116.72        143.59        17.84 o
   3 -11   5       1916.21       1960.00        43.16 o
   4 -11   5       1474.15       1496.20        46.80 o
   5 -11   5       1107.20       1166.44        45.87 o
   6 -11   5       2298.51       2145.12        64.21 o
   7 -11   5       2320.11       2227.44        64.07 o
   8 -11   5       1775.25       1642.26        58.47 o
   9 -11   5       1397.43       1431.58       101.50 o
  10 -11   5        891.60        841.34        58.67 o
  -9 -10   5        549.30        548.66        37.62 o
  -8 -10   5        428.19        463.91        33.80 o
  -7 -10   5        416.28        405.77        34.21 o
  -6 -10   5        143.71        137.12        20.75 o
  -5 -10   5          2.74          5.08        14.42 o
  -4 -10   5        188.33        186.25        20.63 o
  -3 -10   5       1455.62       1343.76        38.05 o
  -2 -10   5       1796.67       1651.18        44.50 o
  -1 -10   5       1849.52       1967.46        47.06 o
   0 -10   5       5188.66       5276.38        99.46 o
   1 -10   5       6428.37       6824.35        89.30 o
   2 -10   5       9819.72      10040.05        99.71 o
   3 -10   5       2986.41       3169.34        56.18 o
   4 -10   5       3210.81       3381.44        83.31 o
   5 -10   5        725.24        776.49        38.13 o
   6 -10   5        208.98        194.18        25.55 o
   7 -10   5        521.52        434.90        35.27 o
   8 -10   5        124.48        127.28        25.05 o
   9 -10   5        143.40        118.30        30.20 o
  10 -10   5        386.95        407.96        47.02 o
 -10  -9   5        104.11        108.13        28.92 o
  -9  -9   5        404.72        417.29        32.22 o
  -8  -9   5       1164.55       1150.27        41.71 o
  -7  -9   5       1611.91       1597.29        90.20 o
  -6  -9   5       2623.09       2608.31        61.72 o
  -5  -9   5       5663.51       5677.58       104.45 o
  -4  -9   5       3019.36       3029.90       103.12 o
  -3  -9   5       1398.03       1422.65        40.75 o
  -2  -9   5       4556.25       4660.69        70.74 o
  -1  -9   5       1010.33       1108.27        31.15 o
   0  -9   5         37.75         42.66        12.77 o
   1  -9   5        219.57        179.22        17.00 o
   2  -9   5         14.11         18.34        11.24 o
   3  -9   5       2599.11       2772.42        45.86 o
   4  -9   5        923.18       1099.08        30.91 o
   5  -9   5       1955.78       2017.74        45.86 o
   6  -9   5       4634.39       4542.96       135.85 o
   7  -9   5       4562.58       4427.60       133.07 o
   8  -9   5       2804.51       2618.85        90.49 o
   9  -9   5       1802.04       1804.85        71.95 o
  10  -9   5        742.68        774.12        55.76 o
  11  -9   5        156.31        168.73        37.42 o
 -10  -8   5        865.52        900.79        50.44 o
  -9  -8   5        663.33        642.24        36.18 o
  -8  -8   5        826.01        793.92        34.82 o
  -7  -8   5        176.39        183.52        21.16 o
  -6  -8   5        177.88        190.74        19.97 o
  -5  -8   5        247.59        303.25        22.74 o
  -4  -8   5       1028.80        892.25        31.67 o
  -3  -8   5        997.36        966.78        39.26 o
  -2  -8   5       7827.87       8079.70       190.33 o
  -1  -8   5       6480.17       6918.39       105.98 o
   0  -8   5       9721.37      10080.58       138.67 o
   1  -8   5       7797.46       7841.32       108.06 o
   2  -8   5       5393.93       5322.88        88.46 o
   3  -8   5       6616.06       6543.65       114.71 o
   4  -8   5       1413.62       1508.55        41.52 o
   5  -8   5       1329.39       1250.76        29.16 o
   6  -8   5        234.64        247.69        18.17 o
   7  -8   5        139.42         57.35        33.75 o
   8  -8   5          2.87         -0.38        15.16 o
   9  -8   5        162.99        157.08        23.46 o
  10  -8   5        448.52        474.94        36.07 o
  11  -8   5        551.09        561.88        40.21 o
 -11  -7   5         18.04         47.06        23.88 o
 -10  -7   5        301.27        300.74        30.51 o
  -9  -7   5       1145.99       1143.80        52.43 o
  -8  -7   5       2082.36       2092.74        69.66 o
  -7  -7   5       4121.08       4156.50       171.25 o
  -6  -7   5       2377.79       2471.83        82.14 o
  -5  -7   5       3298.59       3434.54        94.23 o
  -4  -7   5       6885.39       7023.92       221.23 o
  -3  -7   5       8719.88       8964.97       257.31 o
  -2  -7   5       3188.45       3327.25        93.39 o
  -1  -7   5       1412.22       1348.08        27.48 o
   0  -7   5        293.60        303.04        11.94 o
   1  -7   5         35.82         30.34         7.43 o
   2  -7   5         33.89         17.20         5.90 o
   3  -7   5       3284.33       3432.58        92.15 o
   4  -7   5       1192.98       1191.23        27.83 o
   5  -7   5       7264.38       7290.80       114.44 o
   6  -7   5       4947.23       4603.72       244.75 o
   7  -7   5       2509.16       2412.94        83.37 o
   8  -7   5       3100.28       3047.73       113.47 o
   9  -7   5       1234.73       1220.17        45.59 o
  10  -7   5        841.26        864.75        40.70 o
  11  -7   5        345.38        322.61        32.91 o
 -12  -6   5        876.02        924.17        46.71 o
 -11  -6   5        774.08        729.60        40.78 o
 -10  -6   5       1725.92       1683.42        66.34 o
  -9  -6   5       2248.67       2283.17        78.54 o
  -8  -6   5        459.80        411.40        47.37 o
  -7  -6   5        861.28        896.11        26.40 o
  -6  -6   5          5.67         22.94        10.37 o
  -5  -6   5       3127.67       2980.24       104.06 o
  -4  -6   5       2088.97       2120.93        79.29 o
  -3  -6   5       1563.87       1669.73        40.17 o
  -2  -6   5       5439.06       5814.94       143.65 o
  -1  -6   5      10507.62      10464.55       223.02 o
   0  -6   5       7403.43       7057.48       140.49 o
   1  -6   5      16026.12      16754.04       246.43 o
   2  -6   5       8449.59       9145.11       123.64 o
   3  -6   5       4567.81       4782.08        69.19 o
   4  -6   5       2865.99       3185.94        65.80 o
   5  -6   5        645.01        550.54        30.33 o
   6  -6   5        692.96        802.17        24.95 o
   7  -6   5          7.91         12.42        12.21 o
   8  -6   5        403.72        329.05        26.93 o
   9  -6   5        385.79        343.98        29.30 o
  10  -6   5        731.66        738.99        40.23 o
  11  -6   5        824.36        850.24        43.82 o
 -12  -5   5         34.12         30.82        17.44 o
 -11  -5   5        215.23        222.48        22.62 o
 -10  -5   5        274.97        313.34        23.63 o
  -9  -5   5       1142.91       1157.92        48.07 o
  -8  -5   5       1885.61       2028.18        76.81 o
  -7  -5   5       7062.17       7051.35       230.21 o
  -6  -5   5       4084.93       4355.12       106.94 o
  -5  -5   5       9130.79       9312.22       343.78 o
  -4  -5   5       6395.47       6909.43       272.30 o
  -3  -5   5       7839.27       8448.28       257.12 o
  -2  -5   5       4165.29       4787.18       137.80 o
  -1  -5   5        998.82        989.17        23.14 o
   0  -5   5        340.34        467.75        15.35 o
   1  -5   5        702.19        778.76        17.65 o
   2  -5   5       2333.74       2646.77        38.34 o
   3  -5   5       4750.74       5137.64        80.58 o
   4  -5   5       5709.71       5639.84        99.45 o
   5  -5   5       3133.67       3085.86        86.97 o
   6  -5   5       4447.80       4173.12       127.92 o
   7  -5   5       2007.06       2067.58        57.60 o
   8  -5   5       2951.60       2951.42       116.18 o
   9  -5   5       2736.27       2662.84        94.79 o
  10  -5   5        474.73        490.99        35.45 o
  11  -5   5        300.22        358.74        33.81 o
 -13  -4   5        635.55        588.35        41.87 o
 -12  -4   5       1792.93       1756.78        52.54 o
 -11  -4   5       2034.20       2041.26        84.43 o
 -10  -4   5        775.05        807.74        31.92 o
  -9  -4   5       1216.11       1235.69        37.41 o
  -8  -4   5        625.90        543.43        20.11 o
  -7  -4   5        141.27        129.03         9.69 o
  -6  -4   5        275.43        333.01        13.12 o
  -5  -4   5        226.69        269.65        11.61 o
  -4  -4   5       2355.50       2629.52        75.02 o
  -3  -4   5       6575.14       7320.52       179.39 o
  -2  -4   5      10160.47      10856.56       299.14 o
  -1  -4   5       8703.01       8736.59       195.62 o
   0  -4   5       8614.20       8829.89       195.94 o
   1  -4   5      17879.18      18318.39       312.84 o
   2  -4   5      15536.86      16597.54       159.63 o
   3  -4   5        918.27        920.41        18.09 o
   4  -4   5       4142.64       4137.89        66.80 o
   5  -4   5        911.25        883.21        24.99 o
   6  -4   5         14.36         10.49        12.17 o
   7  -4   5        124.57        153.42        18.67 o
   8  -4   5        694.89        598.91        30.87 o
   9  -4   5        906.20        864.44        42.63 o
  10  -4   5        852.33        829.77        39.65 o
  11  -4   5        744.97        779.91        44.15 o
 -13  -3   5        162.43        163.12        26.71 o
 -12  -3   5          3.81         -5.37        15.03 o
 -11  -3   5        301.20        296.92        23.13 o
 -10  -3   5       1996.29       2056.85        56.59 o
  -9  -3   5       3889.99       3412.14       222.62 o
  -8  -3   5       1762.86       1546.86       143.10 o
  -7  -3   5       4928.48       4988.60       135.82 o
  -6  -3   5       8586.04       8435.27       292.77 o
  -5  -3   5      12923.07      13860.72       357.39 o
  -4  -3   5      13904.70      14072.60       334.61 o
  -3  -3   5       3697.06       3541.18        98.98 o
  -2  -3   5        612.56        579.35        20.24 o
  -1  -3   5       2351.78       2267.97        65.37 o
   0  -3   5        605.38        599.48        14.53 o
   1  -3   5          8.06         36.22         6.02 o
   2  -3   5        563.86        569.10        14.85 o
   3  -3   5       8265.94       8771.93       122.09 o
   4  -3   5       8991.08       9040.76       181.50 o
   5  -3   5       1566.94       1474.96        33.45 o
   6  -3   5       7678.30       7571.80       277.74 o
   7  -3   5       3436.92       3404.25       132.82 o
   8  -3   5       1625.29       1662.67        45.28 o
   9  -3   5       1703.16       1710.66        81.86 o
  10  -3   5        974.45        967.45        47.32 o
  11  -3   5        196.81        191.28        31.67 o
 -13  -2   5        969.88        965.28        50.02 o
 -12  -2   5       1023.77       1037.06        43.18 o
 -11  -2   5       1530.31       1468.75        42.87 o
 -10  -2   5       2555.29       2467.36        62.01 o
  -9  -2   5       2367.55       2343.05        53.75 o
  -8  -2   5       3273.98       3084.63       114.40 o
  -7  -2   5        284.64        286.45        11.16 o
  -6  -2   5          1.64          7.01         5.25 o
  -5  -2   5         45.47         86.28         7.00 o
  -4  -2   5       4761.94       5169.66       151.99 o
  -3  -2   5       5166.92       5266.47       146.39 o
  -2  -2   5      35034.70      33124.06      1251.04 o
  -1  -2   5       7132.58       6629.52       196.84 o
   0  -2   5      11177.92      10631.35       151.78 o
   1  -2   5       2378.68       2371.77       106.27 o
   2  -2   5       8688.74       7958.94        69.63 o
   3  -2   5       5511.94       5162.00        96.91 o
   4  -2   5       2002.54       1838.40        36.10 o
   5  -2   5        231.63        231.93        18.54 o
   6  -2   5         61.86         28.45        13.24 o
   7  -2   5         18.68         10.56        13.07 o
   8  -2   5        783.38        811.78        38.99 o
   9  -2   5        738.86        729.49        35.08 o
  10  -2   5        767.46        786.36        44.50 o
  11  -2   5        950.45       1002.31        61.42 o
 -14  -1   5          4.80          0.33        22.48 o
 -13  -1   5          0.03          0.29        18.08 o
 -12  -1   5        206.64        189.07        22.44 o
 -11  -1   5        889.26        902.90        51.36 o
 -10  -1   5        507.76        504.81        20.87 o
  -9  -1   5       3515.52       3601.83        91.25 o
  -8  -1   5       8408.75       8240.97       234.43 o
  -7  -1   5       4459.55       4055.26       168.01 o
  -6  -1   5      12783.87      11281.51       665.98 o
  -5  -1   5       4434.39       4533.03       119.39 o
  -4  -1   5       9293.92       9226.90       240.77 o
  -3  -1   5      15389.30      15878.31       465.52 o
  -2  -1   5       7458.73       7735.52       245.70 o
  -1  -1   5       2913.23       2659.75        89.32 o
   0  -1   5          3.18         12.23         4.20 o
   1  -1   5       3073.75       3053.41        25.36 o
   2  -1   5       4815.62       4808.35        81.48 o
   3  -1   5       2648.00       2616.16        71.17 o
   4  -1   5       2643.91       2546.97        77.24 o
   5  -1   5       6817.71       6454.86       208.14 o
   6  -1   5       4286.06       4490.44       183.24 o
   7  -1   5       3904.75       4002.70       214.63 o
   8  -1   5       2394.59       2386.57       104.98 o
   9  -1   5        907.89        875.02        61.28 o
  10  -1   5        231.91        215.99        26.52 o
  11  -1   5         48.14         50.24        25.02 o
 -14   0   5        976.01        988.04        52.37 o
 -13   0   5       1278.16       1323.10        59.11 o
 -12   0   5       2372.36       2356.15       103.27 o
 -11   0   5       1882.49       1906.57        70.69 o
 -10   0   5       5008.26       5157.06       162.31 o
  -9   0   5       1854.49       2074.75        72.71 o
  -8   0   5       1227.56       1345.70        35.74 o
  -7   0   5         82.44         73.82         8.13 o
  -6   0   5       1451.34       1778.61        55.14 o
  -5   0   5       4412.19       4709.51       131.64 o
  -4   0   5       3368.20       3033.06       139.58 o
  -3   0   5       1695.20       1617.06        47.10 o
  -2   0   5      23223.57      23751.73       562.48 o
  -1   0   5      37367.63      34123.66      1150.90 o
   0   0   5       6081.72       5796.19        79.09 o
   1   0   5      12949.82      12210.43       104.05 o
   2   0   5       2979.58       2614.17        28.79 o
   3   0   5       1662.32       1754.47        52.95 o
   4   0   5       1389.21       1415.52        34.08 o
   5   0   5       1418.72       1550.17        37.27 o
   6   0   5        382.54        343.13        21.69 o
   7   0   5        286.76        322.81        22.64 o
   8   0   5        113.97        136.98        18.53 o
   9   0   5        666.47        653.01        36.24 o
  10   0   5        747.99        698.72        40.08 o
  11   0   5       1024.93       1016.38        73.53 o
 -14   1   5          9.53         12.11        23.12 o
 -13   1   5         12.55         -0.27        20.99 o
 -12   1   5        375.64        358.78        30.06 o
 -11   1   5        395.62        407.65        31.01 o
 -10   1   5        965.91        707.58       156.76 o
  -9   1   5       3273.78       3474.38       118.10 o
  -8   1   5       6538.88       6896.88       211.44 o
  -7   1   5      14252.39      14530.67       387.22 o
  -6   1   5       6325.30       6278.35       218.06 o
  -5   1   5      14544.54      14147.47       435.53 o
  -4   1   5       7896.80       7536.21       187.27 o
  -3   1   5       5504.12       5708.56       113.26 o
  -2   1   5       4987.65       5518.76       237.43 o
  -1   1   5       4878.29       5092.44        93.44 o
   0   1   5          1.92         15.55         4.85 o
   1   1   5       1513.63       1275.14        49.74 o
   2   1   5       2582.42       2557.20        23.13 o
   3   1   5       9171.27       8552.09       276.48 o
   4   1   5       5603.97       5651.65       118.55 o
   5   1   5       4569.26       4837.65       121.62 o
   6   1   5       4757.82       4764.10       197.14 o
   7   1   5       1102.52       1137.46        38.01 o
   8   1   5        935.60        852.05        37.42 o
   9   1   5        531.10        495.09        35.37 o
  10   1   5        184.97        174.96        26.44 o
  11   1   5         60.98         68.81        53.31 o
 -14   2   5       1491.86       1516.58        61.60 o
 -13   2   5       3024.14       3098.61       136.35 o
 -12   2   5       3246.38       3354.33        83.90 o
 -11   2   5       1638.91       1551.63        51.43 o
 -10   2   5       1124.89       1056.57        36.73 o
  -9   2   5        781.34        793.27        35.13 o
  -8   2   5         54.04         43.86         8.01 o
  -7   2   5        539.77        566.86        14.65 o
  -6   2   5        254.28        269.61        14.98 o
  -5   2   5       4034.27       4025.33       114.90 o
  -4   2   5       9834.40      10633.29       248.69 o
  -3   2   5      26135.69      26561.39       609.83 o
  -2   2   5       5490.25       5431.76        78.91 o
  -1   2   5       5937.00       5811.78        94.55 o
   0   2   5       3454.04       3218.43        80.89 o
   1   2   5       4169.85       3750.33        43.10 o
   2   2   5       4153.25       3547.36        37.70 o
   3   2   5       4057.09       4245.69        70.41 o
   4   2   5        741.98        732.27        21.83 o
   5   2   5        238.49        203.45        15.62 o
   6   2   5          7.85          0.63        11.15 o
   7   2   5         48.09         75.51        17.76 o
   8   2   5        689.63        639.39        34.84 o
   9   2   5       1019.33        966.30        43.15 o
  10   2   5        785.37        782.57        45.78 o
 -14   3   5        138.27        134.29        30.11 o
 -13   3   5          0.70        -10.09        19.37 o
 -12   3   5         99.00         77.18        22.88 o
 -11   3   5       1012.09        988.81        43.13 o
 -10   3   5       3332.01       3324.24       113.96 o
  -9   3   5       6119.51       5928.39       179.10 o
  -8   3   5       6282.85       5805.64       247.23 o
  -7   3   5      13162.27      13869.35       317.40 o
  -6   3   5      10372.58      11120.12       353.20 o
  -5   3   5       3304.16       3027.67        53.41 o
  -4   3   5       7501.99       7546.60       175.06 o
  -3   3   5       6260.54       6376.96       111.69 o
  -2   3   5        258.06        265.46        30.33 o
  -1   3   5        364.13        385.06        11.09 o
   0   3   5        839.08        820.15        15.98 o
   1   3   5       2470.04       2637.53        29.10 o
   2   3   5       3641.05       3803.49        46.06 o
   3   3   5       2674.29       2749.65        53.49 o
   4   3   5       5651.74       5702.25       146.57 o
   5   3   5       3422.54       3381.98        82.71 o
   6   3   5       1509.25       1393.67        41.92 o
   7   3   5       1117.67       1071.22        40.86 o
   8   3   5        812.42        815.91        38.98 o
   9   3   5        471.91        476.78        36.69 o
  10   3   5        280.05        285.78        32.32 o
 -14   4   5       1357.92       1521.02        63.24 o
 -13   4   5       1284.76       1390.57        56.17 o
 -12   4   5       2502.81       2618.94       105.08 o
 -11   4   5       1783.84       1743.34        47.79 o
 -10   4   5       1085.85       1133.70        38.05 o
  -9   4   5       1193.24       1194.67        35.01 o
  -8   4   5        123.82        119.93        13.14 o
  -7   4   5         10.75         14.54         8.74 o
  -6   4   5       2329.37       2274.24        53.80 o
  -5   4   5       1893.40       1940.43        37.05 o
  -4   4   5       4300.73       4332.09        77.69 o
  -3   4   5       1162.55       1081.30        16.84 o
  -2   4   5      11678.40      11432.89       170.31 o
  -1   4   5       3349.61       3111.57        40.70 o
   0   4   5       3960.30       3738.71        50.46 o
   1   4   5      12859.55      12353.88       178.51 o
   2   4   5       1853.44       1883.55        32.43 o
   3   4   5       1114.44       1108.86        32.95 o
   4   4   5       1159.45       1080.56        28.66 o
   5   4   5         34.53         22.54        12.73 o
   6   4   5        268.60        271.63        25.07 o
   7   4   5        504.95        461.37        32.55 o
   8   4   5        855.55        793.37        40.66 o
   9   4   5        609.74        631.03        42.20 o
  10   4   5        248.82        187.37        69.22 o
 -14   5   5         13.02         17.20        23.41 o
 -13   5   5        116.02        108.03        26.12 o
 -12   5   5        835.65        901.23        39.74 o
 -11   5   5       1172.04       1148.24        45.55 o
 -10   5   5       2389.25       2377.49        72.80 o
  -9   5   5       4091.30       3909.75        70.17 o
  -8   5   5       8666.89       8633.80        98.26 o
  -7   5   5       5612.05       5939.39        82.88 o
  -6   5   5       9869.56      10656.02       158.98 o
  -5   5   5       4616.28       5046.07        83.24 o
  -4   5   5       2100.03       2047.09        26.44 o
  -3   5   5         48.91         35.75         8.13 o
  -2   5   5        294.10        267.75        20.69 o
  -1   5   5        261.81        263.08        12.01 o
   0   5   5       2554.59       2471.42       107.83 o
   1   5   5        687.63        695.17        17.59 o
   2   5   5       1025.67       1014.86        24.19 o
   3   5   5       1980.66       1956.64        44.43 o
   4   5   5        649.87        686.16        27.40 o
   5   5   5       1971.70       1775.87        39.07 o
   6   5   5       3206.18       3118.36        77.32 o
   7   5   5       1796.10       1798.07        53.64 o
   8   5   5        798.28        821.45        42.45 o
   9   5   5        343.61        350.23        35.21 o
 -14   6   5       1426.03       1431.15        71.10 o
 -13   6   5       2219.46       2274.75        93.17 o
 -12   6   5       1639.10       1716.56        57.95 o
 -11   6   5       1036.62       1043.63        44.98 o
 -10   6   5       1132.28       1147.94        43.61 o
  -9   6   5        818.26        802.98        36.64 o
  -8   6   5        511.80        584.69        26.86 o
  -7   6   5        124.49        107.22        15.21 o
  -6   6   5       1272.34       1325.00        36.44 o
  -5   6   5       1503.27       1659.57        24.84 o
  -4   6   5       3209.27       3219.87        57.79 o
  -3   6   5        327.87        341.66        13.66 o
  -2   6   5       9959.27      10181.20       262.88 o
  -1   6   5       8850.70       8669.63       170.13 o
   0   6   5       8869.32       7756.46       674.19 o
   1   6   5       5976.23       6062.44       134.52 o
   2   6   5       1725.04       1764.92        37.73 o
   3   6   5        126.14        113.22        15.92 o
   4   6   5         49.94         57.17        14.57 o
   5   6   5         26.55         32.22        14.50 o
   6   6   5         53.64         57.45        19.50 o
   7   6   5        134.88        136.71        27.67 o
   8   6   5        236.82        288.14        35.27 o
 -14   7   5         18.80         23.05        29.62 o
 -13   7   5         69.21         66.48        28.11 o
 -12   7   5       1197.53       1158.63        50.43 o
 -11   7   5       2096.68       2047.57        60.98 o
 -10   7   5       2202.68       2206.27        59.21 o
  -9   7   5       2828.87       2914.72        64.15 o
  -8   7   5       3641.16       3775.43        59.68 o
  -7   7   5       5885.71       6097.56       116.76 o
  -6   7   5       5299.24       5503.74       106.22 o
  -5   7   5       2448.89       2527.03        49.97 o
  -4   7   5       1520.64       1379.52        25.83 o
  -3   7   5        283.30        306.59        14.70 o
  -2   7   5          7.23         13.91         5.22 o
  -1   7   5        159.85        200.04        13.66 o
   0   7   5        251.91        234.42        15.83 o
   1   7   5       1445.66       1508.82        31.25 o
   2   7   5        731.37        742.21        28.30 o
   3   7   5       2407.68       2410.96        48.10 o
   4   7   5       2164.11       2159.14        47.74 o
   5   7   5       2043.10       2046.04        49.45 o
   6   7   5       1682.67       1692.25        53.24 o
   7   7   5       1060.26       1085.93        71.48 o
   8   7   5        480.59        500.34        45.60 o
 -14   8   5        762.01        821.44       112.75 o
 -13   8   5        996.58        917.68        57.81 o
 -12   8   5       1856.82       1757.41        61.34 o
 -11   8   5       1935.51       1898.17        63.65 o
 -10   8   5       1329.72       1351.06        49.88 o
  -9   8   5        554.66        555.22        35.84 o
  -8   8   5         73.28         66.84        15.53 o
  -7   8   5          4.26          1.88        12.13 o
  -6   8   5        274.17        316.83        22.81 o
  -5   8   5       1311.30       1298.32        31.07 o
  -4   8   5       3434.52       3527.78        87.65 o
  -3   8   5       7254.16       7217.88       163.11 o
  -2   8   5       3515.35       2827.43       475.92 o
  -1   8   5       2928.11       2832.98        78.41 o
   0   8   5        919.13        937.29        36.50 o
   1   8   5       2670.46       2659.70        48.52 o
   2   8   5       1540.59       1534.37        44.55 o
   3   8   5        541.44        560.71        29.24 o
   4   8   5        509.65        488.20        30.30 o
   5   8   5         11.45         20.81        15.94 o
   6   8   5         90.43         83.94        22.56 o
   7   8   5         88.60         62.16        23.53 o
 -13   9   5        182.03        182.93        31.79 o
 -12   9   5        617.41        616.29        43.88 o
 -11   9   5       1096.89       1106.69        49.58 o
 -10   9   5       2796.02       2660.56        68.64 o
  -9   9   5       4949.96       4911.66        87.23 o
  -8   9   5        619.31        603.01        29.84 o
  -7   9   5       2715.33       2763.78        67.71 o
  -6   9   5       4181.10       4086.83       100.71 o
  -5   9   5       4719.98       4668.39        91.45 o
  -4   9   5       2633.58       2784.96        82.71 o
  -3   9   5       3189.06       3285.49        79.33 o
  -2   9   5        267.52        250.13        49.56 o
  -1   9   5       1061.89       1036.36        33.93 o
   0   9   5        138.22        136.33        17.05 o
   1   9   5        917.46        922.82        32.30 o
   2   9   5       2388.97       2333.10        49.82 o
   3   9   5       2071.41       2060.43        49.58 o
   4   9   5       1494.61       1471.86        44.53 o
   5   9   5        753.84        772.04        36.92 o
   6   9   5        663.63        699.15        43.65 o
 -13  10   5       1038.57       1034.96        55.25 o
 -12  10   5       1090.31       1167.19        53.86 o
 -11  10   5        781.85        743.82        45.47 o
 -10  10   5        491.22        464.10        37.83 o
  -9  10   5        187.92        202.43        27.62 o
  -8  10   5         13.69         16.04        11.56 o
  -7  10   5        501.65        524.05        33.58 o
  -6  10   5       1239.46       1303.59        40.30 o
  -5  10   5        962.21       1003.19        35.82 o
  -4  10   5       2774.49       2612.06        82.04 o
  -3  10   5       3208.47       3169.91        99.35 o
  -2  10   5       2198.40       2264.31        59.92 o
  -1  10   5       2362.47       2303.91        59.02 o
   0  10   5       2233.99       2289.27        53.49 o
   1  10   5       2101.31       1961.95        46.98 o
   2  10   5       1273.53       1249.82        39.88 o
   3  10   5        408.80        415.09        29.85 o
   4  10   5         66.61         76.87        20.21 o
   5  10   5          2.94         17.20        18.80 o
   6  10   5         68.83         42.75        30.35 o
 -12  11   5        254.72        237.65        34.34 o
 -11  11   5        820.98        806.15        46.22 o
 -10  11   5        915.37        914.46        56.60 o
  -9  11   5       2380.74       2304.15        65.80 o
  -8  11   5       3944.08       3899.65       110.85 o
  -7  11   5       3597.15       3494.65       102.82 o
  -6  11   5       1775.64       1650.73        53.01 o
  -5  11   5        794.43        836.87        40.21 o
  -4  11   5       1357.18       1281.64        59.24 o
  -3  11   5        527.95        497.23        35.54 o
  -2  11   5         24.66         12.48        12.79 o
  -1  11   5         23.55         15.71        14.23 o
   0  11   5        680.16        643.00        35.22 o
   1  11   5        992.62       1034.70        37.87 o
   2  11   5        841.55        874.00        37.15 o
   3  11   5        716.04        692.01        36.96 o
   4  11   5        816.77        911.79        42.26 o
   5  11   5        486.21        532.01        46.02 o
 -12  12   5        396.05        407.83        48.48 o
 -11  12   5        397.45        431.82        40.71 o
 -10  12   5        166.92        207.51        31.19 o
  -9  12   5         36.30         35.77        22.06 o
  -8  12   5         23.62          5.87        19.62 o
  -7  12   5         12.98          9.49        17.21 o
  -6  12   5       1005.89        934.35        44.08 o
  -5  12   5       1925.01       1878.73        58.77 o
  -4  12   5       1647.49       1676.48        55.62 o
  -3  12   5       2182.79       1997.51        59.83 o
  -2  12   5       3329.03       3123.01       109.82 o
  -1  12   5       2228.12       2178.54        55.96 o
   0  12   5       1700.97       1658.11        57.82 o
   1  12   5       1056.73       1094.25        40.51 o
   2  12   5        228.39        241.18        26.81 o
   3  12   5         86.44        100.20        22.62 o
 -11  13   5       1109.22       1082.50        76.96 o
 -10  13   5       1038.14       1023.74        52.49 o
  -9  13   5       1519.04       1390.04        66.68 o
  -8  13   5       1776.26       1624.15        69.92 o
  -7  13   5       1393.57       1320.82        53.74 o
  -6  13   5        694.50        671.30        42.95 o
  -5  13   5        690.15        632.13        42.60 o
  -4  13   5        562.68        529.74        40.36 o
  -3  13   5         46.85         46.30        22.49 o
  -2  13   5          0.75         19.25        21.02 o
  -1  13   5         14.71         18.69        19.05 o
   0  13   5        124.23         95.60        25.91 o
   1  13   5        390.09        354.03        33.68 o
   2  13   5        624.51        705.49        44.17 o
 -10  14   5        292.28        283.90        76.76 o
  -9  14   5         19.56         22.15        27.88 o
  -8  14   5         28.34         14.11        27.03 o
  -7  14   5        172.60        126.30        28.41 o
  -6  14   5        297.42        271.66        35.59 o
  -5  14   5        874.56        772.80        45.91 o
  -4  14   5       1478.54       1428.84        57.80 o
  -3  14   5       1908.73       1811.43        64.85 o
  -2  14   5       1576.20       1484.16        59.14 o
  -1  14   5        899.69        774.63        67.23 o
   0  14   5        652.35        678.07        49.53 o
  -8  15   5        668.10        567.30        96.13 o
  -7  15   5        979.15        978.05        61.41 o
  -6  15   5        966.07        899.38        55.65 o
  -5  15   5        580.52        650.24        48.51 o
  -4  15   5        200.26        259.69        35.52 o
  -3  15   5        138.85        147.93        35.34 o
  -2  15   5          9.16         39.96        48.01 o
   2 -16   6        120.48        126.00        61.16 o
  -2 -15   6         48.70         53.09        21.81 o
  -1 -15   6        393.65        450.69        34.58 o
   0 -15   6        582.51        715.72        39.31 o
   1 -15   6        966.34        990.90        41.51 o
   2 -15   6       1653.30       1651.01        62.85 o
   3 -15   6       1194.82       1108.61        61.70 o
   4 -15   6       1709.96       1723.66       100.04 o
   5 -15   6       1345.11       1394.34        69.90 o
   6 -15   6        427.21        385.10        47.49 o
  -4 -14   6        713.51        683.61        41.25 o
  -3 -14   6       1595.82       1599.88        51.13 o
  -2 -14   6       1765.57       1837.47        61.75 o
  -1 -14   6       1579.77       1542.76        48.26 o
   0 -14   6        728.92        766.43        36.90 o
   1 -14   6        370.46        369.59        32.45 o
   2 -14   6        304.44        309.44        30.48 o
   3 -14   6         25.85          8.84        20.93 o
   4 -14   6         36.24         36.88        26.98 o
   5 -14   6        188.25        172.74        29.63 o
   6 -14   6       1146.30       1132.32        54.06 o
   7 -14   6        988.77        981.94        52.31 o
  -6 -13   6        227.72        203.79        34.43 o
  -5 -13   6        198.95        218.62        27.56 o
  -4 -13   6          0.71         10.36        19.21 o
  -3 -13   6         72.46         74.91        20.16 o
  -2 -13   6        286.87        307.99        27.94 o
  -1 -13   6        610.91        621.56        35.19 o
   0 -13   6        638.78        646.32        37.78 o
   1 -13   6       2162.82       2184.76        56.33 o
   2 -13   6       2400.37       2462.50        59.48 o
   3 -13   6       2071.94       2082.61        55.14 o
   4 -13   6       2998.12       2877.94        77.92 o
   5 -13   6       1644.56       1617.01        58.73 o
   6 -13   6       1264.88       1187.50        53.14 o
   7 -13   6        660.07        687.64        45.62 o
   8 -13   6        329.83        341.55        37.85 o
  -7 -12   6        443.86        434.67        38.02 o
  -6 -12   6        534.34        511.20        34.83 o
  -5 -12   6       1483.53       1514.33        48.14 o
  -4 -12   6       1579.21       1583.25        47.22 o
  -3 -12   6       3160.19       3087.86        62.95 o
  -2 -12   6       3304.18       3405.86        75.09 o
  -1 -12   6       2562.06       2736.03        78.82 o
   0 -12   6        933.89       1000.18        39.50 o
   1 -12   6        410.60        399.26        29.67 o
   2 -12   6        219.31        223.18        22.01 o
   3 -12   6          5.36         10.85        14.42 o
   4 -12   6        530.83        474.44        36.70 o
   5 -12   6        758.96        771.38        42.37 o
   6 -12   6        603.83        653.92        42.35 o
   7 -12   6        998.19       1018.87        48.82 o
   8 -12   6        978.46        884.71        49.01 o
   9 -12   6        687.14        606.67        55.53 o
  -8 -11   6        942.84        934.13        47.15 o
  -7 -11   6        487.47        472.82        37.20 o
  -6 -11   6        643.76        633.95        36.74 o
  -5 -11   6        178.53        182.47        23.30 o
  -4 -11   6          3.98         -5.16        14.85 o
  -3 -11   6        205.77        194.90        21.85 o
  -2 -11   6        268.59        309.35        27.01 o
  -1 -11   6       1374.65       1434.51        43.66 o
   0 -11   6       3683.56       3754.13       104.14 o
   1 -11   6       1982.25       2026.33        56.32 o
   2 -11   6       5562.22       5646.85       126.00 o
   3 -11   6       4464.80       4519.69       110.83 o
   4 -11   6       3928.02       4005.49        97.52 o
   5 -11   6       2801.42       2726.27        67.48 o
   6 -11   6       1527.25       1518.67        54.10 o
   7 -11   6        402.10        417.76        36.36 o
   8 -11   6        104.13        117.30        30.52 o
   9 -11   6          3.77         -7.86        25.61 o
  -9 -10   6         59.65         55.97        20.89 o
  -8 -10   6        308.91        337.96        32.97 o
  -7 -10   6        881.99        930.09        38.32 o
  -6 -10   6       2140.11       2030.90        50.86 o
  -5 -10   6       2856.45       2802.34        82.43 o
  -4 -10   6       2771.71       2946.97        70.78 o
  -3 -10   6       3042.23       3281.58        73.36 o
  -2 -10   6       1809.05       1842.67        48.64 o
  -1 -10   6       3077.63       3083.43        51.10 o
   0 -10   6       2171.70       2149.08        44.64 o
   1 -10   6        954.09        919.08        30.92 o
   2 -10   6         41.52         61.19        14.47 o
   3 -10   6         19.67         12.66        10.59 o
   4 -10   6        172.34        157.77        20.08 o
   5 -10   6       1232.66       1244.75        46.75 o
   6 -10   6       1371.49       1406.51        50.53 o
   7 -10   6       2090.85       2043.55        60.97 o
   8 -10   6       1612.01       1612.53        67.54 o
   9 -10   6       1732.71       1729.87        79.35 o
  10 -10   6        849.73        731.61        60.15 o
 -10  -9   6        804.38        816.66        41.78 o
  -9  -9   6        943.80        923.77        40.22 o
  -8  -9   6       1141.01       1095.66        47.14 o
  -7  -9   6       1487.44       1479.19        43.91 o
  -6  -9   6       1151.63       1201.54        47.32 o
  -5  -9   6         28.50         24.45        14.84 o
  -4  -9   6          2.63         -3.78        13.35 o
  -3  -9   6         10.62          9.87        13.61 o
  -2  -9   6        744.25        834.62        28.96 o
  -1  -9   6       5720.30       5876.27        92.66 o
   0  -9   6       7357.26       7421.07        99.75 o
   1  -9   6       5272.63       5340.11       118.17 o
   2  -9   6       7233.04       7528.31       127.32 o
   3  -9   6       2622.86       2643.80        45.87 o
   4  -9   6       2288.96       2174.82        65.81 o
   5  -9   6       3720.45       3731.34        78.21 o
   6  -9   6       2283.36       2258.38        59.65 o
   7  -9   6        784.21        722.43        39.31 o
   8  -9   6         18.94          7.51        22.50 o
   9  -9   6          1.90         -6.45        23.45 o
  10  -9   6         60.69         46.84        27.84 o
 -11  -8   6          5.43         44.30        29.59 o
 -10  -8   6         30.29         35.89        18.68 o
  -9  -8   6        174.17        170.87        23.02 o
  -8  -8   6       1206.70       1168.98        55.73 o
  -7  -8   6       1417.25       1440.92        53.13 o
  -6  -8   6       1649.33       1664.42        53.03 o
  -5  -8   6       6749.81       6731.05       128.10 o
  -4  -8   6       2480.88       2574.52        58.01 o
  -3  -8   6       3671.40       3461.61       100.33 o
  -2  -8   6       4806.89       4609.72       103.25 o
  -1  -8   6       3810.65       3726.52        71.12 o
   0  -8   6       2651.03       2791.03        68.14 o
   1  -8   6        285.05        352.00        19.18 o
   2  -8   6        679.04        678.47        26.19 o
   3  -8   6        988.85        916.99        28.29 o
   4  -8   6        983.43       1004.94        33.43 o
   5  -8   6       1364.68       1314.19        38.54 o
   6  -8   6       3421.34       3262.47        59.17 o
   7  -8   6       3292.69       3132.57       112.56 o
   8  -8   6       2201.07       2059.28       117.19 o
   9  -8   6       1389.42       1400.25        87.63 o
  10  -8   6        947.31        978.13        59.17 o
  11  -8   6        307.45        327.46        54.82 o
 -11  -7   6       1153.57       1167.63        65.22 o
 -10  -7   6       1506.05       1510.19        53.55 o
  -9  -7   6       1997.45       1971.51        77.44 o
  -8  -7   6       2111.19       2181.32        48.65 o
  -7  -7   6        724.79        778.90        28.48 o
  -6  -7   6       1169.64       1081.84        30.82 o
  -5  -7   6         45.56         40.64        11.83 o
  -4  -7   6         17.08         16.70        10.71 o
  -3  -7   6        437.02        455.24        20.00 o
  -2  -7   6       2564.97       2661.93        82.13 o
  -1  -7   6       4550.67       4414.08        83.01 o
   0  -7   6       2232.85       2349.21        43.28 o
   1  -7   6       8160.58       8403.99       115.08 o
   2  -7   6       6804.89       7188.70       332.20 o
   3  -7   6       5005.48       5301.17        88.57 o
   4  -7   6       7162.95       7708.66       132.66 o
   5  -7   6       2968.79       3259.15        57.26 o
   6  -7   6        209.80        243.48        18.14 o
   7  -7   6        892.16        868.57        35.14 o
   8  -7   6        198.50        211.77        24.64 o
   9  -7   6         35.22         33.39        18.40 o
  10  -7   6        213.40        189.95        27.46 o
  11  -7   6        284.37        254.80        30.84 o
 -12  -6   6         18.16         31.43        21.10 o
 -11  -6   6         43.27         67.13        19.34 o
 -10  -6   6        180.48        164.73        20.38 o
  -9  -6   6        500.36        475.62        26.97 o
  -8  -6   6        265.49        290.85        19.78 o
  -7  -6   6       2353.69       2429.16        57.84 o
  -6  -6   6       5756.77       5816.26       208.98 o
  -5  -6   6       8307.16       8406.64       322.72 o
  -4  -6   6      10557.15      10848.62       398.53 o
  -3  -6   6      11043.96      11502.13       343.50 o
  -2  -6   6       5704.58       5671.23       147.77 o
  -1  -6   6       3581.87       3532.17        75.46 o
   0  -6   6       1199.81       1206.29        28.87 o
   1  -6   6        742.36        722.19        16.55 o
   2  -6   6        122.82        124.16         9.20 o
   3  -6   6        714.99        839.80        18.76 o
   4  -6   6       1278.93       1378.50        37.34 o
   5  -6   6       1802.24       1767.58        34.07 o
   6  -6   6       3246.13       3467.71        55.22 o
   7  -6   6       2068.47       2152.64        57.07 o
   8  -6   6       3140.04       3104.86        78.01 o
   9  -6   6       1972.07       1971.95        54.63 o
  10  -6   6        994.87       1022.15        45.31 o
  11  -6   6        501.63        591.32        41.60 o
 -12  -5   6       1171.79       1205.54        48.51 o
 -11  -5   6       2167.41       2235.78        66.22 o
 -10  -5   6       2663.14       2685.86        86.37 o
  -9  -5   6       1579.16       1592.01        44.54 o
  -8  -5   6        930.28        977.01        23.36 o
  -7  -5   6        708.15        717.82        24.66 o
  -6  -5   6       1853.72       1658.95        45.50 o
  -5  -5   6        638.37        609.38        21.75 o
  -4  -5   6         11.67         22.53         7.08 o
  -3  -5   6        406.35        420.89        18.41 o
  -2  -5   6       3559.92       3429.02       111.15 o
  -1  -5   6       5015.81       5067.26       118.80 o
   0  -5   6       7673.35       7984.91       171.62 o
   1  -5   6       9658.16      10806.02       175.87 o
   2  -5   6      12892.28      13252.40       127.96 o
   3  -5   6       8705.83       8507.40       195.04 o
   4  -5   6       4653.89       5086.71        86.11 o
   5  -5   6       2436.63       2516.06        65.16 o
   6  -5   6        594.71        599.90        28.29 o
   7  -5   6        198.72        203.16        21.61 o
   8  -5   6         37.29         43.73        16.82 o
   9  -5   6         80.48         87.37        21.32 o
  10  -5   6        404.88        385.21        33.22 o
  11  -5   6        391.78        394.57        36.75 o
 -13  -4   6        395.16        469.39        42.41 o
 -12  -4   6         36.43         74.40        19.53 o
 -11  -4   6          0.73         14.14        13.69 o
 -10  -4   6         14.09          4.85        10.22 o
  -9  -4   6       1753.24       1663.97        84.64 o
  -8  -4   6       3076.22       2939.55        51.10 o
  -7  -4   6       5249.30       5222.07       144.27 o
  -6  -4   6      12815.33      12735.73       349.39 o
  -5  -4   6       6939.47       6895.01       163.25 o
  -4  -4   6      14070.31      13978.06       393.99 o
  -3  -4   6       9788.19      10063.10       298.10 o
  -2  -4   6       9418.61       9099.82       278.78 o
  -1  -4   6       3693.38       3381.51        95.65 o
   0  -4   6       2751.24       2673.96        54.16 o
   1  -4   6        846.64        838.80        17.88 o
   2  -4   6         90.00         70.19         8.72 o
   3  -4   6        237.62        213.88        12.93 o
   4  -4   6       3782.60       3756.45        63.17 o
   5  -4   6       1785.86       1873.29        69.00 o
   6  -4   6       2702.34       2775.83        54.85 o
   7  -4   6       3273.81       3257.82       113.97 o
   8  -4   6       2221.31       2114.64        69.77 o
   9  -4   6       1864.36       1827.36        87.06 o
  10  -4   6        749.66        776.21        46.59 o
  11  -4   6        401.50        382.85        35.54 o
 -13  -3   6        673.86        715.05        43.07 o
 -12  -3   6       1084.61       1097.20        39.98 o
 -11  -3   6       2192.55       2313.34        88.99 o
 -10  -3   6       1875.82       1841.29        70.01 o
  -9  -3   6       1817.04       1985.22        49.43 o
  -8  -3   6       4569.59       4674.85       110.55 o
  -7  -3   6       2243.48       2014.95       101.96 o
  -6  -3   6       3462.36       3746.66        88.70 o
  -5  -3   6          6.48         47.50         6.53 o
  -4  -3   6       5887.57       5992.95       174.09 o
  -3  -3   6       2328.57       2271.59        89.57 o
  -2  -3   6       8789.23       8753.12       247.84 o
  -1  -3   6       5941.19       6317.97       174.82 o
   0  -3   6      16660.02      16208.05       294.34 o
   1  -3   6      10801.77      10257.16       113.21 o
   2  -3   6      21979.71      20947.05       200.43 o
   3  -3   6       5811.60       5786.74        88.56 o
   4  -3   6       3117.89       3106.15        55.14 o
   5  -3   6       3094.92       3096.14        51.30 o
   6  -3   6        191.00        168.58        18.90 o
   7  -3   6        247.08        204.23        21.72 o
   8  -3   6        162.70        161.27        21.51 o
   9  -3   6        703.62        678.75        45.00 o
  10  -3   6        233.87        245.66        32.55 o
  11  -3   6        350.20        363.91        39.68 o
 -13  -2   6        137.37        151.04        25.71 o
 -12  -2   6         14.80          5.89        16.25 o
 -11  -2   6        343.45        306.52        20.96 o
 -10  -2   6       1046.42       1071.30        25.56 o
  -9  -2   6       1522.84       1553.60        35.24 o
  -8  -2   6       6439.89       6429.53       167.75 o
  -7  -2   6       3605.71       3777.57       111.33 o
  -6  -2   6       9611.61       9176.17       326.47 o
  -5  -2   6       7925.87       7584.31       218.03 o
  -4  -2   6       6044.93       5633.82       181.60 o
  -3  -2   6      13627.82      13569.74       495.65 o
  -2  -2   6      10726.69      10255.33       362.18 o
  -1  -2   6       7361.77       7163.02       199.89 o
   0  -2   6       4719.25       4390.47        59.58 o
   1  -2   6          8.05         18.55         5.92 o
   2  -2   6        119.58        120.28         9.59 o
   3  -2   6       2877.61       2951.02        54.97 o
   4  -2   6       1572.89       1579.71        40.52 o
   5  -2   6       3304.41       3454.28       121.63 o
   6  -2   6       1720.67       1717.60        47.45 o
   7  -2   6       3728.66       3629.11       141.16 o
   8  -2   6       1611.05       1553.64        73.21 o
   9  -2   6       1981.53       1908.52        73.81 o
  10  -2   6       1085.75       1127.50        89.06 o
  11  -2   6        129.73        144.92        30.83 o
 -14  -1   6        604.69        644.89        48.88 o
 -13  -1   6       1187.38       1198.23        59.65 o
 -12  -1   6       1141.37       1193.31        36.88 o
 -11  -1   6       1988.66       2022.67        58.82 o
 -10  -1   6       5764.70       6161.17       176.93 o
  -9  -1   6       5952.62       6422.24       204.96 o
  -8  -1   6       4138.95       4331.56       121.30 o
  -7  -1   6       1301.42       1342.96        39.10 o
  -6  -1   6         82.92         84.76         7.27 o
  -5  -1   6          2.31         16.17        10.56 o
  -4  -1   6       2149.05       2181.94        68.16 o
  -3  -1   6       5505.38       5427.14       154.00 o
  -2  -1   6       5055.30       5268.96       191.70 o
  -1  -1   6      29288.17      26812.90      1150.52 o
   0  -1   6       7311.47       6394.29       166.41 o
   1  -1   6       7957.29       7164.59        67.34 o
   2  -1   6      13620.94      13781.47       156.87 o
   3  -1   6       7407.46       7326.78       120.05 o
   4  -1   6       2203.61       2240.53        57.30 o
   5  -1   6       1113.16       1024.62        34.12 o
   6  -1   6         15.65          8.59        12.85 o
   7  -1   6         44.53         34.88        15.17 o
   8  -1   6         23.06         19.47        14.32 o
   9  -1   6        183.98        170.98        22.23 o
  10  -1   6        292.02        264.85        30.21 o
  11  -1   6        222.61        266.17        72.89 o
 -14   0   6         88.89         94.54        27.95 o
 -13   0   6         35.06         16.40        22.19 o
 -12   0   6        137.30        138.33        26.03 o
 -11   0   6         53.45         34.87        10.97 o
 -10   0   6        845.04        951.38        31.16 o
  -9   0   6       3573.24       3659.44       103.46 o
  -8   0   6       3532.37       3418.81       259.78 o
  -7   0   6       5624.65       5871.34       167.73 o
  -6   0   6       6821.19       6966.77       208.39 o
  -5   0   6      18261.17      18790.07       468.38 o
  -4   0   6      10823.13      11064.05       273.21 o
  -3   0   6      30661.22      30579.53       797.40 o
  -2   0   6       5831.53       5925.39       207.94 o
  -1   0   6        110.01        184.53        25.07 o
   0   0   6       1512.01       1437.21        45.55 o
   1   0   6        359.34        325.19        10.60 o
   2   0   6        426.98        446.62        12.03 o
   3   0   6       1385.21       1393.19        24.30 o
   4   0   6       4042.72       4173.98        93.01 o
   5   0   6       6457.06       6321.73       170.27 o
   6   0   6       3605.97       3547.19        95.51 o
   7   0   6       2116.52       1967.48        75.52 o
   8   0   6       1192.79       1139.87        37.55 o
   9   0   6        522.22        498.27        35.80 o
  10   0   6        417.34        435.21        36.14 o
 -14   1   6        611.79        639.77        48.22 o
 -13   1   6       2215.47       2261.52        84.62 o
 -12   1   6       3520.33       3450.18       124.79 o
 -11   1   6       2625.54       2563.71       108.38 o
 -10   1   6       3854.03       3777.66       116.40 o
  -9   1   6       2990.30       2750.72        96.76 o
  -8   1   6       1621.52       1505.80        67.96 o
  -7   1   6       1015.06        971.21        35.06 o
  -6   1   6        201.12        195.86         9.93 o
  -5   1   6       1453.17       1487.66        33.49 o
  -4   1   6         86.68        112.58        12.26 o
  -3   1   6        871.89        875.16        21.54 o
  -2   1   6      20189.60      21093.81       666.97 o
  -1   1   6       9687.40       9004.59       259.64 o
   0   1   6       5636.47       4882.68        97.06 o
   1   1   6       4514.80       4005.12        32.89 o
   2   1   6       1281.52       1242.60        18.71 o
   3   1   6       3905.30       3613.07        62.64 o
   4   1   6       3880.87       3299.99       107.63 o
   5   1   6       1937.87       1782.35        50.96 o
   6   1   6         13.65         21.06        12.46 o
   7   1   6          9.36         22.62        15.72 o
   8   1   6         12.16         14.85        16.74 o
   9   1   6         88.03         71.50        21.77 o
  10   1   6        301.64        295.77        32.41 o
 -14   2   6        139.23        165.02        31.22 o
 -13   2   6         27.36         12.50        21.54 o
 -12   2   6          0.16        -15.32        18.84 o
 -11   2   6        250.79        307.68        26.36 o
 -10   2   6        867.87        813.87        33.12 o
  -9   2   6       3463.83       3410.34       121.87 o
  -8   2   6       5235.84       5238.03       187.52 o
  -7   2   6      10440.54      10385.12       389.01 o
  -6   2   6      14136.56      14366.99       433.30 o
  -5   2   6      16847.51      17407.50       379.57 o
  -4   2   6       7362.04       7814.19       168.32 o
  -3   2   6       6319.72       6261.93       158.69 o
  -2   2   6      12757.59      13113.64       247.72 o
  -1   2   6      10036.61       9670.88       217.79 o
   0   2   6       1255.36       1052.74       142.37 o
   1   2   6        251.96        222.76        11.24 o
   2   2   6       2905.95       2821.63        29.76 o
   3   2   6       2302.51       2498.43        39.44 o
   4   2   6       2499.21       2476.74        47.03 o
   5   2   6       2649.54       2559.43        57.99 o
   6   2   6       1238.57       1198.98        39.87 o
   7   2   6       1147.62       1131.07        41.98 o
   8   2   6       1090.40       1071.20        43.57 o
   9   2   6        249.35        281.08        29.87 o
  10   2   6        283.36        285.60        32.62 o
 -14   3   6       1451.80       1473.07        62.09 o
 -13   3   6       1539.05       1635.82        64.15 o
 -12   3   6       2238.52       2252.74        56.55 o
 -11   3   6       2474.83       2445.59        76.70 o
 -10   3   6       2295.69       2205.75        77.17 o
  -9   3   6       1280.00       1279.66        35.34 o
  -8   3   6       1442.63       1498.59        49.47 o
  -7   3   6        745.03        881.63        34.94 o
  -6   3   6        331.31        399.28        17.59 o
  -5   3   6       1159.49       1336.08        26.38 o
  -4   3   6       7728.86       8103.32       166.27 o
  -3   3   6        842.33        792.51        18.09 o
  -2   3   6       4310.56       3834.14        80.60 o
  -1   3   6       4213.78       3445.19       108.72 o
   0   3   6      16692.25      15297.01       226.92 o
   1   3   6      10584.07      10425.67       112.30 o
   2   3   6       6109.61       5752.44        83.42 o
   3   3   6       2818.45       2639.85        71.64 o
   4   3   6       1208.21       1252.31        29.22 o
   5   3   6       1660.91       1672.86        39.19 o
   6   3   6        642.54        735.75        33.84 o
   7   3   6          1.19          7.95        15.89 o
   8   3   6        387.63        372.62        32.54 o
   9   3   6        536.47        560.03        40.81 o
 -14   4   6        422.66        405.10        40.22 o
 -13   4   6         57.07         57.89        23.75 o
 -12   4   6         43.13         25.35        17.16 o
 -11   4   6        568.23        531.31        34.33 o
 -10   4   6       1262.66       1159.47        42.44 o
  -9   4   6       2100.11       2203.67        79.40 o
  -8   4   6       3770.68       4007.88        82.30 o
  -7   4   6       9968.06      10327.78       250.39 o
  -6   4   6      13794.84      14791.49       381.45 o
  -5   4   6       5189.47       5434.30       135.33 o
  -4   4   6       8897.46       9152.15       185.64 o
  -3   4   6       7339.67       7624.38       134.74 o
  -2   4   6       2652.61       2719.61        74.76 o
  -1   4   6       2855.98       2657.80        37.74 o
   0   4   6         31.50         43.01         7.52 o
   1   4   6        835.04        876.19        19.76 o
   2   4   6       1290.00       1308.72        31.45 o
   3   4   6        646.15        635.99        25.59 o
   4   4   6       1332.06       1265.27        34.32 o
   5   4   6        733.48        705.93        29.14 o
   6   4   6        995.59       1032.48        39.80 o
   7   4   6       1487.25       1529.60        50.00 o
   8   4   6       1162.22       1229.98        48.68 o
   9   4   6        747.03        755.13        45.94 o
 -14   5   6       1234.62       1371.44        69.87 o
 -13   5   6       1404.43       1354.12        64.64 o
 -12   5   6       2815.27       2660.25        94.15 o
 -11   5   6       2231.27       2229.72        60.98 o
 -10   5   6       2243.84       2122.44        58.11 o
  -9   5   6       1023.42       1021.51        33.57 o
  -8   5   6        578.34        525.79        25.16 o
  -7   5   6        931.47        850.33        28.99 o
  -6   5   6        176.41        182.23        16.59 o
  -5   5   6         19.14         28.86         6.75 o
  -4   5   6       2957.35       3049.17        47.89 o
  -3   5   6       6668.94       5963.35       534.03 o
  -2   5   6       8616.88       8400.53       192.24 o
  -1   5   6       9541.72       9247.03       144.42 o
   0   5   6       7179.22       7247.99        76.86 o
   1   5   6       7145.00       6980.12        87.94 o
   2   5   6       6284.38       6191.68       110.44 o
   3   5   6       2742.92       2749.71        47.63 o
   4   5   6       1274.64       1317.26        36.65 o
   5   5   6         62.30         68.35        17.63 o
   6   5   6          6.82          0.96        15.92 o
   7   5   6          7.12         -0.35        17.51 o
   8   5   6         17.74         15.73        20.80 o
 -14   6   6         95.44         56.66        30.08 o
 -13   6   6         50.09         56.31        23.27 o
 -12   6   6        259.05        244.40        29.90 o
 -11   6   6        174.10        151.04        24.62 o
 -10   6   6       1389.93       1396.60        51.08 o
  -9   6   6       4255.00       4269.73        99.12 o
  -8   6   6       4798.93       4557.18       161.42 o
  -7   6   6       5521.83       5353.05        67.30 o
  -6   6   6       7010.48       6943.24       169.23 o
  -5   6   6       7415.91       7483.62       146.20 o
  -4   6   6        787.95        734.01        24.67 o
  -3   6   6       6859.98       7135.83       130.91 o
  -2   6   6       1603.52       1553.78        36.10 o
  -1   6   6        243.08        282.89        14.34 o
   0   6   6        110.60        107.71        12.13 o
   1   6   6        202.56        205.24        15.49 o
   2   6   6         18.69         17.50        11.73 o
   3   6   6       1408.45       1392.07        41.39 o
   4   6   6       1751.08       1758.32        43.16 o
   5   6   6       2623.88       2609.58        54.05 o
   6   6   6       2066.32       1924.43        62.58 o
   7   6   6        923.78        904.01        51.94 o
   8   6   6        469.20        445.88        43.41 o
 -14   7   6       1139.17       1255.34        69.26 o
 -13   7   6       1769.63       1915.24        65.30 o
 -12   7   6       1599.59       1684.57        58.62 o
 -11   7   6       2221.10       2223.97        63.29 o
 -10   7   6       2295.22       2287.07        61.13 o
  -9   7   6       3091.25       3108.68        69.25 o
  -8   7   6       1048.07        684.78       217.40 o
  -7   7   6          4.67         13.59        12.60 o
  -6   7   6         24.67         49.31        13.60 o
  -5   7   6        806.76        789.93        29.28 o
  -4   7   6        853.43        829.81        23.10 o
  -3   7   6       3244.54       3211.89        69.22 o
  -2   7   6       4171.54       4100.13       101.49 o
  -1   7   6      10324.48      10268.05       148.55 o
   0   7   6       3008.31       3046.76        98.09 o
   1   7   6       1889.17       1887.18        54.74 o
   2   7   6       2538.66       2511.06        51.45 o
   3   7   6        864.20        904.06        32.71 o
   4   7   6        976.98        946.59        35.54 o
   5   7   6        330.67        334.67        27.43 o
   6   7   6          5.94         22.58        18.34 o
   7   7   6          1.19         -2.08        22.01 o
 -14   8   6          4.99          0.37        33.04 o
 -13   8   6          0.72         -2.55        20.62 o
 -12   8   6        141.35        102.50        26.04 o
 -11   8   6        675.55        686.75        40.23 o
 -10   8   6       1065.83       1095.82        46.01 o
  -9   8   6       2916.68       2890.55        57.77 o
  -8   8   6       2560.56       2316.76        82.67 o
  -7   8   6       6925.77       6729.03       107.23 o
  -6   8   6       4119.21       4177.86       135.27 o
  -5   8   6       4456.02       4709.00        84.16 o
  -4   8   6       5785.76       6252.89       121.32 o
  -3   8   6       3425.09       3430.48        74.43 o
  -2   8   6       1079.56       1082.15        29.83 o
  -1   8   6        277.32        290.51        18.43 o
   0   8   6         13.71          4.10         8.82 o
   1   8   6       1417.44       1368.74        36.65 o
   2   8   6        789.82        766.02        31.25 o
   3   8   6        630.84        641.47        31.10 o
   4   8   6       1215.34       1245.99        40.91 o
   5   8   6       1042.87       1105.68        41.24 o
   6   8   6        824.22        879.53        45.05 o
   7   8   6        665.57        673.28        72.23 o
 -13   9   6       1932.70       1934.15        68.59 o
 -12   9   6       2187.38       2215.62        69.63 o
 -11   9   6       1997.06       2076.96        64.83 o
 -10   9   6       2304.44       2332.81        65.72 o
  -9   9   6         41.07         41.52        19.12 o
  -8   9   6        637.89        623.55        31.55 o
  -7   9   6        381.50        407.94        27.86 o
  -6   9   6        827.82        785.71        31.83 o
  -5   9   6       1839.29       1789.67        77.21 o
  -4   9   6       1057.56       1148.49        45.43 o
  -3   9   6        865.53        899.40        32.65 o
  -2   9   6       3050.67       3111.09        73.84 o
  -1   9   6       1897.35       1866.96        62.10 o
   0   9   6       3214.63       3164.44       107.89 o
   1   9   6       3736.13       3679.98        91.02 o
   2   9   6       1285.60       1359.76        40.61 o
   3   9   6        920.14        889.10        36.06 o
   4   9   6        172.47        182.95        23.61 o
   5   9   6        133.91        148.81        24.00 o
   6   9   6          9.46          6.96        21.28 o
 -13  10   6          3.82          9.16        23.68 o
 -12  10   6        170.79        185.90        30.64 o
 -11  10   6        577.72        522.42        41.78 o
 -10  10   6       1265.88       1263.21        52.26 o
  -9  10   6       1978.11       1903.99        59.47 o
  -8  10   6       1792.94       1803.32        60.16 o
  -7  10   6       2974.04       2924.46        89.86 o
  -6  10   6       6837.80       6796.19       207.41 o
  -5  10   6       5611.79       5370.73        87.43 o
  -4  10   6       1499.91       1404.76        47.82 o
  -3  10   6        405.99        398.34        27.69 o
  -2  10   6         91.53        113.37        19.33 o
  -1  10   6         12.24         29.34        13.80 o
   0  10   6         64.00         67.48        16.69 o
   1  10   6        134.44        139.42        19.78 o
   2  10   6        788.41        795.99        35.54 o
   3  10   6        572.57        568.29        34.63 o
   4  10   6        676.56        709.24        38.75 o
   5  10   6        381.73        394.79        33.24 o
 -12  11   6       1205.71       1160.27        56.18 o
 -11  11   6       1030.25       1081.67        52.33 o
 -10  11   6        622.83        644.81        44.24 o
  -9  11   6        515.63        568.32        41.37 o
  -8  11   6        213.08        238.11        25.89 o
  -7  11   6         71.99         90.63        19.34 o
  -6  11   6        131.51        121.25        23.40 o
  -5  11   6        232.17        212.63        27.17 o
  -4  11   6       1442.64       1319.31        61.12 o
  -3  11   6       2662.95       2564.60        86.87 o
  -2  11   6       1593.42       1593.11        47.11 o
  -1  11   6       1734.62       1671.74        50.73 o
   0  11   6       2229.78       2233.40        62.23 o
   1  11   6       1275.21       1325.54        42.57 o
   2  11   6       1096.11       1086.61        41.37 o
   3  11   6        730.78        741.31        39.37 o
   4  11   6        140.35        144.04        25.52 o
 -12  12   6         78.92         97.55        33.64 o
 -11  12   6        717.30        757.09        50.69 o
 -10  12   6       1618.04       1559.20        60.41 o
  -9  12   6       2151.24       2106.92        66.48 o
  -8  12   6       2036.27       1910.50        73.97 o
  -7  12   6       1799.36       1756.85        63.49 o
  -6  12   6       1274.15       1250.83        50.87 o
  -5  12   6       1081.49       1104.57        48.78 o
  -4  12   6       1582.59       1626.58        58.81 o
  -3  12   6        876.00        828.37        43.80 o
  -2  12   6        533.17        609.58        40.83 o
  -1  12   6          5.74         20.31        20.33 o
   0  12   6         27.64         17.66        21.30 o
   1  12   6         42.97         56.17        24.20 o
   2  12   6        245.42        283.38        28.62 o
   3  12   6        504.72        511.85        40.34 o
 -11  13   6        899.74        975.69        77.49 o
 -10  13   6        827.47        826.38        52.03 o
  -9  13   6        534.63        540.36        51.16 o
  -8  13   6         99.03        110.22        26.49 o
  -7  13   6          8.20         -9.41        19.14 o
  -6  13   6        177.94        157.89        28.38 o
  -5  13   6        431.69        407.09        37.34 o
  -4  13   6       1077.04       1001.16        48.61 o
  -3  13   6       1637.93       1566.97        94.88 o
  -2  13   6       1672.70       1653.73        60.01 o
  -1  13   6       1480.72       1397.63        66.79 o
   0  13   6        981.82       1005.17        52.22 o
   1  13   6        634.22        576.82        46.57 o
  -9  14   6       1084.32       1016.79        80.75 o
  -8  14   6       1005.84        952.30        60.49 o
  -7  14   6       1504.77       1536.51        71.64 o
  -6  14   6       1308.09       1274.14        56.37 o
  -5  14   6        534.75        604.47        46.09 o
  -4  14   6        699.34        755.12        48.51 o
  -3  14   6        597.84        649.09        47.70 o
  -2  14   6        157.18        150.34        35.49 o
  -1  14   6          1.63        -10.88        27.08 o
  -7  15   6         12.91         14.74        36.16 o
  -6  15   6         99.55         99.17        33.88 o
  -5  15   6        446.50        380.90        46.42 o
  -4  15   6        617.96        562.18        53.44 o
  -2 -15   7       1102.07       1143.55        57.77 o
  -1 -15   7        880.77        933.08        47.74 o
   0 -15   7        845.44        849.36        45.30 o
   1 -15   7       1074.85       1098.22        55.52 o
   2 -15   7        340.97        311.44        44.17 o
   3 -15   7        202.66        220.40        49.42 o
   4 -15   7        110.69        146.58        45.33 o
   5 -15   7         99.16        153.32        65.65 o
  -4 -14   7        147.74        109.69        27.23 o
  -3 -14   7         88.15        103.70        25.97 o
  -2 -14   7         56.51         51.31        22.78 o
  -1 -14   7        122.24        141.09        26.29 o
   0 -14   7        323.88        330.56        32.26 o
   1 -14   7        789.52        820.81        40.80 o
   2 -14   7       1592.80       1594.79        52.75 o
   3 -14   7       1179.11       1223.04        63.07 o
   4 -14   7       1203.99       1257.96        64.51 o
   5 -14   7       1790.04       1803.05        64.39 o
   6 -14   7       1059.00       1204.85        56.98 o
  -6 -13   7        179.67        183.97        33.38 o
  -5 -13   7        870.53        840.75        49.73 o
  -4 -13   7       1703.10       1726.90        57.78 o
  -3 -13   7       1962.99       1977.05        53.39 o
  -2 -13   7       2136.19       2160.94        54.72 o
  -1 -13   7       1643.18       1615.70        51.56 o
   0 -13   7       1830.41       1850.37        54.05 o
   1 -13   7        862.05        863.39        39.75 o
   2 -13   7        408.84        397.60        35.71 o
   3 -13   7        287.53        314.56        32.82 o
   4 -13   7         23.93         23.99        21.47 o
   5 -13   7         63.67         81.06        24.84 o
   6 -13   7        294.13        324.15        35.85 o
   7 -13   7        288.85        304.43        36.50 o
  -7 -12   7        508.38        503.94        45.21 o
  -6 -12   7        550.04        546.35        40.33 o
  -5 -12   7        741.08        734.02        38.77 o
  -4 -12   7        426.62        458.25        32.02 o
  -3 -12   7         15.99         16.18        17.03 o
  -2 -12   7         12.90          8.51        17.59 o
  -1 -12   7        287.42        244.60        26.42 o
   0 -12   7        152.61        151.02        22.07 o
   1 -12   7        584.32        639.84        31.15 o
   2 -12   7       2716.59       2797.86        54.49 o
   3 -12   7       3105.31       3159.98        88.56 o
   4 -12   7       3270.89       3160.59        74.28 o
   5 -12   7       2366.53       2464.87        69.30 o
   6 -12   7       1373.72       1375.88        55.41 o
   7 -12   7        568.95        514.69        41.95 o
   8 -12   7        310.35        286.76        41.75 o
  -8 -11   7        194.21        248.49        36.47 o
  -7 -11   7        223.91        202.93        28.31 o
  -6 -11   7        921.33        889.13        38.87 o
  -5 -11   7       1661.10       1657.55        47.77 o
  -4 -11   7       2266.25       2255.38        52.39 o
  -3 -11   7       3149.73       3082.62        64.13 o
  -2 -11   7       2878.33       2786.36        59.84 o
  -1 -11   7       3978.54       3843.02        68.16 o
   0 -11   7       2365.08       2333.42        56.11 o
   1 -11   7        873.23        924.91        33.20 o
   2 -11   7       1006.13        977.33        34.08 o
   3 -11   7        588.19        447.51        93.48 o
   4 -11   7         43.72         48.93        17.57 o
   5 -11   7         69.34         60.49        21.63 o
   6 -11   7        293.69        283.77        31.43 o
   7 -11   7       1016.63       1108.92        52.38 o
   8 -11   7        916.02        905.82        57.16 o
   9 -11   7        720.51        676.84        57.99 o
  -9 -10   7       1104.02       1115.59        49.37 o
  -8 -10   7       1205.28       1288.40        55.43 o
  -7 -10   7       1533.97       1576.35        66.91 o
  -6 -10   7       1133.43       1120.75        40.01 o
  -5 -10   7        576.71        591.01        31.80 o
  -4 -10   7        400.46        378.77        28.72 o
  -3 -10   7          3.59         18.30        15.23 o
  -2 -10   7          3.65          8.11        14.33 o
  -1 -10   7       1090.42       1062.79        33.66 o
   0 -10   7       2399.68       2440.91        47.08 o
   1 -10   7       2842.13       2899.77        54.94 o
   2 -10   7       3187.75       3192.45        91.85 o
   3 -10   7       2219.05       2273.67        57.18 o
   4 -10   7       3989.71       3977.80        80.88 o
   5 -10   7       2810.15       2787.46        58.57 o
   6 -10   7       2462.37       2303.02        63.49 o
   7 -10   7       1081.55       1046.09        56.76 o
   8 -10   7        480.51        525.56        59.91 o
   9 -10   7        127.25        114.79        32.84 o
 -10  -9   7          2.52         -9.92        20.26 o
  -9  -9   7          9.13         -0.31        17.07 o
  -8  -9   7        223.08        198.63        23.86 o
  -7  -9   7        794.27        756.12        34.58 o
  -6  -9   7       2076.44       2110.23        68.66 o
  -5  -9   7       2320.65       2281.52        53.46 o
  -4  -9   7        893.65        861.69        31.44 o
  -3  -9   7       1649.86       1555.09        49.10 o
  -2  -9   7       9374.79       9296.61       130.98 o
  -1  -9   7       6926.71       7010.52       108.29 o
   0  -9   7       6348.76       6677.57        92.71 o
   1  -9   7       5263.12       5482.57        78.38 o
   2  -9   7        178.89        199.90        16.93 o
   3  -9   7          2.47          8.42        11.59 o
   4  -9   7        486.75        478.75        28.84 o
   5  -9   7        367.11        393.38        28.08 o
   6  -9   7       1034.98       1015.33        52.50 o
   7  -9   7       1616.43       1522.00        65.31 o
   8  -9   7       1210.89       1141.36        59.45 o
   9  -9   7       1125.38       1141.48        65.63 o
  10  -9   7        442.18        371.07        46.44 o
 -11  -8   7        585.29        645.22        49.53 o
 -10  -8   7        844.13        860.65        58.93 o
  -9  -8   7       1382.30       1434.26        51.06 o
  -8  -8   7       1871.13       1992.10        72.07 o
  -7  -8   7       1717.24       1778.94        41.97 o
  -6  -8   7       3675.03       3618.44        91.83 o
  -5  -8   7        379.68        386.56        24.80 o
  -4  -8   7         12.14         10.72        11.34 o
  -3  -8   7        318.21        273.13        18.74 o
  -2  -8   7        544.54        488.40        22.00 o
  -1  -8   7        539.55        581.99        22.52 o
   0  -8   7       4905.95       5323.86       100.18 o
   1  -8   7       3311.41       3346.10        64.00 o
   2  -8   7       5278.41       4655.52       573.92 o
   3  -8   7       5591.62       5559.84        62.65 o
   4  -8   7       2998.05       3126.23        60.63 o
   5  -8   7       6724.99       6747.17       152.00 o
   6  -8   7       3359.87       3201.25        68.59 o
   7  -8   7       1523.93       1336.86        58.61 o
   8  -8   7        473.93        495.16        46.07 o
   9  -8   7        100.88        111.88        30.36 o
  10  -8   7          1.44        -11.30        24.36 o
 -11  -7   7        115.63        102.77        24.37 o
 -10  -7   7         35.85         38.96        18.23 o
  -9  -7   7        173.03        171.53        21.57 o
  -8  -7   7        302.72        271.43        21.75 o
  -7  -7   7        188.41        197.33        18.68 o
  -6  -7   7        860.52        837.31        32.72 o
  -5  -7   7       4799.05       4629.93       147.96 o
  -4  -7   7       9777.11       9360.24       282.84 o
  -3  -7   7       9340.73       9344.48       277.14 o
  -2  -7   7       5437.15       5689.81       129.87 o
  -1  -7   7       4947.61       5141.53       137.91 o
   0  -7   7       4701.58       5000.42        84.88 o
   1  -7   7       3953.22       3780.05        48.56 o
   2  -7   7       1172.33       1166.07        27.38 o
   3  -7   7         17.73          7.88         9.73 o
   4  -7   7        854.07        896.26        32.59 o
   5  -7   7       1317.06       1366.60        50.78 o
   6  -7   7        615.71        623.93        34.79 o
   7  -7   7       1243.39        903.27       215.12 o
   8  -7   7       1466.85       1405.97        62.32 o
   9  -7   7       1162.48       1191.54        61.79 o
  10  -7   7        954.37        957.03        59.06 o
 -12  -6   7        692.89        673.23        43.08 o
 -11  -6   7       1630.34       1685.61        68.95 o
 -10  -6   7       2334.78       2354.84        93.67 o
  -9  -6   7       1731.82       1816.48        51.77 o
  -8  -6   7       1534.64       1558.74        51.33 o
  -7  -6   7       1444.31       1350.53        43.14 o
  -6  -6   7       1532.13       1584.22        47.64 o
  -5  -6   7        727.27        766.29        27.59 o
  -4  -6   7        368.12        384.28        19.37 o
  -3  -6   7         93.19        119.12        12.63 o
  -2  -6   7       1460.77       1504.25        28.74 o
  -1  -6   7        783.22        828.58        30.01 o
   0  -6   7       3221.60       3103.73        72.34 o
   1  -6   7       8252.92       7925.78       142.73 o
   2  -6   7      14694.16      14967.57       201.28 o
   3  -6   7       7284.52       7540.53       107.86 o
   4  -6   7       7732.95       7769.78       109.57 o
   5  -6   7       3819.42       3809.94        80.15 o
   6  -6   7       1099.69        982.62        66.37 o
   7  -6   7       1930.21       1889.16        44.50 o
   8  -6   7        662.73        667.29        35.55 o
   9  -6   7         68.45         58.68        20.78 o
  10  -6   7         23.75         21.42        20.72 o
 -12  -5   7        461.60        502.57        41.16 o
 -11  -5   7        335.71        316.26        27.08 o
 -10  -5   7        144.44        139.14        17.31 o
  -9  -5   7        159.83        156.46        14.61 o
  -8  -5   7        853.36        868.17        20.04 o
  -7  -5   7       2243.21       2304.89        61.23 o
  -6  -5   7       6000.45       6165.57       183.86 o
  -5  -5   7       8081.51       8203.80       232.73 o
  -4  -5   7      10622.27      11507.50       369.60 o
  -3  -5   7      13461.88      13448.63       390.68 o
  -2  -5   7       4089.75       3928.57       113.08 o
  -1  -5   7       1690.18       1786.88        40.14 o
   0  -5   7       5606.94       5496.68       125.47 o
   1  -5   7       1657.67       1738.32        28.55 o
   2  -5   7        150.48        190.43        11.82 o
   3  -5   7        521.33        592.10        54.33 o
   4  -5   7        680.61        676.08        24.44 o
   5  -5   7       1189.80       1141.31        30.73 o
   6  -5   7       1688.71       1591.77        49.68 o
   7  -5   7       1564.93       1541.62        44.37 o
   8  -5   7       1898.76       1817.79        56.22 o
   9  -5   7       1313.76       1388.66        82.78 o
  10  -5   7        633.55        672.95        51.08 o
 -13  -4   7        674.55        648.27        66.60 o
 -12  -4   7        845.68        853.03        41.99 o
 -11  -4   7       1141.79       1160.32        38.48 o
 -10  -4   7       2375.16       2482.83        76.73 o
  -9  -4   7       2408.34       2269.18       132.40 o
  -8  -4   7       2360.19       2475.44        54.75 o
  -7  -4   7       1658.59       1814.62        52.82 o
  -6  -4   7       1534.98       1763.87        50.16 o
  -5  -4   7       4030.18       4453.52       143.54 o
  -4  -4   7         73.63         94.20         9.35 o
  -3  -4   7        761.82        864.61        30.55 o
  -2  -4   7        279.16        253.86        13.09 o
  -1  -4   7       9154.56       9508.68       302.81 o
   0  -4   7      12381.15      12730.30       220.08 o
   1  -4   7       7126.81       7454.86        92.86 o
   2  -4   7      13120.55      13442.62       133.78 o
   3  -4   7       6684.97       6700.83        80.87 o
   4  -4   7       4431.82       4438.57        65.46 o
   5  -4   7       4135.32       4155.43        66.94 o
   6  -4   7       2060.73       2044.01        47.22 o
   7  -4   7        459.13        454.24        30.33 o
   8  -4   7        278.07        338.79        29.10 o
   9  -4   7          7.09         -9.28        18.43 o
  10  -4   7         32.88         20.73        22.61 o
 -13  -3   7        623.01        682.13        50.20 o
 -12  -3   7         73.80         68.05        18.53 o
 -11  -3   7          3.25         -3.98        12.53 o
 -10  -3   7         33.58         38.44         9.34 o
  -9  -3   7        550.10        585.74        16.94 o
  -8  -3   7       2469.71       2615.76        69.08 o
  -7  -3   7       3423.08       3597.73        81.25 o
  -6  -3   7       6888.54       7021.68       271.34 o
  -5  -3   7      10343.74      10750.16       320.41 o
  -4  -3   7       5914.52       5051.38       528.84 o
  -3  -3   7      10056.73      10062.84       312.48 o
  -2  -3   7       9151.23       9231.31       297.82 o
  -1  -3   7      10920.13      10964.38       273.14 o
   0  -3   7       4131.77       4058.86        55.66 o
   1  -3   7       1368.80       1394.36        49.58 o
   2  -3   7        133.14        131.87        10.88 o
   3  -3   7        384.62        408.27        16.76 o
   4  -3   7         85.62        117.87        13.38 o
   5  -3   7       1177.69       1055.54        33.41 o
   6  -3   7        362.25        328.24        24.47 o
   7  -3   7       2479.36       2474.35        71.28 o
   8  -3   7       1387.24       1349.23        55.74 o
   9  -3   7       1784.43       1824.37        78.05 o
  10  -3   7       1233.11       1335.03        85.98 o
 -13  -2   7        469.30        490.96        52.53 o
 -12  -2   7        974.76       1018.86        44.80 o
 -11  -2   7       1608.16       1677.60        39.74 o
 -10  -2   7       2052.69       1912.83       107.37 o
  -9  -2   7       3640.15       3404.60       109.78 o
  -8  -2   7       5006.06       4919.66       110.11 o
  -7  -2   7       4019.27       3654.78       206.13 o
  -6  -2   7       1900.22       1877.39        54.50 o
  -5  -2   7        369.34        325.99        11.75 o
  -4  -2   7        331.58        250.22        10.03 o
  -3  -2   7       4412.84       4992.19       154.54 o
  -2  -2   7       2399.07       2512.46        79.88 o
  -1  -2   7       2126.83       1866.06        46.59 o
   0  -2   7       9385.72       9166.48       137.10 o
   1  -2   7      11282.03      10992.39       165.40 o
   2  -2   7       6287.21       6603.86        93.47 o
   3  -2   7       9327.40       9107.39       152.46 o
   4  -2   7       4113.44       4028.00        93.24 o
   5  -2   7       2713.38       2536.99        58.53 o
   6  -2   7       1078.03       1113.41        38.56 o
   7  -2   7        208.01        255.81        24.62 o
   8  -2   7        123.32        150.07        22.45 o
   9  -2   7          0.86          1.74        15.96 o
  10  -2   7         22.28         23.69        22.62 o
 -14  -1   7        307.14        314.99        37.15 o
 -13  -1   7        232.81        271.89        27.00 o
 -12  -1   7         77.50        105.33        19.15 o
 -11  -1   7         34.68         36.93        11.70 o
 -10  -1   7        133.37        125.95        12.13 o
  -9  -1   7        717.67        750.07        22.31 o
  -8  -1   7       2328.66       2414.64        63.73 o
  -7  -1   7       1790.12       1735.19        63.36 o
  -6  -1   7       6902.69       6659.58       136.34 o
  -5  -1   7      14816.54      14657.02       347.97 o
  -4  -1   7       5497.31       5266.77       150.69 o
  -3  -1   7      16900.31      17800.51       685.50 o
  -2  -1   7      18751.56      18563.61       659.92 o
  -1  -1   7       8443.81       8091.69       190.69 o
   0  -1   7       2386.14       2145.46        23.96 o
   1  -1   7       2319.05       2281.59        28.15 o
   2  -1   7         23.15         17.76         7.35 o
   3  -1   7        293.07        274.80        14.54 o
   4  -1   7         21.18         40.41        10.77 o
   5  -1   7       3117.19       2928.23        63.90 o
   6  -1   7       1106.61       1150.28        41.05 o
   7  -1   7       2063.36       2035.02        64.19 o
   8  -1   7       2045.63       2068.87        79.79 o
   9  -1   7       1002.62       1065.15        57.63 o
  10  -1   7        955.89        975.21        45.95 o
 -14   0   7        266.10        329.73        30.48 o
 -13   0   7        678.56        751.53        40.65 o
 -12   0   7        957.92       1008.58        41.04 o
 -11   0   7       1526.19       1615.05        65.64 o
 -10   0   7       7561.39       7460.53       221.60 o
  -9   0   7       3321.36       3306.10       100.67 o
  -8   0   7       1911.19       1916.74        48.87 o
  -7   0   7       1822.24       1719.78        40.85 o
  -6   0   7       1920.11       1691.56        45.49 o
  -5   0   7        168.68         97.94        10.44 o
  -4   0   7         54.98         92.48         7.29 o
  -3   0   7       2820.54       2830.37        96.53 o
  -2   0   7       8869.52       8942.95       337.44 o
  -1   0   7       7693.11       7241.15       185.69 o
   0   0   7       5097.49       4971.52        54.18 o
   1   0   7       5665.45       5434.80        36.85 o
   2   0   7       8982.36       8555.19        73.02 o
   3   0   7       5366.72       5075.95        48.96 o
   4   0   7       3649.33       3372.50        80.42 o
   5   0   7       3388.75       3332.78        97.18 o
   6   0   7        731.25        787.89        29.74 o
   7   0   7        347.50        385.81        26.27 o
   8   0   7        238.07        236.76        26.60 o
   9   0   7         11.91         -2.49        17.73 o
  10   0   7         54.95         76.90        24.45 o
 -14   1   7        469.82        485.14        42.95 o
 -13   1   7        246.40        278.27        33.13 o
 -12   1   7         30.15         13.14        16.80 o
 -11   1   7        247.23        265.95        25.39 o
 -10   1   7        199.79        146.96        17.45 o
  -9   1   7        553.82        540.58        23.57 o
  -8   1   7       2785.66       2649.28        87.19 o
  -7   1   7       4113.68       4113.22       120.96 o
  -6   1   7       2402.64       2258.74        55.12 o
  -5   1   7      12130.43      11774.99       305.84 o
  -4   1   7       9134.85       9073.71       150.40 o
  -3   1   7      18101.73      19857.15       532.53 o
  -2   1   7       8909.84       8934.84       275.98 o
  -1   1   7       6779.59       6548.27       142.04 o
   0   1   7       6244.99       6366.93        81.30 o
   1   1   7       1220.00       1177.30        18.81 o
   2   1   7          7.26          7.94         5.93 o
   3   1   7        116.76         95.68        11.47 o
   4   1   7       1008.74        946.23        28.10 o
   5   1   7       1751.76       1664.56        38.46 o
   6   1   7       2035.80       2117.39        61.77 o
   7   1   7        862.60        859.95        37.73 o
   8   1   7       1375.22       1348.71        47.70 o
   9   1   7        491.01        445.00        36.13 o
  10   1   7        469.13        460.40        49.85 o
 -14   2   7        472.46        520.19        44.49 o
 -13   2   7       1295.83       1334.35        54.63 o
 -12   2   7       2368.05       2343.29        71.87 o
 -11   2   7       1852.76       2021.72        72.01 o
 -10   2   7       3078.15       3181.58       117.86 o
  -9   2   7       3458.84       3697.67       146.87 o
  -8   2   7       4632.67       4881.86       177.65 o
  -7   2   7       3662.99       3543.67        89.97 o
  -6   2   7        606.48        557.75        16.15 o
  -5   2   7          4.86         19.48         7.18 o
  -4   2   7         96.45        112.25         9.52 o
  -3   2   7       1972.38       1798.44        67.43 o
  -2   2   7       3807.20       3796.39       105.86 o
  -1   2   7       3928.12       3891.92        84.92 o
   0   2   7      14969.57      13472.34       480.92 o
   1   2   7       5650.06       4859.27       232.38 o
   2   2   7       5731.86       5353.13        55.20 o
   3   2   7       6516.26       6410.00        71.74 o
   4   2   7       4268.15       4508.97        94.71 o
   5   2   7       1841.01       2016.29        61.27 o
   6   2   7        976.47        933.27        36.98 o
   7   2   7        595.65        571.92        35.58 o
   8   2   7          5.23         -2.04        18.02 o
   9   2   7         33.40         26.30        20.89 o
 -14   3   7        318.19        377.47        39.75 o
 -13   3   7        298.59        211.96        30.65 o
 -12   3   7        129.95        115.80        23.72 o
 -11   3   7        109.20         97.01        21.18 o
 -10   3   7        181.37        188.62        22.96 o
  -9   3   7       1498.37       1541.01        60.56 o
  -8   3   7       1280.37       1225.35        33.94 o
  -7   3   7       4874.59       5359.45       135.11 o
  -6   3   7       9423.22       9927.03       205.25 o
  -5   3   7       6992.64       7216.52       138.51 o
  -4   3   7      12809.28      13701.34       246.91 o
  -3   3   7      11577.32      12042.45       289.97 o
  -2   3   7       4376.99       4033.67        94.44 o
  -1   3   7       1162.19        991.59       128.50 o
   0   3   7       1529.11       1481.89        26.72 o
   1   3   7        199.79        198.74        12.84 o
   2   3   7        143.61        155.62        14.76 o
   3   3   7        169.37        168.68        14.93 o
   4   3   7        814.43        847.79        29.39 o
   5   3   7       1178.03       1206.51        40.12 o
   6   3   7        735.30        754.16        35.97 o
   7   3   7       1307.07       1293.31        46.70 o
   8   3   7       1164.13       1111.27        47.44 o
   9   3   7        679.23        642.39        43.79 o
 -14   4   7        644.18        655.79        55.82 o
 -13   4   7       1246.01       1235.01        73.88 o
 -12   4   7       2202.13       2146.43        80.03 o
 -11   4   7       2692.85       2527.39        86.97 o
 -10   4   7       3056.29       3035.22       100.25 o
  -9   4   7       3956.74       3850.19        88.42 o
  -8   4   7       3276.57       3210.33        54.97 o
  -7   4   7       2595.71       2548.08        79.30 o
  -6   4   7       2878.10       3043.66        75.36 o
  -5   4   7        236.46        256.71        14.39 o
  -4   4   7        635.24        584.27        18.11 o
  -3   4   7        423.71        465.52        13.72 o
  -2   4   7       2723.93       2905.34        65.41 o
  -1   4   7       6209.38       6312.54        86.99 o
   0   4   7       5418.79       5267.37        61.57 o
   1   4   7       6908.27       6182.81       309.54 o
   2   4   7       3214.41       3211.70        65.26 o
   3   4   7       3541.79       3484.44        68.65 o
   4   4   7       2972.61       2843.37        55.47 o
   5   4   7       1041.89       1049.51        38.93 o
   6   4   7        365.77        337.46        29.88 o
   7   4   7          9.77          4.14        17.81 o
   8   4   7          2.69         10.95        20.43 o
 -14   5   7        630.48        633.21        55.10 o
 -13   5   7        467.70        452.17        39.46 o
 -12   5   7          5.53         19.01        19.74 o
 -11   5   7          8.74          9.11        17.00 o
 -10   5   7        256.35        292.72        28.42 o
  -9   5   7       1305.06       1293.67        38.04 o
  -8   5   7       4739.98       4698.05        72.83 o
  -7   5   7       7800.01       7701.18       158.83 o
  -6   5   7       6212.30       6000.66       100.09 o
  -5   5   7       9128.10       9334.12       184.71 o
  -4   5   7       7901.26       7743.95       183.40 o
  -3   5   7       4838.62       4774.56        79.33 o
  -2   5   7       5004.11       5008.85        81.54 o
  -1   5   7       2966.20       3006.79        48.10 o
   0   5   7       1570.34       1460.91        25.93 o
   1   5   7         58.07         50.33        10.59 o
   2   5   7        339.27        364.42        22.22 o
   3   5   7        399.31        432.44        27.62 o
   4   5   7        646.04        668.08        32.36 o
   5   5   7       2157.47       2013.48        60.01 o
   6   5   7       1409.83       1397.26        54.59 o
   7   5   7        794.98        807.06        47.36 o
   8   5   7        706.65        768.13        53.26 o
 -14   6   7        779.15        825.61        57.47 o
 -13   6   7       1562.85       1476.97        57.38 o
 -12   6   7       1059.04       1063.69        48.20 o
 -11   6   7       2391.56       2405.63        64.41 o
 -10   6   7       3117.20       3042.81        68.24 o
  -9   6   7       2996.24       2992.01        72.91 o
  -8   6   7       3221.08       3341.58        57.12 o
  -7   6   7       1880.02       2036.39        45.42 o
  -6   6   7         31.47         34.54        12.77 o
  -5   6   7        544.74        503.08        19.23 o
  -4   6   7          8.76          8.33         8.44 o
  -3   6   7       2899.47       3058.40        59.79 o
  -2   6   7       2295.23       2305.69        30.86 o
  -1   6   7       4340.39       4154.03        51.66 o
   0   6   7       4531.88       4388.88        66.51 o
   1   6   7       3370.33       3500.78        51.81 o
   2   6   7       2953.48       2966.26        53.90 o
   3   6   7       1213.44       1238.76        36.27 o
   4   6   7       1361.46       1305.29        43.43 o
   5   6   7       1090.13       1039.46        47.57 o
   6   6   7        336.54        334.14        36.18 o
   7   6   7         40.63         53.88        25.33 o
 -14   7   7        527.87        485.43        50.81 o
 -13   7   7        366.77        397.76        38.39 o
 -12   7   7          3.71         -8.65        17.99 o
 -11   7   7         36.91         33.96        19.94 o
 -10   7   7        198.01        189.17        25.86 o
  -9   7   7       1123.59       1135.93        43.84 o
  -8   7   7       2280.82       2331.89        50.51 o
  -7   7   7       2743.57       2909.89        78.25 o
  -6   7   7       7100.05       7302.82       114.09 o
  -5   7   7       8182.87       8284.50       200.25 o
  -4   7   7       2356.08       2437.18        53.19 o
  -3   7   7       5134.36       5262.12       113.23 o
  -2   7   7       6432.40       6481.94       134.88 o
  -1   7   7       2952.97       2996.55        57.63 o
   0   7   7        945.25        904.29        26.54 o
   1   7   7        154.68        121.97        16.68 o
   2   7   7        414.81        445.20        26.73 o
   3   7   7        169.81        177.56        20.67 o
   4   7   7        434.52        427.76        29.25 o
   5   7   7        766.24        702.32        43.07 o
   6   7   7        812.25        816.83        49.23 o
   7   7   7        774.34        821.22        54.38 o
 -14   8   7        640.89        732.33        71.90 o
 -13   8   7       1561.58       1586.49        62.83 o
 -12   8   7       2200.36       2093.71        66.28 o
 -11   8   7       2816.05       2765.93        71.86 o
 -10   8   7       3779.82       3658.62        78.07 o
  -9   8   7       1377.15        994.84       252.70 o
  -8   8   7        857.79        890.58        34.69 o
  -7   8   7        484.27        494.43        27.92 o
  -6   8   7         58.59         74.76        16.27 o
  -5   8   7          4.86          4.16         8.71 o
  -4   8   7        868.04        925.71        26.57 o
  -3   8   7       1863.41       1904.48        49.14 o
  -2   8   7       1847.84       1834.64        59.18 o
  -1   8   7       1193.90       1157.81        37.70 o
   0   8   7       4336.55       4509.36       109.56 o
   1   8   7       3009.68       3157.49        60.61 o
   2   8   7       2519.04       2515.35        53.05 o
   3   8   7       1909.33       1930.53        48.57 o
   4   8   7        927.13        886.12        37.51 o
   5   8   7        438.88        441.45        35.80 o
   6   8   7         88.07         87.88        28.43 o
 -13   9   7        177.12        155.19        31.03 o
 -12   9   7        116.06        124.06        27.73 o
 -11   9   7         13.42          6.28        19.38 o
 -10   9   7        685.02        647.23        42.14 o
  -9   9   7        733.12        724.90        34.80 o
  -8   9   7        625.61        671.46        32.20 o
  -7   9   7       3372.38       3458.46        62.80 o
  -6   9   7       5038.42       5011.33       139.78 o
  -5   9   7       5617.68       5634.28       185.79 o
  -4   9   7       4534.84       4316.25       156.47 o
  -3   9   7       1892.71       1878.56        63.94 o
  -2   9   7        317.29        337.25        25.73 o
  -1   9   7        113.71        117.69        18.91 o
   0   9   7        657.42        569.58        39.91 o
   1   9   7         43.88         63.25        16.63 o
   2   9   7        267.67        259.06        24.46 o
   3   9   7        236.91        216.55        24.27 o
   4   9   7        611.25        598.16        35.51 o
   5   9   7        649.37        686.85        43.36 o
 -13  10   7       1830.67       1999.40        71.16 o
 -12  10   7       2113.69       2205.32        71.67 o
 -11  10   7       2088.49       2068.04        66.75 o
 -10  10   7       2039.94       2026.37        64.03 o
  -9  10   7        743.44        791.06        37.45 o
  -8  10   7        932.37        981.37        43.55 o
  -7  10   7        674.43        685.40        33.46 o
  -6  10   7        405.63        459.78        26.65 o
  -5  10   7         61.51         55.30        20.01 o
  -4  10   7        477.50        513.86        39.96 o
  -3  10   7        585.18        550.75        36.47 o
  -2  10   7       1611.11       1635.66        46.24 o
  -1  10   7       1119.81       1132.67        40.39 o
   0  10   7       3173.00       3082.03        97.64 o
   1  10   7       2055.72       2065.08        51.49 o
   2  10   7       1661.25       1709.45        48.68 o
   3  10   7       1328.31       1380.93        46.47 o
   4  10   7        252.48        282.48        29.40 o
 -12  11   7         45.87         55.48        26.24 o
 -11  11   7         18.59         18.14        22.64 o
 -10  11   7        471.58        493.97        43.51 o
  -9  11   7       1847.20       1806.15        60.46 o
  -8  11   7       2092.05       2034.70        62.14 o
  -7  11   7       2813.29       2720.73       114.33 o
  -6  11   7       2448.31       2284.72        63.78 o
  -5  11   7       2100.11       2011.33        73.23 o
  -4  11   7       2447.71       2403.11        72.66 o
  -3  11   7       1356.27       1384.81        50.94 o
  -2  11   7        934.22        972.22        39.26 o
  -1  11   7        570.24        583.43        41.57 o
   0  11   7         11.49          1.13        19.63 o
   1  11   7         56.57         52.81        23.96 o
   2  11   7        103.68        104.09        28.12 o
   3  11   7        373.24        403.12        36.05 o
 -11  12   7       1288.92       1237.27        73.97 o
 -10  12   7       1608.92       1633.76        63.07 o
  -9  12   7       1612.56       1743.85        73.02 o
  -8  12   7        814.21        810.67        45.73 o
  -7  12   7        342.03        305.16        33.49 o
  -6  12   7          3.10          4.30        19.22 o
  -5  12   7         48.08         44.43        21.67 o
  -4  12   7        271.51        274.50        32.18 o
  -3  12   7        638.15        650.18        45.26 o
  -2  12   7       1053.11       1132.34        50.24 o
  -1  12   7       1498.63       1559.30        58.92 o
   0  12   7       1403.43       1404.34        58.30 o
   1  12   7       1022.65       1035.34        53.29 o
   2  12   7        447.33        449.77        43.20 o
 -10  13   7        324.03        280.87        42.86 o
  -9  13   7        957.80        898.63        59.60 o
  -8  13   7       1529.70       1452.10        59.52 o
  -7  13   7       1491.87       1389.93        57.39 o
  -6  13   7       1090.42       1057.66        51.13 o
  -5  13   7       2209.93       2150.82        68.36 o
  -4  13   7       1800.47       1772.52        70.32 o
  -3  13   7        875.00        825.50        47.31 o
  -2  13   7        533.62        499.51        49.75 o
  -1  13   7        107.66         92.42        31.75 o
   0  13   7          2.29        -11.73        22.78 o
  -9  14   7        412.20        439.57        91.24 o
  -8  14   7        388.16        377.30        40.44 o
  -7  14   7        149.29        108.76        28.83 o
  -6  14   7          7.64         -5.22        21.68 o
  -5  14   7        218.67        203.97        32.97 o
  -4  14   7        311.62        286.28        35.95 o
  -3  14   7        520.28        500.46        44.53 o
  -2  14   7        739.25        753.01        62.14 o
  -1 -15   8        133.56        138.83        27.55 o
   0 -15   8         27.73         18.61        23.79 o
   1 -15   8        173.28        192.68        32.94 o
   2 -15   8        590.48        539.19        67.39 o
   3 -15   8        480.53        390.31        59.26 o
  -4 -14   8        283.06        246.72        32.92 o
  -3 -14   8       1257.88       1328.13        53.51 o
  -2 -14   8       1824.38       1982.28        62.05 o
  -1 -14   8       1048.99       1091.70        53.28 o
   0 -14   8       1292.85       1338.16        57.36 o
   1 -14   8       1364.59       1453.47        59.25 o
   2 -14   8        792.71        803.56        52.48 o
   3 -14   8        432.26        371.17        54.65 o
   4 -14   8        284.81        303.47        41.83 o
   5 -14   8          2.16         20.75        26.91 o
  -6 -13   8        493.52        425.19        85.53 o
  -5 -13   8        611.22        623.72        43.24 o
  -4 -13   8        519.71        549.08        40.66 o
  -3 -13   8        378.66        392.77        34.92 o
  -2 -13   8        198.41        182.92        30.73 o
  -1 -13   8         57.98         48.82        23.28 o
   0 -13   8        423.01        427.57        38.08 o
   1 -13   8        710.66        663.62        42.44 o
   2 -13   8        793.91        843.58        44.80 o
   3 -13   8       1805.31       1760.77        60.81 o
   4 -13   8       2142.13       2148.98        79.06 o
   5 -13   8       2074.56       1971.92        77.02 o
   6 -13   8       1554.23       1550.23        71.82 o
   7 -13   8        944.21       1020.42        75.83 o
  -7 -12   8         21.96         12.55        22.19 o
  -6 -12   8        149.26        157.08        28.20 o
  -5 -12   8        910.23        964.03        45.40 o
  -4 -12   8       1046.29       1171.35        47.32 o
  -3 -12   8       1600.09       1566.59        58.14 o
  -2 -12   8       3437.61       3434.25        80.60 o
  -1 -12   8       1394.65       1415.78        54.04 o
   0 -12   8        752.56        826.18        43.74 o
   1 -12   8       1645.22       1651.35        58.79 o
   2 -12   8        669.17        657.44        35.64 o
   3 -12   8        767.86        781.01        43.17 o
   4 -12   8        330.36        299.13        38.20 o
   5 -12   8         37.17         24.63        24.85 o
   6 -12   8         24.51         15.72        25.66 o
   7 -12   8        316.88        265.75        50.42 o
   8 -12   8        488.70        506.03        91.44 o
  -8 -11   8        879.23        875.25        53.48 o
  -7 -11   8       1384.88       1388.22        52.51 o
  -6 -11   8       1449.34       1503.72        52.88 o
  -5 -11   8        897.25        939.53        42.62 o
  -4 -11   8        757.51        774.93        43.03 o
  -3 -11   8        242.62        293.77        31.49 o
  -2 -11   8        405.28        415.59        35.15 o
  -1 -11   8        115.47        114.23        22.91 o
   0 -11   8        681.53        700.21        34.39 o
   1 -11   8       1650.95       1657.83        47.84 o
   2 -11   8       3548.98       3625.48        60.08 o
   3 -11   8       2447.70       2500.12        91.43 o
   4 -11   8       1557.12       1601.99        59.97 o
   5 -11   8       1789.17       1691.63        56.79 o
   6 -11   8       1862.70       1944.00        62.31 o
   7 -11   8        855.63        828.59        54.38 o
   8 -11   8        712.71        754.97        75.76 o
  -9 -10   8         42.57         70.37        27.47 o
  -8 -10   8          0.07         -8.21        20.44 o
  -7 -10   8        104.54        128.02        24.48 o
  -6 -10   8        583.31        602.28        38.67 o
  -5 -10   8       1170.71       1112.03        48.01 o
  -4 -10   8       2637.57       2683.16        60.90 o
  -3 -10   8       1256.92       1304.65        44.02 o
  -2 -10   8       1945.56       2038.09        46.04 o
  -1 -10   8       4319.02       4519.20        76.75 o
   0 -10   8       4315.29       4503.25        93.12 o
   1 -10   8       3345.31       3414.61        61.09 o
   2 -10   8        924.70        995.29        33.04 o
   3 -10   8        709.28        784.13        34.49 o
   4 -10   8        112.37        125.15        20.32 o
   5 -10   8          7.27         -2.03        15.17 o
   6 -10   8         83.93         80.43        22.69 o
   7 -10   8        633.77        538.47        47.70 o
   8 -10   8        852.35        802.86        54.86 o
   9 -10   8        968.15        974.64        61.48 o
 -10  -9   8        624.93        651.08        47.67 o
  -9  -9   8       1369.34       1494.18        60.20 o
  -8  -9   8       1661.43       1675.94        67.88 o
  -7  -9   8       2070.78       2135.41        75.06 o
  -6  -9   8       2587.66       2631.79        58.81 o
  -5  -9   8        771.56        856.24        37.24 o
  -4  -9   8        984.13       1033.86        37.40 o
  -3  -9   8        314.16        359.51        21.90 o
  -2  -9   8        266.40        345.83        21.34 o
  -1  -9   8       1203.53       1329.18        36.94 o
   0  -9   8        247.30        250.88        18.90 o
   1  -9   8        792.74        822.66        29.00 o
   2  -9   8       2136.74       2095.31       103.91 o
   3  -9   8       1726.09       1705.18        44.06 o
   4  -9   8       2772.40       2831.88        67.88 o
   5  -9   8       2436.52       2398.91        54.70 o
   6  -9   8       3053.33       2858.81       117.19 o
   7  -9   8       1330.78       1259.60        62.76 o
   8  -9   8        636.34        645.08        51.73 o
   9  -9   8        392.09        383.79        51.39 o
 -11  -8   8        205.05        181.51        36.89 o
 -10  -8   8         43.30         40.59        20.60 o
  -9  -8   8          6.68         10.51        19.32 o
  -8  -8   8         65.62         74.03        19.05 o
  -7  -8   8         48.54         53.90        17.37 o
  -6  -8   8        523.57        520.75        28.99 o
  -5  -8   8       1404.05       1502.19        49.65 o
  -4  -8   8       1680.55       1776.16        57.70 o
  -3  -8   8       6712.02       6839.68       187.92 o
  -2  -8   8       7339.82       7406.45       173.04 o
  -1  -8   8       6902.18       6908.09       134.90 o
   0  -8   8       5351.96       5409.83        91.15 o
   1  -8   8       5181.64       5254.71       117.20 o
   2  -8   8        605.26        597.99        46.99 o
   3  -8   8        164.38        174.34        15.98 o
   4  -8   8        347.69        361.97        26.27 o
   5  -8   8        118.65        122.51        19.24 o
   6  -8   8        585.41        583.99        37.68 o
   7  -8   8        211.68        192.91        32.14 o
   8  -8   8        612.66        603.81        50.60 o
   9  -8   8        762.52        754.97        59.18 o
 -11  -7   8        579.97        609.71        40.97 o
 -10  -7   8       1096.34       1151.79        57.07 o
  -9  -7   8       1909.19       1908.41        71.24 o
  -8  -7   8       2278.53       2376.19        52.02 o
  -7  -7   8        968.08       1001.61        31.84 o
  -6  -7   8       2221.13       2105.70        70.71 o
  -5  -7   8        502.49        520.46        23.59 o
  -4  -7   8        413.46        387.28        20.71 o
  -3  -7   8         22.45         16.30        10.65 o
  -2  -7   8        521.60        594.69        22.07 o
  -1  -7   8        433.05        379.78        19.43 o
   0  -7   8       1487.13       1418.33        30.24 o
   1  -7   8        897.60        899.93        25.11 o
   2  -7   8       1734.69       1766.74        33.69 o
   3  -7   8       3726.90       3722.99        75.60 o
   4  -7   8       5732.20       5612.80        94.22 o
   5  -7   8       3886.00       3894.46        84.69 o
   6  -7   8       1978.46       1847.37        90.55 o
   7  -7   8       1966.94       1899.13        58.08 o
   8  -7   8        639.41        618.23        48.55 o
   9  -7   8        399.68        438.43        46.69 o
  10  -7   8         97.40         80.12        38.81 o
 -12  -6   8        248.53        262.25        34.72 o
 -11  -6   8        535.83        548.28        37.98 o
 -10  -6   8        384.74        407.91        29.14 o
  -9  -6   8         73.50         69.17        14.30 o
  -8  -6   8         48.79         52.98        14.35 o
  -7  -6   8        625.20        614.54        25.35 o
  -6  -6   8       1791.57       1728.53        59.65 o
  -5  -6   8       2395.88       2436.67        97.21 o
  -4  -6   8       4303.22       4276.09       125.52 o
  -3  -6   8       5122.16       5031.71       181.57 o
  -2  -6   8       5659.93       5639.86       138.81 o
  -1  -6   8       8670.36       8540.95       193.09 o
   0  -6   8       2268.05       2381.70        48.29 o
   1  -6   8       5535.68       5738.15        82.47 o
   2  -6   8       1254.95       1288.37        28.01 o
   3  -6   8        366.95        397.11        19.24 o
   4  -6   8         72.23         81.38        16.16 o
   5  -6   8         24.81          2.70        15.00 o
   6  -6   8         53.59         48.82        16.33 o
   7  -6   8        749.22        748.83        32.62 o
   8  -6   8        773.64        802.81        38.52 o
   9  -6   8        801.72        778.50        52.47 o
  10  -6   8        582.88        604.05        55.28 o
 -12  -5   8        653.33        609.86        62.53 o
 -11  -5   8        909.31        942.00        36.75 o
 -10  -5   8       1244.28       1246.68        38.16 o
  -9  -5   8        648.77        661.23        21.04 o
  -8  -5   8       1649.09       1616.63        41.94 o
  -7  -5   8       2500.45       2525.40        68.89 o
  -6  -5   8        820.64        785.84        26.98 o
  -5  -5   8       1750.56       1640.58        40.22 o
  -4  -5   8       1712.91       1624.91        35.64 o
  -3  -5   8         57.58         55.65         9.43 o
  -2  -5   8        391.88        385.26        18.03 o
  -1  -5   8         14.58         22.27         8.90 o
   0  -5   8       2818.61       2934.74        69.43 o
   1  -5   8       9024.83       9793.21       117.23 o
   2  -5   8       4093.74       4200.49        43.87 o
   3  -5   8       4495.45       4753.98        48.65 o
   4  -5   8       3344.63       3376.70        48.45 o
   5  -5   8       3621.72       3646.25        62.57 o
   6  -5   8       3593.25       3744.06        64.73 o
   7  -5   8       1962.56       2049.21        52.43 o
   8  -5   8       1562.42       1577.57        49.39 o
   9  -5   8        137.72        115.37        26.73 o
  10  -5   8         36.98         48.73        23.00 o
 -11  -4   8        572.14        595.82        28.79 o
 -10  -4   8        160.28        144.78        13.34 o
  -9  -4   8         92.32         83.23        10.04 o
  -8  -4   8         68.58        104.06        10.16 o
  -7  -4   8        294.95        301.84        13.72 o
  -6  -4   8       2576.42       2698.58        91.77 o
  -5  -4   8       4993.20       5157.69       198.23 o
  -4  -4   8       3079.58       2989.11        87.57 o
  -3  -4   8       6988.16       6616.87       224.60 o
  -2  -4   8       3426.18       2933.93        90.18 o
  -1  -4   8       2184.64       1992.37        37.22 o
   0  -4   8       5448.02       5498.20       103.08 o
   1  -4   8       3201.36       3171.01        50.88 o
   2  -4   8       1965.90       1734.02        35.61 o
   3  -4   8       1141.85       1128.74        25.66 o
   4  -4   8        134.33        135.32        15.14 o
   5  -4   8        534.88        540.66        27.83 o
   6  -4   8        112.42        131.66        19.67 o
   7  -4   8        809.47        849.13        36.86 o
   8  -4   8       1089.19       1117.03        43.36 o
   9  -4   8        700.33        724.39        45.84 o
  10  -4   8        659.57        697.50        55.04 o
 -12  -3   8        693.64        687.49        41.41 o
 -11  -3   8       1171.16       1171.03        41.81 o
 -10  -3   8       1567.62       1648.75        42.12 o
  -9  -3   8       1719.77       1672.94        40.19 o
  -8  -3   8       1280.82       1069.99        74.78 o
  -7  -3   8       3938.62       3676.25       155.34 o
  -6  -3   8       6631.71       6439.72       154.95 o
  -5  -3   8       3048.96       2845.96       101.66 o
  -4  -3   8        349.21        298.13        14.72 o
  -3  -3   8         26.47         40.71         6.18 o
  -2  -3   8        237.31        305.31        15.35 o
  -1  -3   8       1752.27       1872.33        40.01 o
   0  -3   8        785.57        774.32        17.00 o
   1  -3   8       3222.50       3342.42        43.57 o
   2  -3   8       9580.15       9362.45       115.33 o
   3  -3   8       6825.04       6795.53        66.18 o
   4  -3   8       3729.32       3668.44        61.43 o
   5  -3   8       3761.15       3853.28        61.77 o
   6  -3   8       3436.07       3481.05        67.01 o
   7  -3   8       1093.11       1025.71        39.28 o
   8  -3   8        527.00        559.85        40.69 o
   9  -3   8        315.27        320.78        31.10 o
  10  -3   8         12.03          0.55        20.58 o
 -13  -2   8        554.74        625.68        51.60 o
 -12  -2   8        602.28        631.04        32.85 o
 -11  -2   8        423.37        449.04        23.89 o
 -10  -2   8        261.19        264.19        14.12 o
  -9  -2   8        168.22        209.98        12.07 o
  -8  -2   8       1278.19       1196.17        36.46 o
  -7  -2   8        295.38        249.68        12.43 o
  -6  -2   8       1196.12       1076.67        25.62 o
  -5  -2   8       4405.71       4089.93       116.09 o
  -4  -2   8       8512.17       8070.49       262.05 o
  -3  -2   8       6952.91       6634.73       196.44 o
  -2  -2   8       6364.99       5603.05       176.54 o
  -1  -2   8       3660.79       3326.17        82.54 o
   0  -2   8       3837.22       3584.36        42.89 o
   1  -2   8       6663.49       6528.20       100.42 o
   2  -2   8       1709.45       1632.47        29.71 o
   3  -2   8        338.18        322.33        16.73 o
   4  -2   8        298.74        349.34        23.65 o
   5  -2   8        232.89        282.50        23.29 o
   6  -2   8        729.60        698.71        36.10 o
   7  -2   8        860.47        873.17        37.25 o
   8  -2   8       1479.49       1477.47        45.18 o
   9  -2   8       1271.44       1248.27        44.53 o
  10  -2   8        709.08        712.72        58.22 o
 -14  -1   8         54.27         61.01        29.52 o
 -13  -1   8        229.59        254.93        25.87 o
 -12  -1   8        448.68        512.08        31.32 o
 -11  -1   8        925.94        902.23        28.82 o
 -10  -1   8       3253.93       3471.89       100.79 o
  -9  -1   8       4881.22       5322.32       142.39 o
  -8  -1   8       5787.01       5945.38       141.58 o
  -7  -1   8       3165.63       3110.90        79.43 o
  -6  -1   8       1279.95       1286.95        25.25 o
  -5  -1   8       1676.78       1655.24        50.46 o
  -4  -1   8       6716.56       7098.07       212.83 o
  -3  -1   8         64.52         73.81         9.37 o
  -2  -1   8          7.96         13.23         6.79 o
  -1  -1   8        392.11        326.98        11.52 o
   0  -1   8       4358.50       3998.61       161.45 o
   1  -1   8       4042.47       3846.85        41.73 o
   2  -1   8       3777.72       3629.06        43.23 o
   3  -1   8       7085.00       7171.07        59.55 o
   4  -1   8       7438.88       7472.22       120.32 o
   5  -1   8       2243.91       2318.33        61.99 o
   6  -1   8       2166.68       2102.82        55.45 o
   7  -1   8       1161.06       1107.02        37.29 o
   8  -1   8        296.37        311.05        26.79 o
   9  -1   8        175.26        156.62        25.96 o
  10  -1   8          1.50          1.73        40.88 o
 -14   0   8        745.99        804.65        39.22 o
 -13   0   8        587.88        591.46        38.60 o
 -12   0   8        463.31        457.60        29.96 o
 -11   0   8       1015.37       1014.07        34.65 o
 -10   0   8          7.06          7.59        10.94 o
  -9   0   8         67.35         72.34        11.16 o
  -8   0   8         94.83         97.21        10.39 o
  -7   0   8       1768.60       1783.29        42.45 o
  -6   0   8       3024.31       2923.01        42.48 o
  -5   0   8       2261.54       1954.24        54.27 o
  -4   0   8       5693.58       5541.97       138.47 o
  -3   0   8      19000.72      18599.82       638.66 o
  -2   0   8      15112.04      14755.15       537.70 o
  -1   0   8       6778.09       6461.79       176.35 o
   0   0   8       3831.84       3749.58        31.19 o
   1   0   8       4383.72       3904.76        35.70 o
   2   0   8        729.81        711.48        16.96 o
   3   0   8        153.41        184.67        14.70 o
   4   0   8          1.50          1.73        11.00 o
   5   0   8        733.58        783.16        29.30 o
   6   0   8        866.42        885.94        36.85 o
   7   0   8        588.39        623.81        31.67 o
   8   0   8        986.89        992.99        43.07 o
   9   0   8        832.45        815.47        42.61 o
 -14   1   8         88.64         81.19        23.54 o
 -13   1   8        708.31        747.85        39.60 o
 -12   1   8        498.53        535.29        31.77 o
 -11   1   8       1195.91       1262.44        39.33 o
 -10   1   8       3753.56       3867.38       164.26 o
  -9   1   8       6424.61       6378.96       173.35 o
  -8   1   8       2992.79       3098.60        74.51 o
  -7   1   8       4342.69       4564.53       122.12 o
  -6   1   8       7029.02       7063.04       194.07 o
  -5   1   8        395.99        342.06        10.90 o
  -4   1   8       2170.64       2538.04        57.95 o
  -3   1   8        784.23        736.55        27.68 o
  -2   1   8       4092.29       4328.54       154.75 o
  -1   1   8         76.49         64.21         8.45 o
   0   1   8       1445.20       1217.17        23.19 o
   1   1   8       4533.55       4301.45        36.07 o
   2   1   8       5928.66       5929.78        63.44 o
   3   1   8       6074.49       5844.34        56.94 o
   4   1   8       6075.82       5901.05       103.31 o
   5   1   8       2719.06       2585.07        58.44 o
   6   1   8        974.66        895.82        37.21 o
   7   1   8        760.09        761.54        38.32 o
   8   1   8        243.27        225.88        28.55 o
   9   1   8         63.96         77.56        24.19 o
 -14   2   8       1098.26       1129.33        55.01 o
 -13   2   8       1008.99       1060.86        65.53 o
 -12   2   8        302.25        305.59        31.08 o
 -11   2   8        220.72        203.65        25.59 o
 -10   2   8          8.55          5.08        11.92 o
  -9   2   8         12.10          8.58        11.35 o
  -8   2   8        375.51        412.75        21.62 o
  -7   2   8       2978.58       3008.22        75.20 o
  -6   2   8       2408.50       2534.89        78.63 o
  -5   2   8      12392.75      12493.06       229.08 o
  -4   2   8      11460.71      10786.22       487.73 o
  -3   2   8       5753.40       5728.46       195.14 o
  -2   2   8       5570.32       5508.11       144.72 o
  -1   2   8      10786.51      10463.40       251.74 o
   0   2   8       4440.71       4029.70        57.08 o
   1   2   8       2160.85       1534.55       236.45 o
   2   2   8        816.30        815.46        23.76 o
   3   2   8         19.57         25.79        10.84 o
   4   2   8         28.15         37.12        11.87 o
   5   2   8        559.32        491.17        30.56 o
   6   2   8        287.69        258.55        26.04 o
   7   2   8        765.52        768.45        38.77 o
   8   2   8        963.10        983.62        44.73 o
   9   2   8        590.40        601.19        43.25 o
 -14   3   8        165.79        186.90        36.75 o
 -13   3   8        558.32        575.83        42.36 o
 -12   3   8       1274.28       1279.07        64.83 o
 -11   3   8       2866.86       2845.54       140.49 o
 -10   3   8       1693.69       1692.95        59.96 o
  -9   3   8       3398.75       3132.48       121.64 o
  -8   3   8       6525.76       6591.31       140.13 o
  -7   3   8       5471.10       5745.68       115.46 o
  -6   3   8        995.09       1030.74        33.26 o
  -5   3   8       2828.82       3062.35        71.85 o
  -4   3   8       1699.96       1752.26        56.25 o
  -3   3   8         92.93         89.59         8.10 o
  -2   3   8        307.01        302.34        13.83 o
  -1   3   8       1136.33       1065.48        65.81 o
   0   3   8       3558.35       3302.70        42.26 o
   1   3   8       4988.40       4032.63       516.28 o
   2   3   8       4862.78       4460.37        68.26 o
   3   3   8       3682.12       3619.15        75.27 o
   4   3   8       2964.03       2821.41        50.49 o
   5   3   8       1285.77       1260.82        43.91 o
   6   3   8       1259.61       1256.50        45.12 o
   7   3   8        225.47        264.00        29.21 o
   8   3   8         56.69         54.87        23.01 o
 -14   4   8        707.85        697.70        56.59 o
 -13   4   8        917.10        900.69        46.37 o
 -12   4   8        506.36        467.53        36.93 o
 -11   4   8        455.39        446.36        34.25 o
 -10   4   8         58.11         55.77        15.59 o
  -9   4   8        385.83        346.80        24.74 o
  -8   4   8        626.62        609.51        25.35 o
  -7   4   8       3358.85       3565.38        97.07 o
  -6   4   8       5168.38       5652.76       153.61 o
  -5   4   8       4316.57       4199.88        82.54 o
  -4   4   8       4990.65       4958.11       129.17 o
  -3   4   8       8932.33       9298.88       248.87 o
  -2   4   8       8841.56       8530.24       154.45 o
  -1   4   8       5912.71       5768.12        86.87 o
   0   4   8       7048.32       6804.19        73.43 o
   1   4   8        968.74        717.35       159.66 o
   2   4   8        895.38        928.44        32.68 o
   3   4   8         11.49         -4.44        12.77 o
   4   4   8         49.69         39.74        15.88 o
   5   4   8        410.30        385.05        33.99 o
   6   4   8       1001.44        994.67        43.10 o
   7   4   8        844.95        936.30        44.45 o
   8   4   8        645.31        633.33        43.97 o
 -14   5   8        195.06        199.09        37.61 o
 -13   5   8       1070.84       1048.39        49.82 o
 -12   5   8       1525.75       1576.14        55.53 o
 -11   5   8       1915.27       1900.84        57.79 o
 -10   5   8       3387.07       3344.82        61.24 o
  -9   5   8       3128.54       3241.17       106.09 o
  -8   5   8       4279.69       4598.60        99.29 o
  -7   5   8       4106.35       4190.96       121.18 o
  -6   5   8       3589.14       3799.64        87.80 o
  -5   5   8        682.47        657.68        21.28 o
  -4   5   8         27.39         18.85         9.18 o
  -3   5   8         64.28         27.46         9.89 o
  -2   5   8        703.75        622.03        19.79 o
  -1   5   8       3445.48       3398.15        47.60 o
   0   5   8       5933.62       5796.76        75.58 o
   1   5   8       3736.19       2753.40       660.54 o
   2   5   8       2241.58       2111.35        47.75 o
   3   5   8       1418.86       1505.97        43.32 o
   4   5   8       2045.94       2034.90        52.06 o
   5   5   8       1274.91       1371.45        53.22 o
   6   5   8        799.18        861.58        46.84 o
   7   5   8        341.51        319.85        37.70 o
 -14   6   8       1105.35       1101.68        55.16 o
 -13   6   8        491.19        519.13        42.18 o
 -12   6   8        323.33        281.27        31.95 o
 -11   6   8        157.79        137.85        24.77 o
 -10   6   8        107.39         94.43        18.26 o
  -9   6   8         58.19         78.64        16.56 o
  -8   6   8       1513.28       1551.56        41.31 o
  -7   6   8       1955.05       2085.96        50.70 o
  -6   6   8       3158.07       3290.62       115.79 o
  -5   6   8       2553.34       2613.36        84.08 o
  -4   6   8       4181.29       4454.20        99.87 o
  -3   6   8       9615.27       8925.22       564.92 o
  -2   6   8       7109.80       7004.79       131.63 o
  -1   6   8       4035.22       3934.18        52.59 o
   0   6   8       2020.01       1994.47        35.77 o
   1   6   8       1219.71        944.94       195.74 o
   2   6   8          4.93          7.10        14.78 o
   3   6   8          5.76         10.62        15.01 o
   4   6   8         96.24        105.00        20.84 o
   5   6   8        412.42        450.76        38.99 o
   6   6   8        545.48        549.91        44.62 o
   7   6   8        484.33        512.30        45.07 o
 -14   7   8        342.78        384.27        40.44 o
 -13   7   8        920.47        857.27        47.67 o
 -12   7   8       1522.26       1461.15        56.71 o
 -11   7   8       2222.82       2201.97        63.66 o
 -10   7   8       3728.29       3505.78        76.25 o
  -9   7   8       4561.31       4546.94        71.77 o
  -8   7   8       4552.29       4514.09       117.29 o
  -7   7   8       2539.70       2480.29        61.31 o
  -6   7   8       2250.66       2189.76        66.10 o
  -5   7   8        340.43        305.87        20.91 o
  -4   7   8         42.99         51.31        11.50 o
  -3   7   8        219.64        222.26        16.13 o
  -2   7   8       1139.82       1131.00        42.40 o
  -1   7   8        774.48        781.42        27.18 o
   0   7   8       2589.13       2754.37        57.56 o
   1   7   8       2341.26       2384.15        52.95 o
   2   7   8       3072.21       3123.80        56.32 o
   3   7   8       1856.96       1924.15        52.70 o
   4   7   8       1282.23       1287.99        46.11 o
   5   7   8        965.02        967.03        50.85 o
   6   7   8        245.73        252.63        34.84 o
 -14   8   8        634.41        575.49        94.40 o
 -13   8   8        723.40        734.90        49.36 o
 -12   8   8        375.97        418.23        38.73 o
 -11   8   8         48.49         57.27        22.09 o
 -10   8   8        179.37        216.35        28.02 o
  -9   8   8        307.15        318.35        26.91 o
  -8   8   8        256.61        258.53        24.30 o
  -7   8   8       2490.29       2468.90        73.71 o
  -6   8   8       3549.65       3497.33       151.36 o
  -5   8   8       5413.30       5402.01       137.68 o
  -4   8   8       7511.53       7488.85       177.76 o
  -3   8   8       4181.44       4023.62       100.31 o
  -2   8   8       2241.40       2137.58        61.11 o
  -1   8   8       2302.48       2254.51        60.32 o
   0   8   8        572.91        588.04        31.89 o
   1   8   8        406.97        376.38        25.61 o
   2   8   8         25.85         26.13        16.15 o
   3   8   8          4.34          4.14        15.81 o
   4   8   8        273.48        297.04        30.81 o
   5   8   8        387.13        415.15        40.55 o
 -13   9   8       1202.67       1214.30        57.23 o
 -12   9   8       1411.52       1462.51        58.95 o
 -11   9   8       2877.54       2827.40        75.66 o
 -10   9   8       3690.43       3758.49        82.34 o
  -9   9   8       1262.44       1275.59        43.68 o
  -8   9   8       2457.66       2459.95        72.81 o
  -7   9   8       2094.79       2065.89        62.01 o
  -6   9   8       1034.86       1096.31        49.36 o
  -5   9   8        316.37        363.87        24.24 o
  -4   9   8        129.01        153.56        22.92 o
  -3   9   8        320.93        321.20        25.57 o
  -2   9   8       1737.09       1837.45        70.70 o
  -1   9   8        317.57        336.44        31.06 o
   0   9   8       1950.26       1971.45        59.25 o
   1   9   8       2612.28       2506.35       130.64 o
   2   9   8       1480.38       1574.90        46.02 o
   3   9   8       1295.29       1280.95        44.26 o
   4   9   8        456.27        457.93        33.85 o
 -13  10   8        358.47        382.62        47.77 o
 -12  10   8        174.69        205.48        33.06 o
 -11  10   8         44.90         38.95        23.04 o
 -10  10   8         72.77         57.13        23.20 o
  -9  10   8        239.21        204.26        25.32 o
  -8  10   8       1319.95       1285.15        44.56 o
  -7  10   8       2300.42       2327.42        70.15 o
  -6  10   8       2647.70       2584.58        66.63 o
  -5  10   8       4967.18       4730.83       105.29 o
  -4  10   8       3393.06       3222.58       103.55 o
  -3  10   8       2558.47       2449.16        71.66 o
  -2  10   8       1031.65       1042.16        39.67 o
  -1  10   8       1545.60       1557.34        78.36 o
   0  10   8        937.81        895.35        45.72 o
   1  10   8         37.76         40.76        22.88 o
   2  10   8          1.25          7.74        22.25 o
   3  10   8        147.45        209.75        33.28 o
 -12  11   8       1713.57       1777.84        67.49 o
 -11  11   8       1421.48       1502.92        61.51 o
 -10  11   8       1843.58       1913.18        71.69 o
  -9  11   8       1999.76       2049.21        57.40 o
  -8  11   8       1756.35       1814.99        90.69 o
  -7  11   8        693.65        700.21        41.60 o
  -6  11   8         96.08        107.14        23.94 o
  -5  11   8        102.13        103.51        23.86 o
  -4  11   8          4.55         16.72        19.11 o
  -3  11   8        301.67        339.89        33.51 o
  -2  11   8        539.60        548.53        40.02 o
  -1  11   8       1462.91       1356.51        54.29 o
   0  11   8       1092.22       1017.34        50.81 o
   1  11   8        766.97        833.00        49.33 o
   2  11   8        640.16        604.00        47.81 o
 -11  12   8         17.53         44.43        26.27 o
 -10  12   8         89.87         52.19        25.92 o
  -9  12   8        348.38        318.03        35.72 o
  -8  12   8        800.60        805.08        46.81 o
  -7  12   8       1780.93       1701.85        61.13 o
  -6  12   8       1703.97       1701.10        60.40 o
  -5  12   8       1736.87       1680.49        60.02 o
  -4  12   8       1939.64       1872.85        62.43 o
  -3  12   8       1653.54       1548.82        90.76 o
  -2  12   8       1207.84       1188.23        62.53 o
  -1  12   8        338.10        336.49        37.04 o
   0  12   8        108.61        120.82        29.05 o
   1  12   8          9.22          6.14        23.83 o
 -10  13   8       1280.98       1300.97        86.16 o
  -9  13   8       1234.69       1348.13        70.70 o
  -8  13   8        910.39        905.55        51.50 o
  -7  13   8        284.81        337.82        37.01 o
  -6  13   8        242.38        282.93        34.67 o
  -5  13   8         43.82         42.61        25.05 o
  -4  13   8        106.85         83.81        27.13 o
  -3  13   8        187.70        202.20        32.50 o
  -2  13   8        197.26        199.63        38.00 o
  -1  13   8        263.15        263.26        42.47 o
  -8  14   8        572.47        552.42        53.85 o
  -7  14   8        943.49        935.11        54.31 o
  -6  14   8       1245.64       1247.10        58.71 o
  -5  14   8       1138.91       1206.55        58.31 o
  -4  14   8       1335.04       1429.06        62.31 o
  -3  14   8        873.75        932.35       110.71 o
   0 -15   9       1366.22       1326.65        84.77 o
   1 -15   9       1662.50       1742.25        92.31 o
  -3 -14   9        551.61        559.46        42.66 o
  -2 -14   9        213.65        191.04        32.84 o
  -1 -14   9         35.64         23.92        24.29 o
   0 -14   9          5.31         13.68        23.16 o
   1 -14   9         33.46         32.90        23.57 o
   2 -14   9        349.13        313.32        47.76 o
   3 -14   9        352.36        314.46        54.58 o
   4 -14   9        796.84        761.90        59.12 o
  -5 -13   9        169.21        172.88        29.63 o
  -4 -13   9        658.77        707.09        44.46 o
  -3 -13   9        940.89        979.64        51.67 o
  -2 -13   9       1062.73       1032.03        51.31 o
  -1 -13   9       1225.73       1355.86        56.88 o
   0 -13   9       1514.16       1584.01        59.97 o
   1 -13   9       1533.02       1567.17        58.50 o
   2 -13   9        919.37       1027.01        50.74 o
   3 -13   9        770.95        809.61        46.22 o
   4 -13   9        350.81        375.16        44.65 o
   5 -13   9        136.88        145.47        34.88 o
   6 -13   9         22.50         25.56        36.31 o
  -7 -12   9        461.61        479.17        98.22 o
  -6 -12   9        965.95        972.98        47.55 o
  -5 -12   9       1179.07       1129.39        48.87 o
  -4 -12   9       1276.29       1285.63        56.26 o
  -3 -12   9        978.90        974.95        49.44 o
  -2 -12   9        188.91        193.21        29.35 o
  -1 -12   9         23.19         13.46        20.60 o
   0 -12   9         27.99         37.29        21.44 o
   1 -12   9        297.02        315.43        29.50 o
   2 -12   9        575.44        545.35        35.99 o
   3 -12   9       2206.18       2183.55        65.34 o
   4 -12   9       1698.53       1680.61        69.76 o
   5 -12   9       1059.76       1014.49        58.56 o
   6 -12   9       1193.34       1210.28        82.02 o
   7 -12   9        715.54        818.58       113.36 o
  -8 -11   9         86.68         78.03        25.80 o
  -7 -11   9          6.01          1.68        21.14 o
  -6 -11   9        175.68        208.79        28.76 o
  -5 -11   9        189.71        203.57        30.07 o
  -4 -11   9        774.63        768.31        43.49 o
  -3 -11   9        764.81        742.33        43.08 o
  -2 -11   9       1727.34       1837.54        52.64 o
  -1 -11   9       1693.25       1653.47        44.41 o
   0 -11   9        550.06        543.19        33.57 o
   1 -11   9       1522.14       1568.99        47.96 o
   2 -11   9       1681.34       1705.48        49.83 o
   3 -11   9       1147.25       1196.49        49.32 o
   4 -11   9        904.68        899.64        44.65 o
   5 -11   9        203.26        243.01        37.13 o
   6 -11   9          8.28        -12.52        30.15 o
   7 -11   9         53.48         51.04        39.55 o
  -9 -10   9        736.08        758.52        53.37 o
  -8 -10   9        817.39        812.70        43.74 o
  -7 -10   9       1910.34       1889.23        58.20 o
  -6 -10   9       2014.51       1999.47        52.14 o
  -5 -10   9        855.12        869.10        44.35 o
  -4 -10   9        961.03        946.39        39.99 o
  -3 -10   9        955.02        830.86        37.18 o
  -2 -10   9        792.31        838.15        33.04 o
  -1 -10   9         35.13         49.36        15.61 o
   0 -10   9         58.60         81.95        16.51 o
   1 -10   9       2272.01       2191.75        52.01 o
   2 -10   9        894.75        909.97        33.36 o
   3 -10   9        704.17        715.74        39.76 o
   4 -10   9       1759.72       1766.54        56.89 o
   5 -10   9       1318.95       1371.33        52.19 o
   6 -10   9       1700.04       1594.46        85.82 o
   7 -10   9       1256.15       1248.86       119.07 o
   8 -10   9        890.73        901.41        73.92 o
 -10  -9   9        323.25        365.53        36.11 o
  -9  -9   9        294.89        319.59        33.09 o
  -8  -9   9        196.48        199.62        25.16 o
  -7  -9   9          3.05        -15.97        15.97 o
  -6  -9   9        245.73        241.34        26.62 o
  -5  -9   9        322.68        331.55        28.25 o
  -4  -9   9        388.19        383.90        26.01 o
  -3  -9   9        342.90        357.12        25.01 o
  -2  -9   9       3329.77       3124.02        84.72 o
  -1  -9   9       3569.02       3417.19        88.98 o
   0  -9   9       2203.92       2228.24        46.29 o
   1  -9   9       2038.56       2008.81        47.64 o
   2  -9   9        653.44        507.18       118.27 o
   3  -9   9       1019.81        972.83        41.67 o
   4  -9   9        656.02        701.85        38.59 o
   5  -9   9        300.10        310.05        31.31 o
   6  -9   9         81.25         55.33        32.12 o
   7  -9   9        232.12        199.14        44.70 o
   8  -9   9        235.85        168.33        45.34 o
 -10  -8   9        345.93        340.39        33.00 o
  -9  -8   9       1481.94       1502.22        47.66 o
  -8  -8   9       1650.00       1711.10        47.73 o
  -7  -8   9       2211.64       2353.34        58.21 o
  -6  -8   9       3269.35       3218.35        77.86 o
  -5  -8   9       1309.75       1212.12        37.18 o
  -4  -8   9       1402.90       1386.27        56.83 o
  -3  -8   9        646.09        659.72        28.14 o
  -2  -8   9        216.10        253.87        21.25 o
  -1  -8   9        122.59        129.10        17.23 o
   0  -8   9         85.41        104.96        15.81 o
   1  -8   9         62.57         69.79        14.58 o
   2  -8   9       1211.58       1232.10        34.48 o
   3  -8   9       1247.27       1232.25        45.19 o
   4  -8   9       1772.96       1816.70        54.19 o
   5  -8   9       2791.09       2626.68        77.05 o
   6  -8   9       1786.51       1862.71        69.04 o
   7  -8   9       1537.59       1519.84       132.37 o
   8  -8   9        770.35        733.73       104.49 o
   9  -8   9        432.32        474.51        63.06 o
 -11  -7   9        593.13        649.55        41.58 o
 -10  -7   9        174.88        172.39        23.00 o
  -9  -7   9         25.34         34.04        17.19 o
  -8  -7   9         64.35         70.45        17.96 o
  -7  -7   9        443.08        416.12        30.02 o
  -6  -7   9        226.75        218.36        20.43 o
  -5  -7   9        173.38        175.64        18.82 o
  -4  -7   9       1415.30       1282.62        42.53 o
  -3  -7   9       5109.93       5005.32       164.15 o
  -2  -7   9       1861.16       1755.39        66.53 o
  -1  -7   9       4405.49       4430.15       146.83 o
   0  -7   9       4283.37       4392.95       107.58 o
   1  -7   9       4976.95       5066.55       101.19 o
   2  -7   9       1527.91       1593.19        36.78 o
   3  -7   9       1017.43       1008.30        40.03 o
   4  -7   9        280.53        158.77        97.27 o
   5  -7   9         10.88         16.28        17.11 o
   6  -7   9         54.49         49.41        20.08 o
   7  -7   9         85.89         68.19        26.36 o
   8  -7   9        269.08        245.62        47.80 o
   9  -7   9        641.53        602.26       127.48 o
 -12  -6   9          8.40         11.60        34.82 o
 -11  -6   9        479.67        473.62        32.32 o
 -10  -6   9        863.44        936.92        34.17 o
  -9  -6   9       1117.21       1198.43        39.03 o
  -8  -6   9       1872.14       1863.15        66.49 o
  -7  -6   9       3482.70       3376.79        91.36 o
  -6  -6   9       2629.84       2555.55        79.96 o
  -5  -6   9       2970.65       2979.81       119.54 o
  -4  -6   9       1302.65       1337.92        36.80 o
  -3  -6   9       1835.90       2057.44        79.35 o
  -2  -6   9        307.69        300.34        20.34 o
  -1  -6   9          9.13         13.93        10.84 o
   0  -6   9        168.00        171.04        16.80 o
   1  -6   9        437.42        459.90        23.29 o
   2  -6   9        275.29        273.02        19.46 o
   3  -6   9       2231.83       2230.08        52.50 o
   4  -6   9       4201.72       4227.59        64.21 o
   5  -6   9       1513.88       1543.33        49.32 o
   6  -6   9       2000.55       2033.15        58.57 o
   7  -6   9       1766.44       1632.36        55.92 o
   8  -6   9       1022.32       1030.23        65.40 o
   9  -6   9        401.82        449.25        59.64 o
 -11  -5   9        906.31        978.41        38.05 o
 -10  -5   9        640.50        640.03        27.02 o
  -9  -5   9        301.73        309.99        19.52 o
  -8  -5   9          6.31          4.86        11.99 o
  -7  -5   9         51.90         51.80        13.21 o
  -6  -5   9        118.51        109.03        14.54 o
  -5  -5   9       1472.88       1380.23        56.24 o
  -4  -5   9       2804.92       2807.61       123.96 o
  -3  -5   9       4933.46       4633.77       147.46 o
  -2  -5   9       3866.45       3890.71       119.80 o
  -1  -5   9       7199.59       7034.65       240.27 o
   0  -5   9       7276.83       6801.18       196.24 o
   1  -5   9       6029.98       5738.46        96.45 o
   2  -5   9       5177.99       4937.36        55.75 o
   3  -5   9        453.38        439.62        25.35 o
   4  -5   9        739.38        740.86        35.01 o
   5  -5   9         59.00         61.82        16.43 o
   6  -5   9         15.38          6.73        15.18 o
   7  -5   9        130.88        136.48        22.33 o
   8  -5   9        484.01        455.85        34.89 o
   9  -5   9        443.51        461.66        48.82 o
 -11  -4   9        457.59        538.36        31.83 o
 -10  -4   9       1073.35       1119.19        28.37 o
  -9  -4   9       1264.49       1249.73        37.91 o
  -8  -4   9       2124.42       2093.49        81.26 o
  -7  -4   9       3976.98       3761.69       150.62 o
  -6  -4   9       2586.80       1979.51       399.20 o
  -5  -4   9       3622.69       2693.33       538.18 o
  -4  -4   9       2254.94       2445.30        90.09 o
  -3  -4   9       1005.08       1015.39        28.29 o
  -2  -4   9        355.25        300.67        18.66 o
  -1  -4   9          1.35          1.17         9.25 o
   0  -4   9        633.76        552.80        20.18 o
   1  -4   9       2384.34       2116.74        41.71 o
   2  -4   9       2011.70       1950.70        32.26 o
   3  -4   9       1540.96       1475.87        30.91 o
   4  -4   9       3161.49       3128.60        57.28 o
   5  -4   9       2315.42       2180.60        49.55 o
   6  -4   9       2739.96       2604.17        56.83 o
   7  -4   9       1769.99       1761.86        59.14 o
   8  -4   9        910.71        990.13        46.31 o
   9  -4   9        305.45        357.04        38.22 o
 -11  -3   9       1116.83       1139.71        37.54 o
 -10  -3   9        554.14        486.04        48.78 o
  -9  -3   9       1089.07       1135.03        37.83 o
  -8  -3   9        641.45        672.25        25.54 o
  -7  -3   9        337.22        337.20        18.54 o
  -6  -3   9       1947.26       1889.71        67.31 o
  -5  -3   9       1781.36       1781.84        67.43 o
  -4  -3   9       2634.14       2487.37        84.56 o
  -3  -3   9       2232.63       2203.20        68.80 o
  -2  -3   9       6692.20       6441.04       172.34 o
  -1  -3   9       6145.19       5849.58       111.08 o
   0  -3   9       9791.43       9361.56       192.03 o
   1  -3   9       5789.03       5837.36        75.50 o
   2  -3   9       4316.55       4437.38        49.39 o
   3  -3   9       1664.67       1772.68        32.11 o
   4  -3   9        119.53        122.14        17.61 o
   5  -3   9        108.29         96.81        17.96 o
   6  -3   9         82.00         86.80        18.98 o
   7  -3   9        213.79        176.96        24.24 o
   8  -3   9        446.73        437.89        34.73 o
   9  -3   9        514.79        561.03        35.99 o
 -13  -2   9         73.07         83.58        37.59 o
 -12  -2   9        476.10        491.53        34.25 o
 -11  -2   9        842.41        911.57        30.40 o
 -10  -2   9       1672.83       1803.85        43.43 o
  -9  -2   9       3679.19       3794.66       120.19 o
  -8  -2   9        898.18        976.71        36.83 o
  -7  -2   9       2982.18       3318.77        86.06 o
  -6  -2   9       7904.16       8276.48       227.06 o
  -5  -2   9        832.59        921.74        26.07 o
  -4  -2   9       5021.87       5090.46       175.19 o
  -3  -2   9       1034.57       1029.58        30.20 o
  -2  -2   9        246.92        277.36        14.89 o
  -1  -2   9        161.29        155.04        12.17 o
   0  -2   9       1058.89       1009.16        22.49 o
   1  -2   9       2553.33       2503.21        35.58 o
   2  -2   9       5430.85       5752.37        53.58 o
   3  -2   9       2807.46       2723.66        43.22 o
   4  -2   9       2820.12       2820.31        52.69 o
   5  -2   9       1871.07       1845.39        62.22 o
   6  -2   9       2369.34       2470.14        54.87 o
   7  -2   9       1790.67       1817.71        54.11 o
   8  -2   9        830.18        854.38        38.03 o
   9  -2   9        504.01        565.87        39.92 o
 -14  -1   9        722.38        830.70        50.23 o
 -13  -1   9        666.54        757.60        46.83 o
 -12  -1   9       1110.04       1160.39        39.88 o
 -11  -1   9       1686.04       1690.21        50.19 o
 -10  -1   9       2227.51       2112.34        45.58 o
  -9  -1   9        131.45        121.45        14.77 o
  -8  -1   9          4.43         -1.76         8.97 o
  -7  -1   9         94.43        103.18        10.03 o
  -6  -1   9        121.14        160.23        10.41 o
  -5  -1   9       1941.39       2141.97        68.44 o
  -4  -1   9       4856.01       5274.45       192.17 o
  -3  -1   9       5291.97       5508.85       197.39 o
  -2  -1   9       9803.65       9047.93       265.85 o
  -1  -1   9       6461.18       5909.48       136.70 o
   0  -1   9       2070.33       1781.03       136.60 o
   1  -1   9       4527.40       4517.62        40.59 o
   2  -1   9       1291.94       1361.82        26.64 o
   3  -1   9       1941.03       1926.27        34.45 o
   4  -1   9        277.41        267.69        20.18 o
   5  -1   9         54.17         43.46        14.27 o
   6  -1   9         67.81         55.28        15.97 o
   7  -1   9        182.70        183.22        22.01 o
   8  -1   9        377.46        386.77        33.13 o
   9  -1   9        605.63        581.05        41.19 o
 -14   0   9         28.62         34.97        25.22 o
 -13   0   9        177.82        170.23        29.53 o
 -12   0   9        213.34        191.69        28.29 o
 -11   0   9       1905.00       1793.95        63.52 o
 -10   0   9       2514.40       2557.25        71.61 o
  -9   0   9       2954.26       2904.79        89.81 o
  -8   0   9       5382.54       5492.79       168.73 o
  -7   0   9       3720.67       3547.11       103.24 o
  -6   0   9       2273.10       1806.08       241.67 o
  -5   0   9       6063.90       5994.05       125.20 o
  -4   0   9       7595.67       7556.12       295.43 o
  -3   0   9       1087.74       1155.94        43.25 o
  -2   0   9        221.79        228.58        14.81 o
  -1   0   9          5.78          3.87         6.42 o
   0   0   9         85.15         79.52         9.28 o
   1   0   9       1886.63       1955.25        26.37 o
   2   0   9       1625.51       1677.24        30.94 o
   3   0   9       4381.91       4458.37        51.44 o
   4   0   9       5720.07       5828.43       106.76 o
   5   0   9       2034.07       2070.00        58.20 o
   6   0   9       1339.83       1425.35        41.47 o
   7   0   9       1063.46       1156.98        44.97 o
   8   0   9        579.44        557.91        38.86 o
   9   0   9        246.94        270.18        32.38 o
 -14   1   9       1489.83       1565.17        71.87 o
 -13   1   9        990.44       1052.38        53.34 o
 -12   1   9        834.81        891.74        39.35 o
 -11   1   9       1539.90       1589.40        58.69 o
 -10   1   9        235.44        236.42        20.90 o
  -9   1   9        230.75        235.39        19.77 o
  -8   1   9         42.98         51.35        11.27 o
  -7   1   9        233.50        259.18        16.42 o
  -6   1   9       2382.92       2452.74        57.99 o
  -5   1   9       2052.87       1635.70       208.07 o
  -4   1   9       3089.10       3336.72        90.92 o
  -3   1   9      17084.01      17993.31       708.17 o
  -2   1   9       4124.82       4050.94       136.36 o
  -1   1   9       8441.45       8014.15       197.21 o
   0   1   9       1861.96       1748.51        29.10 o
   1   1   9       2093.88       1935.80        86.28 o
   2   1   9       2977.48       2942.43        40.89 o
   3   1   9        360.78        341.54        19.75 o
   4   1   9        431.01        430.83        35.40 o
   5   1   9          1.79         10.06         9.96 o
   6   1   9        101.69         86.26        19.97 o
   7   1   9        163.57        177.40        25.76 o
   8   1   9        301.66        319.61        32.91 o
 -14   2   9         47.01         49.48        30.72 o
 -13   2   9        335.86        381.93        36.85 o
 -12   2   9        449.23        507.11        34.02 o
 -11   2   9       1067.15       1076.81        39.49 o
 -10   2   9       2296.23       2121.10        48.30 o
  -9   2   9       4180.79       4034.45       107.16 o
  -8   2   9       4413.70       4401.94        91.23 o
  -7   2   9       7693.04       7685.55       169.39 o
  -6   2   9       5682.20       5844.57       146.73 o
  -5   2   9       1107.72        977.24        25.62 o
  -4   2   9       1141.92       1175.83        40.95 o
  -3   2   9       2531.39       2760.00       111.24 o
  -2   2   9       1653.82       1651.58        39.50 o
  -1   2   9         68.62         61.82         9.82 o
   0   2   9       1029.22       1075.70        26.65 o
   1   2   9       2176.04       1620.04       311.88 o
   2   2   9       2901.76       2569.85       197.23 o
   3   2   9       2231.02       2226.57        39.14 o
   4   2   9       4185.84       4117.94        67.58 o
   5   2   9       1391.25       1433.81        59.95 o
   6   2   9       1447.06       1579.27        50.33 o
   7   2   9        970.90       1002.55        44.46 o
   8   2   9        144.09        120.32        26.51 o
 -14   3   9        821.56        871.25        59.15 o
 -13   3   9       1502.55       1618.92        53.06 o
 -12   3   9        919.74        940.82        40.18 o
 -11   3   9        573.85        618.67        33.16 o
 -10   3   9        111.91        134.75        17.49 o
  -9   3   9        132.93        144.30        17.08 o
  -8   3   9         44.80         80.63        14.25 o
  -7   3   9        854.47        856.78        27.60 o
  -6   3   9       1902.78       1883.55        47.50 o
  -5   3   9       2609.30       2785.80        81.94 o
  -4   3   9       6968.19       6871.15       212.32 o
  -3   3   9       5244.94       4982.54       139.74 o
  -2   3   9       7446.84       7164.20       218.87 o
  -1   3   9       7982.68       7886.85       130.59 o
   0   3   9       8117.84       7432.27       333.64 o
   1   3   9       1238.76       1140.96        99.97 o
   2   3   9        997.32        965.88        30.20 o
   3   3   9        674.97        667.30        30.80 o
   4   3   9         51.99         41.23        16.18 o
   5   3   9         82.92         76.10        19.32 o
   6   3   9        119.33        126.11        23.60 o
   7   3   9        570.59        658.67        42.47 o
   8   3   9        475.07        494.62        44.59 o
 -14   4   9         17.94         18.26        24.14 o
 -13   4   9        265.36        301.46        34.00 o
 -12   4   9        925.50        882.28        39.49 o
 -11   4   9       1711.62       1778.01        50.02 o
 -10   4   9       2052.36       2179.71        53.65 o
  -9   4   9       3447.53       3514.36        68.43 o
  -8   4   9       7439.75       7414.29       150.99 o
  -7   4   9       2798.79       2739.11        74.53 o
  -6   4   9       6056.63       6136.52       146.93 o
  -5   4   9       2975.00       3150.44        80.72 o
  -4   4   9       1902.82       1978.91        57.29 o
  -3   4   9        453.49        426.99        20.17 o
  -2   4   9        130.74        117.10        13.67 o
  -1   4   9        644.62        641.64        21.27 o
   0   4   9       1840.03       1789.22        34.87 o
   1   4   9       1132.08       1026.91        32.61 o
   2   4   9       2304.20       2300.12        49.43 o
   3   4   9       1916.30       1980.84        48.51 o
   4   4   9       1815.77       1890.78        57.24 o
   5   4   9       2033.48       2140.17        64.32 o
   6   4   9        935.58        962.53        49.64 o
   7   4   9        678.74        722.74        51.15 o
 -14   5   9        796.66        804.45        48.88 o
 -13   5   9        840.39        781.00        45.29 o
 -12   5   9       1090.44       1041.44        47.22 o
 -11   5   9        867.16        790.85        41.63 o
 -10   5   9        227.50        241.51        21.82 o
  -9   5   9          1.26          1.51        11.90 o
  -8   5   9         62.68         63.05        14.63 o
  -7   5   9        711.63        710.65        27.04 o
  -6   5   9       2906.03       2948.93        81.48 o
  -5   5   9       2516.56       2692.19        65.11 o
  -4   5   9       6517.26       6322.64       148.24 o
  -3   5   9       4729.63       4452.24       230.02 o
  -2   5   9       5280.91       4992.68       100.68 o
  -1   5   9       3712.12       3731.90        72.29 o
   0   5   9       2219.94       2185.78        45.82 o
   1   5   9       3141.94       2926.65        54.40 o
   2   5   9       1062.91       1007.97        36.42 o
   3   5   9        270.69        255.93        25.23 o
   4   5   9         39.41         48.22        20.74 o
   5   5   9         96.79        107.88        25.71 o
   6   5   9        123.53        119.03        28.30 o
   7   5   9        200.87        238.79        49.32 o
 -14   6   9        156.23        132.47        29.76 o
 -13   6   9        643.72        643.84        46.20 o
 -12   6   9        512.01        570.03        41.68 o
 -11   6   9       1416.45       1401.75        52.32 o
 -10   6   9       3369.06       3460.76        95.38 o
  -9   6   9       2370.33       2416.37        69.39 o
  -8   6   9       4507.19       4457.70       120.34 o
  -7   6   9       5866.85       5957.85       124.09 o
  -6   6   9       3490.85       3583.42       129.53 o
  -5   6   9       1495.23       1622.87        37.63 o
  -4   6   9       1949.64       1865.75        64.08 o
  -3   6   9        264.52        242.94        18.67 o
  -2   6   9        235.28        228.41        20.97 o
  -1   6   9        339.16        346.53        24.17 o
   0   6   9        683.36        659.98        30.20 o
   1   6   9       1136.58       1066.90        36.89 o
   2   6   9       1403.46       1439.46        44.57 o
   3   6   9       2113.77       2129.40        54.52 o
   4   6   9       1622.46       1745.85        52.85 o
   5   6   9       1107.84       1114.07        52.97 o
   6   6   9        505.14        522.03        45.30 o
 -14   7   9       1338.50       1306.55        67.70 o
 -13   7   9        704.21        708.57        48.10 o
 -12   7   9        512.65        524.16        41.29 o
 -11   7   9        442.57        408.73        35.88 o
 -10   7   9        335.20        357.71        28.88 o
  -9   7   9         25.67         20.03        14.37 o
  -8   7   9       1706.54       1710.06        43.89 o
  -7   7   9       1057.80       1027.65        37.89 o
  -6   7   9       2782.73       2792.84        77.27 o
  -5   7   9       2936.26       2908.28        99.64 o
  -4   7   9       2948.20       2972.38        61.11 o
  -3   7   9       5430.16       5165.64       166.28 o
  -2   7   9       3975.02       3881.48        91.74 o
  -1   7   9       4224.90       4133.89        65.02 o
   0   7   9       1523.12       1490.12        49.63 o
   1   7   9       1211.57       1164.33        41.63 o
   2   7   9        521.86        501.27        33.18 o
   3   7   9        183.45        208.38        26.14 o
   4   7   9          2.91          6.00        18.11 o
   5   7   9        116.05         91.92        27.98 o
 -13   8   9        261.75        255.42        34.36 o
 -12   8   9        901.67        947.26        49.81 o
 -11   8   9       1830.73       1894.58        62.46 o
 -10   8   9       2043.22       2073.22        54.48 o
  -9   8   9       2426.83       2469.48        69.57 o
  -8   8   9       3104.48       3354.45        90.92 o
  -7   8   9       3284.29       3547.22       131.57 o
  -6   8   9       1514.40       1712.28        47.42 o
  -5   8   9       1365.33       1430.51        43.75 o
  -4   8   9        403.69        367.60        30.42 o
  -3   8   9          4.06          8.56         8.79 o
  -2   8   9         46.39         42.86        15.95 o
  -1   8   9        472.14        471.53        35.01 o
   0   8   9        905.58        884.42        42.48 o
   1   8   9       1605.95       1629.79        56.18 o
   2   8   9       1020.64       1043.08        48.40 o
   3   8   9        882.62        935.55        43.21 o
   4   8   9        841.20        832.58        43.45 o
   5   8   9        316.60        279.69        52.43 o
 -13   9   9        765.27        859.29        51.64 o
 -12   9   9        395.49        374.71        38.20 o
 -11   9   9        149.23        138.76        27.60 o
 -10   9   9        314.98        326.34        29.61 o
  -9   9   9         48.50         29.43        15.78 o
  -8   9   9         10.80         -2.71        13.75 o
  -7   9   9       1542.98       1555.87        43.45 o
  -6   9   9       2299.63       2343.27        77.81 o
  -5   9   9       2511.18       2495.02        84.52 o
  -4   9   9       2185.72       2140.63        59.18 o
  -3   9   9       3379.06       3337.60       101.71 o
  -2   9   9       2253.24       2261.83        92.09 o
  -1   9   9       2443.21       2485.80        70.69 o
   0   9   9       1758.89       1765.14        58.35 o
   1   9   9        505.66        592.33        42.74 o
   2   9   9        439.03        429.91        39.36 o
   3   9   9         30.17         31.01        23.50 o
   4   9   9          6.71         -6.21        34.06 o
 -12  10   9        799.53        797.32        50.05 o
 -11  10   9       1987.09       1897.30        79.20 o
 -10  10   9       1669.10       1706.85        67.93 o
  -9  10   9       1875.77       1942.09        77.37 o
  -8  10   9       2111.17       2215.70        73.57 o
  -7  10   9       1559.72       1656.49        52.43 o
  -6  10   9       1452.50       1411.26        52.24 o
  -5  10   9        223.89        194.51        26.83 o
  -4  10   9         13.25         13.82        18.81 o
  -3  10   9         18.42         21.57        19.51 o
  -2  10   9         27.04         36.89        20.42 o
  -1  10   9        172.10        201.47        29.17 o
   0  10   9        990.90        996.95        49.24 o
   1  10   9        676.74        664.71        46.65 o
   2  10   9        885.43        881.67        50.56 o
   3  10   9        545.19        499.86        51.82 o
 -12  11   9        386.37        434.67        60.13 o
 -11  11   9        220.61        220.71        34.10 o
 -10  11   9         12.12         16.50        19.90 o
  -9  11   9         27.10         31.61        18.00 o
  -8  11   9        132.08        101.31        24.64 o
  -7  11   9        602.29        601.09        41.04 o
  -6  11   9       1302.66       1185.92        51.18 o
  -5  11   9       1508.61       1536.69        56.15 o
  -4  11   9       2364.25       2321.21        67.50 o
  -3  11   9       1458.49       1456.02        57.12 o
  -2  11   9       1424.71       1335.68        67.63 o
  -1  11   9       1683.13       1766.46        62.89 o
   0  11   9        871.08        962.13        50.23 o
   1  11   9        400.90        423.25        42.22 o
   2  11   9        115.62        168.81        67.38 o
 -11  12   9        999.30        944.67        73.84 o
 -10  12   9       1342.79       1285.23        67.85 o
  -9  12   9       1341.12       1302.84        57.01 o
  -8  12   9       1423.78       1450.21        59.68 o
  -7  12   9        742.41        851.02        48.76 o
  -6  12   9        512.93        503.63        41.82 o
  -5  12   9        414.67        430.63        39.44 o
  -4  12   9         81.44         95.58        26.16 o
  -3  12   9         24.75         41.52        28.19 o
  -2  12   9        200.86        192.36        37.00 o
  -1  12   9        252.15        285.69        42.98 o
   0  12   9        238.68        248.87        36.08 o
  -9  13   9         45.43         58.67        26.31 o
  -8  13   9        330.90        327.84        38.41 o
  -7  13   9        466.91        469.89        43.46 o
  -6  13   9        673.35        764.12        48.51 o
  -5  13   9       1536.27       1585.23        62.80 o
  -4  13   9       1527.33       1546.46        68.22 o
  -3  13   9       1492.26       1491.87        72.84 o
  -2  13   9        897.61        914.24        73.84 o
  -3 -14  10        261.61        257.95        51.79 o
  -2 -14  10        582.31        610.21        48.74 o
  -1 -14  10        736.01        768.57        51.55 o
   0 -14  10       1202.20       1193.33        56.46 o
   1 -14  10       1305.49       1320.21        59.01 o
   2 -14  10        790.88        785.98        59.57 o
   3 -14  10        774.39        813.69        73.17 o
  -5 -13  10        957.69        923.33        62.79 o
  -4 -13  10        931.67        900.30        51.78 o
  -3 -13  10       1112.60       1159.74        57.94 o
  -2 -13  10        670.86        809.19        50.80 o
  -1 -13  10        509.18        531.98        43.57 o
   0 -13  10        157.65        172.71        30.23 o
   1 -13  10         43.34         62.09        24.68 o
   2 -13  10          1.29         12.52        22.43 o
   3 -13  10         76.87         40.06        23.76 o
   4 -13  10        388.16        341.55        43.91 o
   5 -13  10        780.84        832.72        93.22 o
  -6 -12  10        111.56        140.99        28.32 o
  -5 -12  10         26.53         21.74        23.10 o
  -4 -12  10        188.12        202.19        31.91 o
  -3 -12  10        380.25        384.57        38.19 o
  -2 -12  10       1033.95        949.76        50.64 o
  -1 -12  10        773.20        777.70        45.42 o
   0 -12  10       1464.61       1507.76        50.15 o
   1 -12  10       1677.39       1614.22        51.86 o
   2 -12  10       1725.50       1714.77        60.81 o
   3 -12  10       1099.93       1104.27        51.80 o
   4 -12  10        653.94        613.98        52.53 o
   5 -12  10        472.01        444.40        47.65 o
   6 -12  10         98.40        106.89        41.14 o
  -8 -11  10        492.36        536.87        53.62 o
  -7 -11  10        745.76        733.71        44.80 o
  -6 -11  10       1021.35       1064.11        47.39 o
  -5 -11  10       1634.91       1605.51        57.35 o
  -4 -11  10       1318.06       1350.42        49.17 o
  -3 -11  10       1220.98       1266.90        47.07 o
  -2 -11  10       1582.04       1570.22        50.20 o
  -1 -11  10        654.60        634.15        33.19 o
   0 -11  10        123.27        148.69        21.04 o
   1 -11  10          7.29         -3.89        14.94 o
   2 -11  10        129.41        116.34        24.67 o
   3 -11  10        430.37        405.40        36.28 o
   4 -11  10        576.41        565.99        42.36 o
   5 -11  10        697.07        723.54        56.30 o
   6 -11  10        770.44        870.74        72.41 o
  -9 -10  10        747.59        815.82        47.08 o
  -8 -10  10        911.31        994.89        47.10 o
  -7 -10  10        190.56        247.46        27.64 o
  -6 -10  10         12.64          9.50        18.51 o
  -5 -10  10          8.09          3.04        17.20 o
  -4 -10  10        362.84        379.92        31.22 o
  -3 -10  10        396.15        379.17        27.34 o
  -2 -10  10        958.88        949.10        36.04 o
  -1 -10  10       1815.68       1833.47        45.85 o
   0 -10  10       1891.37       1854.95        46.04 o
   1 -10  10       2065.63       2033.44        65.76 o
   2 -10  10       1994.41       1942.16        59.64 o
   3 -10  10       2074.70       2080.21        62.23 o
   4 -10  10       1185.48       1278.65        51.22 o
   5 -10  10        802.46        787.06        52.68 o
   6 -10  10        112.51        141.29        41.17 o
   7 -10  10          1.53         33.75        34.73 o
 -10  -9  10        337.84        314.04        43.90 o
  -9  -9  10        397.19        440.63        34.23 o
  -8  -9  10        485.16        512.90        34.49 o
  -7  -9  10       1633.53       1642.16        53.20 o
  -6  -9  10       1607.36       1638.37        50.98 o
  -5  -9  10       1488.48       1567.39        49.09 o
  -4  -9  10       1819.88       1787.05        49.96 o
  -3  -9  10       4856.25       4778.08       165.45 o
  -2  -9  10       1218.85       1206.15        39.74 o
  -1  -9  10        258.80        277.70        23.45 o
   0  -9  10        297.99        308.02        23.56 o
   1  -9  10       1140.16       1177.82        36.42 o
   2  -9  10        229.54        201.18        19.52 o
   3  -9  10        193.69        169.25        25.95 o
   4  -9  10       1100.75       1081.78        53.86 o
   5  -9  10       1571.59       1608.85        79.84 o
   6  -9  10       1381.70       1279.43        79.77 o
   7  -9  10        939.65        938.27        73.63 o
 -10  -8  10       1158.51       1280.76        46.96 o
  -9  -8  10        725.54        761.07        37.15 o
  -8  -8  10        475.28        466.29        31.69 o
  -7  -8  10        812.39        787.87        37.83 o
  -6  -8  10          0.47         -1.79        15.27 o
  -5  -8  10         62.85         58.95        15.82 o
  -4  -8  10         80.53         88.54        16.73 o
  -3  -8  10       1139.81       1154.02        41.36 o
  -2  -8  10       1069.98       1165.01        38.27 o
  -1  -8  10       4039.70       4015.61        71.99 o
   0  -8  10       2508.28       2549.51        63.17 o
   1  -8  10       2144.67       2121.46        58.28 o
   2  -8  10       1428.70       1457.87        58.76 o
   3  -8  10       1899.41       1887.94        55.68 o
   4  -8  10       1595.56       1593.57        53.27 o
   5  -8  10        490.39        505.54        45.21 o
   6  -8  10         88.01         91.94        28.87 o
   7  -8  10          1.25         -0.67        31.27 o
   8  -8  10         18.86          6.14        33.24 o
 -11  -7  10         67.40         87.01        28.34 o
 -10  -7  10        285.50        303.12        26.04 o
  -9  -7  10       1420.65       1489.73        45.34 o
  -8  -7  10       1288.79       1361.24        46.42 o
  -7  -7  10       2255.95       2247.64       103.28 o
  -6  -7  10       3863.50       3858.38       152.54 o
  -5  -7  10       5379.48       5351.50       234.61 o
  -4  -7  10       2603.75       2700.65       128.24 o
  -3  -7  10       1017.01        878.99        38.99 o
  -2  -7  10       1631.51       1605.52        47.51 o
  -1  -7  10        404.69        389.78        24.07 o
   0  -7  10        554.97        537.54        26.19 o
   1  -7  10          1.94          4.91        12.00 o
   2  -7  10       1505.63       1503.42        45.31 o
   3  -7  10       1144.25       1166.96        44.82 o
   4  -7  10       1882.75       1803.00        65.09 o
   5  -7  10       1172.48       1137.59        66.09 o
   6  -7  10       1380.00       1340.02        65.33 o
   7  -7  10       1347.09       1387.31        87.99 o
   8  -7  10       1003.22       1063.31       106.32 o
 -11  -6  10       1147.65       1307.87        56.38 o
 -10  -6  10        511.34        543.21        28.14 o
  -9  -6  10        602.27        601.96        29.70 o
  -8  -6  10       1118.55       1064.78        53.29 o
  -7  -6  10        327.76        322.16        22.43 o
  -6  -6  10          3.52          2.12        11.47 o
  -5  -6  10          7.77         14.99        11.73 o
  -4  -6  10        859.73        894.84        30.52 o
  -3  -6  10       2450.44       2580.94        96.78 o
  -2  -6  10       1547.64       1534.15        53.49 o
  -1  -6  10       2445.92       2230.21        68.44 o
   0  -6  10       6281.18       6111.76       122.92 o
   1  -6  10       2928.47       2884.12        53.59 o
   2  -6  10       1387.71       1442.70        39.98 o
   3  -6  10       1373.28       1272.82       139.04 o
   4  -6  10        380.72        394.86        38.62 o
   5  -6  10        454.94        475.60        42.12 o
   6  -6  10        303.36        335.03        38.96 o
   7  -6  10          0.19         21.35        24.60 o
   8  -6  10        102.55         76.80        38.08 o
 -11  -5  10        208.60        261.84        25.98 o
 -10  -5  10        882.16        892.50        36.43 o
  -9  -5  10       1137.16       1140.18        42.76 o
  -8  -5  10       2956.58       2999.55       119.35 o
  -7  -5  10       5577.44       5542.17       211.41 o
  -6  -5  10       4871.57       4737.59       211.81 o
  -5  -5  10       3778.26       3547.36       170.21 o
  -4  -5  10       5094.62       4436.65       194.42 o
  -3  -5  10       1167.99       1047.19        31.25 o
  -2  -5  10       1125.21       1191.27        49.66 o
  -1  -5  10       1003.43        953.74        31.91 o
   0  -5  10         18.69         24.59        13.08 o
   1  -5  10         12.54          1.43        12.24 o
   2  -5  10        239.78        140.45        38.13 o
   3  -5  10        894.76        881.54        37.21 o
   4  -5  10       2314.27       2302.99        70.60 o
   5  -5  10       1169.79       1204.77        55.53 o
   6  -5  10       1359.23       1457.12        62.94 o
   7  -5  10       1461.06       1450.06        74.67 o
   8  -5  10        924.41       1028.17        59.82 o
 -11  -4  10       1443.45       1523.25        52.34 o
 -10  -4  10       1371.54       1439.09        36.28 o
  -9  -4  10        219.46        219.60        21.92 o
  -8  -4  10         16.77         25.98        12.93 o
  -7  -4  10        438.17        430.69        24.54 o
  -6  -4  10        197.48        157.22        17.06 o
  -5  -4  10        918.34        993.89        54.16 o
  -4  -4  10       1384.77       1441.23        40.28 o
  -3  -4  10       2202.40       1495.77       316.40 o
  -2  -4  10       6561.93       6020.75       151.35 o
  -1  -4  10       3474.60       3447.97        73.73 o
   0  -4  10       5386.27       5419.73       119.65 o
   1  -4  10       3617.81       3752.33        81.24 o
   2  -4  10       3905.60       4103.19        68.48 o
   3  -4  10       1529.86       1551.19        55.56 o
   4  -4  10        525.21        566.79        33.83 o
   5  -4  10        401.52        421.27        33.30 o
   6  -4  10         12.73         -0.62        18.26 o
   7  -4  10          4.07          9.44        19.99 o
   8  -4  10        131.35        156.70        34.86 o
 -12  -3  10         71.72         76.75        24.30 o
 -11  -3  10        282.05        299.81        25.59 o
 -10  -3  10        684.18        681.85        26.87 o
  -9  -3  10       1727.20       1665.96        62.73 o
  -8  -3  10       3371.00       3310.26       156.77 o
  -7  -3  10       3889.43       3712.63       174.82 o
  -6  -3  10       5366.15       5195.41       215.89 o
  -5  -3  10       3606.45       3313.52       136.11 o
  -4  -3  10       4711.92       4320.39       174.04 o
  -3  -3  10       1912.31       1849.25        69.06 o
  -2  -3  10       1480.64       1372.81        31.76 o
  -1  -3  10         71.10         54.07        10.31 o
   0  -3  10        117.69        113.24        12.51 o
   1  -3  10        370.08        434.43        21.10 o
   2  -3  10        208.01        212.44        17.65 o
   3  -3  10        108.30        123.15        20.36 o
   4  -3  10       1296.17       1300.41        45.31 o
   5  -3  10       2314.48       2374.58        61.18 o
   6  -3  10       1625.77       1681.69        56.11 o
   7  -3  10       1307.36       1470.15        70.98 o
   8  -3  10        899.92        867.71        48.17 o
 -13  -2  10        779.53        903.56        68.71 o
 -12  -2  10       1151.33       1142.39        49.97 o
 -11  -2  10       1157.02       1099.28        38.21 o
 -10  -2  10       1482.41       1264.18       122.85 o
  -9  -2  10       1193.49       1191.29        48.34 o
  -8  -2  10        538.61        540.84        23.82 o
  -7  -2  10        236.18        254.14        18.10 o
  -6  -2  10        665.53        733.80        30.54 o
  -5  -2  10        329.11        330.55        17.28 o
  -4  -2  10       2668.27       2593.23        86.19 o
  -3  -2  10       4386.72       3922.72       122.08 o
  -2  -2  10       3918.08       3761.77        96.99 o
  -1  -2  10       7566.83       7293.24       177.13 o
   0  -2  10       4636.38       4453.57        76.42 o
   1  -2  10       5897.30       5770.16        85.59 o
   2  -2  10       3879.91       3911.05        61.45 o
   3  -2  10       3068.98       3105.54        63.10 o
   4  -2  10        667.72        696.62        36.13 o
   5  -2  10        308.97        301.42        29.67 o
   6  -2  10         14.30          9.31        18.92 o
   7  -2  10         28.33         33.53        21.91 o
   8  -2  10         60.47         70.65        25.50 o
 -14  -1  10         22.79         26.63        35.21 o
 -13  -1  10         10.02          0.83        24.18 o
 -12  -1  10         76.25         59.99        20.48 o
 -11  -1  10        349.62        329.13        25.90 o
 -10  -1  10       1398.22       1430.75        59.08 o
  -9  -1  10       2537.45       2721.24        82.48 o
  -8  -1  10        984.13        671.35       143.23 o
  -7  -1  10       3592.00       3370.27       104.74 o
  -6  -1  10       4394.77       4253.15       128.57 o
  -5  -1  10       3904.52       3620.27       112.42 o
  -4  -1  10       2055.84       2208.03        80.55 o
  -3  -1  10       3108.44       2989.09        69.82 o
  -2  -1  10       1431.39       1439.70        32.13 o
  -1  -1  10          5.09          9.89         8.84 o
   0  -1  10          1.29          4.61         7.53 o
   1  -1  10        550.46        525.45        20.09 o
   2  -1  10        508.23        467.91        25.75 o
   3  -1  10       1595.37       1565.11        40.52 o
   4  -1  10       1519.05       1506.43        43.71 o
   5  -1  10       1401.19       1543.01        53.99 o
   6  -1  10       1828.67       1885.45        60.79 o
   7  -1  10       1281.41       1313.17        70.35 o
   8  -1  10        801.53        788.01        89.15 o
 -14   0  10        869.61        937.03        59.97 o
 -13   0  10        913.75        968.17        43.97 o
 -12   0  10       1339.75       1356.66        52.38 o
 -11   0  10       3011.77       3136.39        93.28 o
 -10   0  10       1253.68       1262.12        41.37 o
  -9   0  10        547.80        627.95        30.45 o
  -8   0  10        680.00        779.85        35.42 o
  -7   0  10        105.55        117.45        14.88 o
  -6   0  10       1458.09       1286.14        51.77 o
  -5   0  10       1067.19       1003.02        40.26 o
  -4   0  10       3181.70       2838.56       106.46 o
  -3   0  10       5998.78       5799.87       214.47 o
  -2   0  10       1826.57       1769.11        62.45 o
  -1   0  10       4190.02       3940.67       177.00 o
   0   0  10       7341.25       7376.58       102.68 o
   1   0  10       5516.00       5266.04        78.55 o
   2   0  10       3197.18       3279.59        44.19 o
   3   0  10       3993.83       4196.11        52.34 o
   4   0  10        827.44        872.40        31.48 o
   5   0  10         49.38         69.60        16.55 o
   6   0  10          5.39          8.93        16.80 o
   7   0  10         24.53         37.64        23.30 o
   8   0  10         85.35         62.24        30.98 o
 -14   1  10          9.10          3.94        27.42 o
 -13   1  10         42.62         52.94        23.55 o
 -12   1  10         58.89         60.19        22.53 o
 -11   1  10       1209.24       1275.27        72.26 o
 -10   1  10       1129.07       1277.23        41.88 o
  -9   1  10       2629.77       2765.20       112.55 o
  -8   1  10       2796.28       2820.58       119.65 o
  -7   1  10       2091.78       2233.40        71.55 o
  -6   1  10       4229.06       4267.60       149.47 o
  -5   1  10       5262.86       5384.94       148.25 o
  -4   1  10       4634.24       4642.92       121.77 o
  -3   1  10        475.66        430.45        23.23 o
  -2   1  10         56.55         66.28        12.79 o
  -1   1  10        288.80        232.00        16.61 o
   0   1  10         64.00         59.58         9.83 o
   1   1  10        485.44        374.42        72.67 o
   2   1  10       2596.40       2687.49        43.18 o
   3   1  10       1774.88       1818.10        36.71 o
   4   1  10       3309.07       3402.40        82.29 o
   5   1  10       1169.24       1160.61        41.82 o
   6   1  10        752.49        735.39        42.98 o
   7   1  10       1189.24       1297.02        50.17 o
   8   1  10        562.37        618.55        47.87 o
 -14   2  10       1217.56       1350.93        70.14 o
 -13   2  10       1173.29       1269.77        55.52 o
 -12   2  10       1439.48       1461.70        55.67 o
 -11   2  10       1222.79       1304.29        52.13 o
 -10   2  10        958.78        936.65        47.10 o
  -9   2  10        876.83        867.23        34.84 o
  -8   2  10        124.21         96.38        17.22 o
  -7   2  10        166.49        171.19        16.69 o
  -6   2  10        176.55        179.11        16.75 o
  -5   2  10        423.15        276.10        29.10 o
  -4   2  10       3819.55       3599.45       106.03 o
  -3   2  10       3064.76       2917.57       110.87 o
  -2   2  10       6445.56       6380.33       226.89 o
  -1   2  10       5339.22       5381.94       117.54 o
   0   2  10       3892.33       3612.40        43.62 o
   1   2  10       2779.48       2415.81       139.46 o
   2   2  10       2677.23       1986.75       394.20 o
   3   2  10       1149.62       1140.58        31.28 o
   4   2  10        234.04        251.60        24.94 o
   5   2  10        263.89        234.36        25.72 o
   6   2  10          2.94          0.75        18.39 o
   7   2  10        118.09         99.07        25.10 o
 -14   3  10          6.86         28.01        25.01 o
 -13   3  10         35.24         30.27        23.44 o
 -12   3  10         57.02         50.04        22.29 o
 -11   3  10       1232.70       1256.51        43.97 o
 -10   3  10       3069.58       3008.29       106.00 o
  -9   3  10       2726.84       2626.60        71.17 o
  -8   3  10       6365.18       6459.06       146.88 o
  -7   3  10       4882.91       4906.61       117.89 o
  -6   3  10       2731.66       2803.45        83.80 o
  -5   3  10       1843.99       1922.04        49.09 o
  -4   3  10       2502.60       2284.20        52.31 o
  -3   3  10       1215.19       1264.84        37.07 o
  -2   3  10        742.83        737.46        24.27 o
  -1   3  10         39.23         46.59        10.85 o
   0   3  10        231.66        169.09        31.13 o
   1   3  10        317.26        304.51        20.72 o
   2   3  10       1363.28       1337.19        35.44 o
   3   3  10       1802.17       1815.55        47.18 o
   4   3  10       1912.88       1894.68        57.80 o
   5   3  10       1758.92       1760.92        59.53 o
   6   3  10       1044.77       1072.73        49.56 o
   7   3  10        606.15        593.82        42.10 o
 -14   4  10        783.20        816.03        50.68 o
 -13   4  10        882.95        898.27        56.96 o
 -12   4  10        702.53        726.91        43.92 o
 -11   4  10        826.28        804.94        37.27 o
 -10   4  10       1283.70       1325.67        46.07 o
  -9   4  10        540.31        486.15        30.95 o
  -8   4  10         21.57         25.09        12.40 o
  -7   4  10         20.10         11.37        11.72 o
  -6   4  10        743.93        771.33        25.99 o
  -5   4  10       1985.24       1959.91        45.53 o
  -4   4  10       3762.06       3230.62       430.84 o
  -3   4  10       4006.21       3955.06       135.89 o
  -2   4  10       3904.84       3723.79       117.65 o
  -1   4  10       5555.54       5221.29        95.94 o
   0   4  10       3311.23       3147.05        61.79 o
   1   4  10        994.15        984.38        34.29 o
   2   4  10        975.23        972.16        36.49 o
   3   4  10        975.85        967.74        38.16 o
   4   4  10        106.57        119.01        24.57 o
   5   4  10         29.64         25.99        21.76 o
   6   4  10          1.88         -3.00        21.76 o
 -14   5  10          1.07        -16.55        22.52 o
 -13   5  10        411.65        449.91        40.80 o
 -12   5  10        598.19        591.03        43.48 o
 -11   5  10        636.64        676.87        41.95 o
 -10   5  10       1117.29       1151.43        37.16 o
  -9   5  10       2286.11       2164.72        64.57 o
  -8   5  10       3705.38       3804.72        92.65 o
  -7   5  10       2671.75       2774.01        65.66 o
  -6   5  10       2540.95       2627.06        81.60 o
  -5   5  10       2602.02       2650.72        81.82 o
  -4   5  10       1173.21       1235.87        51.54 o
  -3   5  10       1522.44       1512.75        54.40 o
  -2   5  10        904.01        893.45        28.76 o
  -1   5  10         66.24         73.36        13.94 o
   0   5  10        144.09        152.94        22.34 o
   1   5  10        765.85        708.70        32.01 o
   2   5  10        830.79        790.65        35.07 o
   3   5  10       1434.75       1494.46        49.57 o
   4   5  10       1286.47       1263.58        51.59 o
   5   5  10       1269.69       1313.66        56.83 o
   6   5  10        686.66        732.85        50.12 o
 -14   6  10       1154.51       1173.26        67.78 o
 -13   6  10        728.60        723.45        50.58 o
 -12   6  10       1483.75       1537.09        59.89 o
 -11   6  10       1112.02       1174.43        65.93 o
 -10   6  10        357.41        415.93        27.93 o
  -9   6  10         97.37        112.09        17.84 o
  -8   6  10         20.16         11.34        12.96 o
  -7   6  10        576.42        607.26        27.05 o
  -6   6  10       2278.03       2258.65        86.88 o
  -5   6  10       1145.47       1230.93        42.93 o
  -4   6  10       1021.56       1052.16        39.53 o
  -3   6  10       4441.06       4271.67       112.66 o
  -2   6  10       3016.47       3034.95        76.41 o
  -1   6  10       3375.85       3153.93        65.78 o
   0   6  10       2631.99       2592.28        62.20 o
   1   6  10       2293.80       2318.89        71.63 o
   2   6  10        552.80        607.84        34.30 o
   3   6  10        375.58        397.89        31.81 o
   4   6  10        221.56        254.91        32.93 o
   5   6  10          0.20         -4.08        22.34 o
 -13   7  10         82.14         61.27        26.49 o
 -12   7  10        185.41        222.65        31.78 o
 -11   7  10        399.47        441.12        33.76 o
 -10   7  10        786.37        800.31        38.77 o
  -9   7  10       1560.79       1747.33        58.11 o
  -8   7  10       1301.93       1383.04        47.32 o
  -7   7  10       3772.33       4008.92       144.01 o
  -6   7  10       2634.99       2683.27        95.59 o
  -5   7  10       2190.24       2226.44        70.57 o
  -4   7  10       1076.19       1111.44        37.35 o
  -3   7  10        332.96        368.05        34.21 o
  -2   7  10        256.86        299.92        24.72 o
  -1   7  10        405.31        373.50        32.09 o
   0   7  10        573.93        523.63        37.34 o
   1   7  10        503.28        505.26        38.16 o
   2   7  10        445.14        463.10        38.18 o
   3   7  10        656.04        705.04        44.23 o
   4   7  10       1052.47       1108.77        63.02 o
   5   7  10        701.26        711.29        70.56 o
 -13   8  10       1060.40       1121.94        56.90 o
 -12   8  10        863.41        864.48        49.66 o
 -11   8  10        702.36        732.51        39.97 o
 -10   8  10         50.67         49.87        17.06 o
  -9   8  10         14.41          3.11        14.35 o
  -8   8  10          2.29          6.21        13.70 o
  -7   8  10        100.70        115.90        18.26 o
  -6   8  10         83.13         99.84        17.34 o
  -5   8  10        925.71        985.03        45.31 o
  -4   8  10       1879.89       1819.55        54.33 o
  -3   8  10       1628.97       1681.49        46.01 o
  -2   8  10       1745.15       1791.95        47.76 o
  -1   8  10       2741.43       2632.02        66.45 o
   0   8  10       1714.25       1758.83        57.56 o
   1   8  10        798.49        807.79        44.79 o
   2   8  10        913.21       1000.54        49.64 o
   3   8  10        452.52        477.19        42.53 o
   4   8  10         66.38         80.09        40.52 o
 -13   9  10         16.75          7.55        28.65 o
 -12   9  10        159.87        156.56        27.22 o
 -11   9  10       1380.52       1383.33        51.43 o
 -10   9  10       1024.87       1113.92        41.97 o
  -9   9  10       1200.38       1271.24        42.18 o
  -8   9  10       2438.95       2526.18        70.97 o
  -7   9  10       2575.54       2529.94        60.56 o
  -6   9  10       2367.33       2199.65        61.60 o
  -5   9  10       1202.37       1233.03        47.97 o
  -4   9  10        852.49        879.99        43.61 o
  -3   9  10         25.98         33.04        19.78 o
  -2   9  10          8.05         20.79        18.95 o
  -1   9  10         61.58         57.93        22.92 o
   0   9  10        338.93        341.21        35.45 o
   1   9  10        648.73        650.94        44.87 o
   2   9  10        722.56        807.72        50.85 o
   3   9  10        462.66        485.33        44.39 o
 -12  10  10        430.30        434.49        38.11 o
 -11  10  10        249.20        274.95        31.54 o
 -10  10  10        147.41        169.58        23.42 o
  -9  10  10        342.89        353.09        28.74 o
  -8  10  10          2.18         14.42        15.88 o
  -7  10  10         65.13         49.78        21.04 o
  -6  10  10        720.68        760.28        43.10 o
  -5  10  10       1061.53       1042.07        47.09 o
  -4  10  10       1331.04       1307.36        51.72 o
  -3  10  10       1090.60       1039.81        47.44 o
  -2  10  10       1143.07       1191.21        50.59 o
  -1  10  10       2320.11       2393.28        70.26 o
   0  10  10       1362.29       1389.55        57.98 o
   1  10  10        884.99        975.03        52.20 o
   2  10  10        389.12        375.60        47.32 o
 -11  11  10        676.90        729.06        43.93 o
 -10  11  10       1263.46       1406.31        53.24 o
  -9  11  10       1187.10       1177.16        53.95 o
  -8  11  10       1564.51       1589.38        61.17 o
  -7  11  10       1103.34       1039.32        49.68 o
  -6  11  10       1348.30       1418.86        66.17 o
  -5  11  10        955.42       1081.24        50.50 o
  -4  11  10        302.28        337.92        35.40 o
  -3  11  10        185.65        227.59        37.32 o
  -2  11  10         32.92         50.80        28.61 o
  -1  11  10        128.08        136.96        29.83 o
   0  11  10        163.73        187.99        32.99 o
 -10  12  10        151.59        169.66        46.12 o
  -9  12  10         20.75         31.61        24.82 o
  -8  12  10         19.83         21.50        23.11 o
  -7  12  10        104.69        116.69        28.13 o
  -6  12  10        265.74        254.45        34.24 o
  -5  12  10       1071.51       1131.62        54.12 o
  -4  12  10       1212.09       1279.77        57.48 o
  -3  12  10       1545.02       1490.77        89.10 o
  -2  12  10       1210.24       1329.04        70.01 o
  -1  12  10        967.08        966.77        75.53 o
  -8  13  10        870.93        924.15        59.48 o
  -7  13  10        561.31        578.51        46.66 o
  -6  13  10        666.19        660.35        49.31 o
  -5  13  10        580.98        567.07        47.16 o
  -4  13  10        227.75        207.99        49.21 o
  -1 -14  11        676.84        737.87        73.42 o
   0 -14  11        511.65        634.56        68.91 o
   1 -14  11        185.57        228.35        67.38 o
  -4 -13  11         63.16         64.95        27.31 o
  -3 -13  11         15.46         26.54        24.42 o
  -2 -13  11        138.74        165.61        32.37 o
  -1 -13  11        636.46        607.50        46.88 o
   0 -13  11       1117.13       1070.43        53.32 o
   1 -13  11       1070.22       1074.49        53.73 o
   2 -13  11       1261.29       1253.01        56.70 o
   3 -13  11        976.43       1035.39        54.72 o
   4 -13  11        663.19        736.41        74.09 o
  -6 -12  11       1339.81       1450.62        56.41 o
  -5 -12  11       1058.33       1036.59        54.90 o
  -4 -12  11       1338.72       1386.42        59.05 o
  -3 -12  11       1814.87       1777.85        58.10 o
  -2 -12  11       1076.87       1066.70        46.65 o
  -1 -12  11       1028.19       1064.61        45.62 o
   0 -12  11       1021.36       1002.57        44.80 o
   1 -12  11        557.50        637.25        40.07 o
   2 -12  11        124.30        130.75        28.00 o
   3 -12  11          7.32          1.53        21.48 o
   4 -12  11         49.47         63.65        30.32 o
   5 -12  11        450.65        484.32        90.22 o
  -7 -11  11        753.06        803.45        47.10 o
  -6 -11  11        292.81        298.19        32.93 o
  -5 -11  11         69.32         62.20        21.96 o
  -4 -11  11          0.55          3.38        18.13 o
  -3 -11  11        104.59        101.36        23.18 o
  -2 -11  11        515.15        544.61        33.43 o
  -1 -11  11       1138.06       1037.84        39.19 o
   0 -11  11       1646.32       1586.50        54.56 o
   1 -11  11       1796.19       1817.61        49.06 o
   2 -11  11       1370.64       1396.30        55.59 o
   3 -11  11       1473.16       1566.22        58.90 o
   4 -11  11       1168.23       1147.53        53.49 o
   5 -11  11        604.86        584.87        65.97 o
   6 -11  11        302.65        310.72        78.09 o
  -8 -10  11        412.29        465.20        35.54 o
  -7 -10  11        777.50        763.26        42.93 o
  -6 -10  11       1071.83       1066.11        45.75 o
  -5 -10  11       2463.21       2488.74        63.84 o
  -4 -10  11       1436.07       1471.83        49.87 o
  -3 -10  11       2603.01       2586.93        73.64 o
  -2 -10  11       3490.20       3474.07       101.10 o
  -1 -10  11       1558.73       1533.08        44.01 o
   0 -10  11        901.86        869.31        35.46 o
   1 -10  11         23.14         29.05        16.23 o
   2 -10  11         67.83         48.89        22.30 o
   3 -10  11         32.16         32.89        21.86 o
   4 -10  11         55.39         58.65        23.56 o
   5 -10  11        410.86        373.82        44.14 o
   6 -10  11        727.10        751.01       103.83 o
  -9  -9  11       1259.37       1388.06        49.52 o
  -8  -9  11       1209.01       1208.91        44.88 o
  -7  -9  11        367.86        353.56        32.17 o
  -6  -9  11         62.91         43.57        19.24 o
  -5  -9  11         20.84          9.23        15.48 o
  -4  -9  11          0.70         -8.01        14.63 o
  -3  -9  11        851.72        874.67        35.36 o
  -2  -9  11       1243.13       1182.01        38.77 o
  -1  -9  11        939.94        892.96        33.89 o
   0  -9  11       2682.70       2722.59        60.20 o
   1  -9  11       2332.14       2347.35        50.74 o
   2  -9  11       2110.61       2152.10        61.71 o
   3  -9  11       2215.18       2202.94        64.22 o
   4  -9  11       1751.11       1735.29        69.20 o
   5  -9  11       1263.34       1285.90        64.08 o
   6  -9  11        234.53        242.21        47.53 o
   7  -9  11         89.13        100.52        41.20 o
 -10  -8  11         73.61         49.43        24.20 o
  -9  -8  11        158.24        164.32        24.22 o
  -8  -8  11        235.43        303.00        29.95 o
  -7  -8  11       2026.63       2080.53        92.09 o
  -6  -8  11       1528.97       1453.21        48.00 o
  -5  -8  11       1844.97       1741.78        82.52 o
  -4  -8  11       4459.76       4116.24       125.44 o
  -3  -8  11       2846.42       2677.71        83.70 o
  -2  -8  11       2160.62       1986.27        69.63 o
  -1  -8  11       1073.78       1049.99        35.29 o
   0  -8  11        895.50        885.19        32.85 o
   1  -8  11         11.05          4.02        13.62 o
   2  -8  11         57.62         69.93        21.51 o
   3  -8  11         17.47         10.43        17.90 o
   4  -8  11        780.63        791.96        50.25 o
   5  -8  11        785.43        746.13        51.76 o
   6  -8  11        655.46        591.10        51.53 o
   7  -8  11        663.86        662.55        70.58 o
 -11  -7  11        958.38       1010.66        53.68 o
 -10  -7  11       1462.86       1573.59        62.46 o
  -9  -7  11        949.74        994.50        39.92 o
  -8  -7  11       1107.79       1159.80        44.50 o
  -7  -7  11       1572.79       1586.86        58.39 o
  -6  -7  11        158.99        161.82        19.89 o
  -5  -7  11         12.33         22.75        14.19 o
  -4  -7  11        376.29        349.22        24.73 o
  -3  -7  11        550.59        428.19        25.83 o
  -2  -7  11       1590.95       1367.58        42.25 o
  -1  -7  11       1243.62       1218.70        49.62 o
   0  -7  11       2635.99       2638.03        65.07 o
   1  -7  11       2301.25       2431.38        51.87 o
   2  -7  11       3377.66       3236.94        70.67 o
   3  -7  11       4071.95       4087.81        79.69 o
   4  -7  11       1160.03       1184.88        56.60 o
   5  -7  11        817.19        850.53        52.03 o
   6  -7  11        657.87        720.10        52.49 o
   7  -7  11        117.27        118.13        33.00 o
 -11  -6  11          8.96         -4.50        19.52 o
 -10  -6  11        112.43         90.49        20.37 o
  -9  -6  11        821.04        860.80        36.00 o
  -8  -6  11       1246.86       1263.95        38.95 o
  -7  -6  11       1228.10       1177.37        48.65 o
  -6  -6  11       2011.13       1883.59        59.91 o
  -5  -6  11       3740.05       3575.85       113.46 o
  -4  -6  11       4003.89       3892.28       118.45 o
  -3  -6  11       1842.62       1808.01        74.53 o
  -2  -6  11       2189.75       2151.91        84.68 o
  -1  -6  11       1217.54       1355.48        60.93 o
   0  -6  11        490.33        486.96        28.15 o
   1  -6  11         74.12         87.60        17.13 o
   2  -6  11        410.80        398.19        31.65 o
   3  -6  11        684.00        653.65        43.27 o
   4  -6  11        835.85        797.15        48.50 o
   5  -6  11        839.48        869.26        51.80 o
   6  -6  11       1188.71       1187.92        60.22 o
   7  -6  11        860.80        861.99        65.07 o
   8  -6  11        830.48        876.38       103.37 o
 -12  -5  11       1387.12       1677.45        90.71 o
 -11  -5  11       1306.85       1432.62        62.25 o
 -10  -5  11        967.10       1098.10        62.33 o
  -9  -5  11       1731.50       1775.32        85.66 o
  -8  -5  11       1761.72       1812.63        81.97 o
  -7  -5  11        549.67        481.98        28.59 o
  -6  -5  11        287.21        229.90        34.24 o
  -5  -5  11        418.73        254.96        71.31 o
  -4  -5  11        206.20        155.77        17.24 o
  -3  -5  11        621.50        489.09        24.32 o
  -2  -5  11       1548.93       1525.90        55.63 o
  -1  -5  11       1989.43       1957.65        67.16 o
   0  -5  11       5665.58       5607.95       144.46 o
   1  -5  11       3075.81       3027.56        61.23 o
   2  -5  11       1585.11       1484.76        64.97 o
   3  -5  11       2186.20       2211.76        69.37 o
   4  -5  11       1783.96       1843.64        66.61 o
   5  -5  11        727.00        782.18        48.81 o
   6  -5  11        401.09        413.78        43.88 o
   7  -5  11         33.97         54.57        28.47 o
   8  -5  11         22.62         28.72        28.55 o
 -12  -4  11         46.45         29.53        27.07 o
 -11  -4  11         12.67         17.13        17.21 o
 -10  -4  11        272.00        305.30        24.28 o
  -9  -4  11        538.37        542.26        30.67 o
  -8  -4  11       2351.45       2150.65       109.42 o
  -7  -4  11       4647.24       4380.62       202.04 o
  -6  -4  11       4388.13       4296.76       209.97 o
  -5  -4  11       3560.65       3509.04       142.21 o
  -4  -4  11       3682.60       3777.02       151.97 o
  -3  -4  11       2277.65       2248.47        79.26 o
  -2  -4  11       2597.61       2308.66       182.68 o
  -1  -4  11       1229.76       1185.33        32.42 o
   0  -4  11        226.46        210.88        20.43 o
   1  -4  11        110.65         92.16        19.16 o
   2  -4  11          3.44          4.08        12.82 o
   3  -4  11       1467.28       1454.15        57.72 o
   4  -4  11        873.33        861.62        48.04 o
   5  -4  11       1624.15       1692.70        67.19 o
   6  -4  11       1535.97       1554.23        67.37 o
   7  -4  11       1303.11       1343.31        86.10 o
   8  -4  11        688.30        702.65        56.30 o
 -12  -3  11       1086.15       1201.97        48.19 o
 -11  -3  11       1374.25       1415.06        59.77 o
 -10  -3  11       1443.60       1538.60        64.23 o
  -9  -3  11       1018.45       1077.15        45.30 o
  -8  -3  11       1298.15       1188.53        43.62 o
  -7  -3  11       1745.13       1700.61        79.75 o
  -6  -3  11        303.24        324.02        24.85 o
  -5  -3  11        235.39        193.90        17.36 o
  -4  -3  11        165.17        119.91        14.96 o
  -3  -3  11       1045.25       1103.89        41.04 o
  -2  -3  11       1783.33       1646.95        54.31 o
  -1  -3  11       3658.25       3365.80        71.40 o
   0  -3  11       4768.22       4589.16        66.00 o
   1  -3  11       5501.13       5246.96        83.44 o
   2  -3  11       1745.57       1798.98        42.92 o
   3  -3  11        829.43        832.90        38.50 o
   4  -3  11        559.89        520.10        34.85 o
   5  -3  11        763.24        836.76        43.00 o
   6  -3  11        247.59        250.44        31.45 o
   7  -3  11         16.92          3.08        20.91 o
   8  -3  11          1.47        -15.13        26.91 o
 -13  -2  11        137.60        102.75        30.79 o
 -12  -2  11         11.70         22.24        20.90 o
 -11  -2  11         29.19         33.81        16.11 o
 -10  -2  11        338.19        346.12        28.79 o
  -9  -2  11       2014.37       1931.55        94.70 o
  -8  -2  11       1363.44       1408.61        69.67 o
  -7  -2  11       5412.62       5520.88       241.47 o
  -6  -2  11       4983.06       4860.14       204.75 o
  -5  -2  11       5545.49       5413.68       166.55 o
  -4  -2  11       3929.47       3857.64       134.80 o
  -3  -2  11       3122.49       3125.53        80.87 o
  -2  -2  11       2139.12       2085.92        63.28 o
  -1  -2  11       2112.40       2083.28        56.41 o
   0  -2  11        950.82        991.99        52.52 o
   1  -2  11        296.67        310.43        20.34 o
   2  -2  11        424.59        414.57        26.58 o
   3  -2  11        509.38        524.88        34.61 o
   4  -2  11       1257.15       1301.11        48.31 o
   5  -2  11       1407.91       1396.39        52.02 o
   6  -2  11        986.48        992.01        48.46 o
   7  -2  11        891.95        963.38        50.12 o
   8  -2  11        773.48        829.68        59.04 o
 -13  -1  11        711.13        762.30        46.73 o
 -12  -1  11       1589.97       1570.63        66.10 o
 -11  -1  11       2146.72       2162.96        86.30 o
 -10  -1  11       2565.05       2597.26       105.19 o
  -9  -1  11       1215.85       1262.05        65.82 o
  -8  -1  11        332.49        301.07        20.04 o
  -7  -1  11         92.43         78.37        14.53 o
  -6  -1  11         51.35         83.02        14.41 o
  -5  -1  11         36.46         47.82        12.68 o
  -4  -1  11       1990.49       1973.51        40.02 o
  -3  -1  11       2475.27       2611.78        71.12 o
  -2  -1  11       3975.48       3905.48        91.94 o
  -1  -1  11       2258.64       2278.23        38.01 o
   0  -1  11       2877.07       2717.22        40.19 o
   1  -1  11       3805.25       3931.83        68.48 o
   2  -1  11       3649.44       3949.69        87.05 o
   3  -1  11       3262.18       3392.50        89.68 o
   4  -1  11        257.12        275.45        29.37 o
   5  -1  11        222.68        238.07        29.34 o
   6  -1  11        101.50        140.59        27.04 o
   7  -1  11          5.00         12.79        27.61 o
 -14   0  11         90.46         99.87        34.14 o
 -13   0  11         53.05         60.40        21.32 o
 -12   0  11        147.69        143.04        27.05 o
 -11   0  11        426.30        474.36        33.19 o
 -10   0  11        786.75        810.07        35.81 o
  -9   0  11        626.68        743.61        33.21 o
  -8   0  11       1776.52       1979.87        65.88 o
  -7   0  11       2259.72       2342.89        89.61 o
  -6   0  11       3799.81       3865.97       176.28 o
  -5   0  11       7793.13       7640.07       264.73 o
  -4   0  11       9305.05       8946.39       281.55 o
  -3   0  11       3787.81       3617.14       136.56 o
  -2   0  11        202.52        171.04        14.39 o
  -1   0  11         23.39         23.09         8.53 o
   0   0  11        184.04        203.66        16.11 o
   1   0  11          5.81          8.31        12.30 o
   2   0  11        508.27        425.83        27.20 o
   3   0  11        448.49        473.22        34.20 o
   4   0  11        613.51        620.78        36.79 o
   5   0  11        657.45        686.09        41.92 o
   6   0  11        755.66        775.19        52.32 o
   7   0  11        575.45        540.89        53.09 o
 -14   1  11       1095.34       1156.00        56.09 o
 -13   1  11        668.06        684.77        47.90 o
 -12   1  11       1658.81       1704.87        60.09 o
 -11   1  11       2059.73       2039.82        75.89 o
 -10   1  11       2026.19       1923.49        55.72 o
  -9   1  11        392.68        335.53        26.51 o
  -8   1  11        251.65        248.25        20.07 o
  -7   1  11        197.53        198.71        18.40 o
  -6   1  11       1039.68       1051.31        34.53 o
  -5   1  11         30.25         17.83        12.57 o
  -4   1  11        973.81       1105.18        38.15 o
  -3   1  11       2131.34       1984.66        50.30 o
  -2   1  11       2594.04       2520.47        61.22 o
  -1   1  11       3724.76       3709.99       103.76 o
   0   1  11       4601.02       4595.66        51.53 o
   1   1  11       2922.25       3062.00        62.15 o
   2   1  11       2259.44       2302.16        64.59 o
   3   1  11       2583.38       2627.85       103.79 o
   4   1  11        605.05        671.18        39.50 o
   5   1  11         40.56         23.41        24.41 o
   6   1  11         28.83         33.87        27.19 o
   7   1  11          0.93        -18.72        25.77 o
 -14   2  11        130.67        115.66        28.98 o
 -13   2  11         15.36          3.32        21.92 o
 -12   2  11          0.35         11.52        21.12 o
 -11   2  11         19.86         20.00        17.27 o
 -10   2  11        302.69        316.56        27.51 o
  -9   2  11       1815.73       1833.55        48.42 o
  -8   2  11       4429.18       4174.81        80.55 o
  -7   2  11       2938.72       2899.11       109.08 o
  -6   2  11       2041.38       1948.58        73.69 o
  -5   2  11       2780.38       2703.73        63.84 o
  -4   2  11       1414.63       1451.92        59.11 o
  -3   2  11        239.09        218.08        20.25 o
  -2   2  11       1350.47       1324.76        36.51 o
  -1   2  11        228.96        298.30        22.59 o
   0   2  11         15.79         37.35        13.65 o
   1   2  11        115.42        110.02        17.75 o
   2   2  11        149.14        135.00        18.64 o
   3   2  11        541.80        505.45        42.07 o
   4   2  11        500.78        453.89        59.60 o
   5   2  11        415.56        431.31        45.16 o
   6   2  11        922.45       1071.57        62.42 o
 -14   3  11        795.56        884.74        52.78 o
 -13   3  11       1110.89       1119.89        57.86 o
 -12   3  11       1088.41       1074.06        50.14 o
 -11   3  11        545.11        584.07        35.67 o
 -10   3  11        904.18        904.04        38.78 o
  -9   3  11       2978.12       2894.41        97.02 o
  -8   3  11       1270.69       1290.00        54.27 o
  -7   3  11        379.76        309.20        24.92 o
  -6   3  11          2.06         12.74        11.63 o
  -5   3  11        793.89        737.15        84.20 o
  -4   3  11        985.92        930.33        46.34 o
  -3   3  11       2641.62       2547.00        69.76 o
  -2   3  11       2830.21       2872.28        53.85 o
  -1   3  11       3353.26       3213.60        55.05 o
   0   3  11       3005.67       2668.76       366.88 o
   1   3  11       2373.22       2520.79        52.08 o
   2   3  11        784.60        809.24        39.25 o
   3   3  11        670.40        714.29        46.69 o
   4   3  11        712.95        754.01        50.73 o
   5   3  11        423.27        495.30        48.99 o
   6   3  11         67.08         61.41        31.26 o
 -14   4  11        215.44        217.86        34.25 o
 -13   4  11         12.62         -0.38        21.93 o
 -12   4  11        131.19        136.07        27.56 o
 -11   4  11        556.59        524.10        34.94 o
 -10   4  11       1070.29       1004.99        40.25 o
  -9   4  11       1169.85       1161.81        41.03 o
  -8   4  11       1242.35       1276.09        48.90 o
  -7   4  11       1647.12       1599.78        44.20 o
  -6   4  11        884.65        845.59        29.75 o
  -5   4  11        923.16        960.55        35.90 o
  -4   4  11       1294.51       1384.55        46.44 o
  -3   4  11       1555.51       1445.99        45.27 o
  -2   4  11       1432.69       1408.95        46.51 o
  -1   4  11        165.41        116.28        15.52 o
   0   4  11         15.34         40.67        18.02 o
   1   4  11         43.08         29.34        21.95 o
   2   4  11        278.69        256.40        28.09 o
   3   4  11        895.27        898.12        43.22 o
   4   4  11        655.98        743.31        50.91 o
   5   4  11        938.52        993.09        61.58 o
   6   4  11        497.48        500.12        88.38 o
 -14   5  11        674.67        755.34        75.20 o
 -13   5  11        948.42        956.29        51.20 o
 -12   5  11       1465.27       1530.12        59.75 o
 -11   5  11       2007.90       2025.45        56.10 o
 -10   5  11       1466.35       1581.21        48.44 o
  -9   5  11       1643.95       1673.31        52.92 o
  -8   5  11        785.92        742.49        34.32 o
  -7   5  11        146.92        124.38        19.13 o
  -6   5  11        125.26        125.47        18.73 o
  -5   5  11        393.18        399.67        23.71 o
  -4   5  11       1474.18       1337.26        44.89 o
  -3   5  11       2017.02       2032.71        61.34 o
  -2   5  11       1523.56       1525.93        41.17 o
  -1   5  11       2248.85       2392.63        69.92 o
   0   5  11       1052.78       1035.95        50.71 o
   1   5  11        953.25       1054.01        53.42 o
   2   5  11       1236.78       1314.55        63.44 o
   3   5  11        952.23       1016.95        56.76 o
   4   5  11        415.64        488.71        48.78 o
   5   5  11        131.98        157.40        36.28 o
 -13   6  11          3.53          8.87        23.76 o
 -12   6  11          5.94         -2.05        20.97 o
 -11   6  11        140.85        140.14        23.64 o
 -10   6  11        534.70        624.12        36.92 o
  -9   6  11       1296.72       1228.06        47.87 o
  -8   6  11       1410.48       1366.83        43.94 o
  -7   6  11       2294.22       2291.47        76.00 o
  -6   6  11       1632.37       1629.69        61.96 o
  -5   6  11       2374.62       2305.72        89.13 o
  -4   6  11       3356.79       3138.85       119.70 o
  -3   6  11        984.28        961.72        34.94 o
  -2   6  11        246.40        252.88        26.61 o
  -1   6  11         55.48         47.51        22.48 o
   0   6  11          2.52         14.93        21.62 o
   1   6  11        129.89        123.22        30.03 o
   2   6  11        132.35        146.13        30.67 o
   3   6  11        390.48        439.37        45.84 o
   4   6  11        869.52        993.69        78.88 o
 -13   7  11        911.03       1013.64        55.56 o
 -12   7  11       1245.19       1277.46        57.00 o
 -11   7  11       1409.53       1447.96        59.96 o
 -10   7  11       1397.94       1359.93        47.74 o
  -9   7  11        394.49        398.65        31.65 o
  -8   7  11         85.72         85.76        20.48 o
  -7   7  11         26.07         24.44        16.61 o
  -6   7  11         43.13         43.12        17.10 o
  -5   7  11         14.10         11.27        15.13 o
  -4   7  11        314.54        356.84        26.42 o
  -3   7  11       1007.41       1011.87        42.78 o
  -2   7  11       1555.40       1657.80        63.12 o
  -1   7  11       1184.10       1334.21        50.13 o
   0   7  11       1523.14       1592.98        60.49 o
   1   7  11       1171.13       1217.32        51.35 o
   2   7  11        553.81        619.90        43.50 o
   3   7  11        541.95        531.82        51.83 o
 -13   8  11         23.98         26.63        25.24 o
 -12   8  11         38.99         42.76        25.25 o
 -11   8  11        292.44        298.68        35.75 o
 -10   8  11        324.35        364.39        32.48 o
  -9   8  11        845.54        892.41        41.61 o
  -8   8  11       2567.90       2497.30       103.42 o
  -7   8  11       3223.44       3297.31       136.77 o
  -6   8  11       2669.99       2728.33       130.82 o
  -5   8  11       2396.05       2183.59        94.83 o
  -4   8  11        971.28        927.96        50.40 o
  -3   8  11        509.06        543.34        32.86 o
  -2   8  11        685.79        692.41        39.77 o
  -1   8  11        145.58        170.33        26.87 o
   0   8  11          0.79        -11.87        19.08 o
   1   8  11         78.15         72.30        25.34 o
   2   8  11        311.91        363.60        38.87 o
   3   8  11        432.84        517.55        92.21 o
 -12   9  11       1044.03       1088.93        72.07 o
 -11   9  11        579.09        669.80        47.60 o
 -10   9  11        160.78        163.86        26.36 o
  -9   9  11        792.06        833.49        40.26 o
  -8   9  11        157.90        164.73        24.37 o
  -7   9  11         11.19         15.13        17.89 o
  -6   9  11        100.09         85.78        27.52 o
  -5   9  11        417.65        455.66        42.12 o
  -4   9  11        995.42       1031.53        46.50 o
  -3   9  11        522.95        539.39        46.32 o
  -2   9  11        589.84        673.83        42.24 o
  -1   9  11       1578.69       1591.56        58.42 o
   0   9  11       1518.44       1538.76        59.10 o
   1   9  11       1080.65       1178.21        55.61 o
   2   9  11        597.70        645.83        69.72 o
 -11  10  11        467.86        520.31        45.04 o
 -10  10  11        284.78        346.72        33.65 o
  -9  10  11        846.34        941.34        46.50 o
  -8  10  11       1211.11       1291.10        64.68 o
  -7  10  11       1388.20       1437.89        87.67 o
  -6  10  11       1897.89       1797.47        80.17 o
  -5  10  11       1442.50       1481.01        66.46 o
  -4  10  11        937.41        964.74        47.46 o
  -3  10  11         94.11        101.23        30.62 o
  -2  10  11        286.56        291.39        40.20 o
  -1  10  11         68.44         64.20        25.67 o
   0  10  11         26.07         37.73        25.08 o
   1  10  11         75.22         92.29        33.50 o
 -10  11  11        557.74        604.55        42.27 o
  -9  11  11        274.50        259.48        40.81 o
  -8  11  11         54.08         54.51        28.78 o
  -7  11  11          6.50         23.01        27.62 o
  -6  11  11         34.29         48.44        24.23 o
  -5  11  11        152.00        158.88        29.33 o
  -4  11  11        482.33        494.27        48.28 o
  -3  11  11        916.37        922.50        59.57 o
  -2  11  11       1132.21       1189.01        65.71 o
  -1  11  11        914.23        978.44        63.53 o
  -9  12  11       1073.70       1146.17        80.45 o
  -8  12  11        963.27       1020.07        64.99 o
  -7  12  11        552.69        502.46        51.90 o
  -6  12  11        778.76        757.46        59.16 o
  -5  12  11        790.64        811.75        52.25 o
  -4  12  11        627.16        582.56        54.90 o
  -3  12  11        476.78        558.94        92.46 o
  -3 -13  12       1047.11       1137.20        67.07 o
  -2 -13  12        976.29        988.80        53.25 o
  -1 -13  12        852.18        844.80        51.94 o
   0 -13  12        758.93        756.96        50.10 o
   1 -13  12        602.09        636.55        49.16 o
   2 -13  12        453.85        486.31        44.28 o
  -5 -12  12        612.04        626.82        44.03 o
  -4 -12  12        250.36        291.39        33.27 o
  -3 -12  12          2.63         15.41        20.65 o
  -2 -12  12         64.18         58.61        22.60 o
  -1 -12  12        166.41        192.56        25.53 o
   0 -12  12        481.95        473.22        33.48 o
   1 -12  12        923.47        969.81        51.42 o
   2 -12  12       1625.50       1664.39        67.46 o
   3 -12  12        896.63        896.60        51.26 o
   4 -12  12        943.44       1043.89        78.54 o
  -7 -11  12        517.33        505.74        70.95 o
  -6 -11  12        541.97        552.82        41.46 o
  -5 -11  12        818.03        770.91        43.08 o
  -4 -11  12       1226.92       1297.75        78.95 o
  -3 -11  12       1950.34       2127.66        61.10 o
  -2 -11  12       1936.15       1923.05        52.56 o
  -1 -11  12       1349.37       1401.68        48.23 o
   0 -11  12       1096.02       1144.16        41.46 o
   1 -11  12        634.25        595.97        44.50 o
   2 -11  12        328.04        333.53        36.01 o
   3 -11  12         57.99         70.48        25.05 o
   4 -11  12          0.34        -21.82        24.24 o
   5 -11  12        238.17        246.80        73.70 o
  -8 -10  12       1514.51       1555.75        53.31 o
  -7 -10  12        788.79        811.66        44.72 o
  -6 -10  12        351.00        351.72        33.45 o
  -5 -10  12        200.00        202.28        27.26 o
  -4 -10  12        464.56        458.95        32.11 o
  -3 -10  12        179.88        225.32        24.50 o
  -2 -10  12        186.92        181.48        23.64 o
  -1 -10  12        614.63        613.84        34.48 o
   0 -10  12       1513.79       1491.80        44.86 o
   1 -10  12        850.55        853.84        40.66 o
   2 -10  12       1040.40       1012.89        49.39 o
   3 -10  12       1504.08       1515.76        58.67 o
   4 -10  12       1149.12       1124.15        62.72 o
   5 -10  12        694.51        678.44        54.64 o
  -9  -9  12          0.67          4.59        21.56 o
  -8  -9  12        165.24        166.81        27.73 o
  -7  -9  12        741.67        759.71        42.53 o
  -6  -9  12       1143.17       1200.89        55.01 o
  -5  -9  12       1623.30       1648.46        69.40 o
  -4  -9  12       1830.87       1854.73        60.99 o
  -3  -9  12       3108.27       2929.49       107.63 o
  -2  -9  12       2450.07       2413.63        74.48 o
  -1  -9  12       2843.15       2848.41        57.56 o
   0  -9  12       1230.76       1174.87        39.56 o
   1  -9  12        367.23        422.93        28.87 o
   2  -9  12        361.01        374.50        35.32 o
   3  -9  12         35.90         -3.71        20.04 o
   4  -9  12         10.09         -8.13        23.13 o
   5  -9  12        297.12        239.60        39.15 o
   6  -9  12        544.88        508.34        63.87 o
 -10  -8  12        977.77        977.86        48.21 o
  -9  -8  12        992.08       1114.79        58.30 o
  -8  -8  12       1464.34       1497.26        53.96 o
  -7  -8  12       1157.76       1106.26        44.87 o
  -6  -8  12        618.09        627.71        32.87 o
  -5  -8  12        442.21        473.86        30.25 o
  -4  -8  12         74.59         73.93        17.78 o
  -3  -8  12         79.23         68.95        17.06 o
  -2  -8  12        384.34        386.19        27.18 o
  -1  -8  12        212.83        224.20        22.46 o
   0  -8  12       1741.90       1747.39        56.64 o
   1  -8  12       1948.56       1953.78        46.87 o
   2  -8  12       1460.45       1442.12        52.70 o
   3  -8  12       2035.29       2038.85        73.31 o
   4  -8  12       1934.71       2003.15        75.41 o
   5  -8  12        883.96        910.73        57.17 o
   6  -8  12        277.49        286.73        42.19 o
 -10  -7  12         58.47         62.51        23.36 o
  -9  -7  12         11.89         22.42        22.67 o
  -8  -7  12         13.12         -2.19        17.41 o
  -7  -7  12       1111.31       1177.00        39.87 o
  -6  -7  12       1078.66       1118.90        38.59 o
  -5  -7  12       2611.08       2508.18        99.76 o
  -4  -7  12       4176.48       4022.09       151.52 o
  -3  -7  12       3005.42       2882.68        81.61 o
  -2  -7  12       3370.07       3448.74       114.10 o
  -1  -7  12       2378.93       2264.90        58.42 o
   0  -7  12       1323.80       1344.07        39.24 o
   1  -7  12        599.44        630.18        30.08 o
   2  -7  12         33.34         41.40        20.51 o
   3  -7  12         27.43         25.16        22.92 o
   4  -7  12        171.30        182.88        33.95 o
   5  -7  12         48.89         44.12        26.92 o
   6  -7  12        284.59        243.74        39.29 o
   7  -7  12        492.63        474.15        50.16 o
 -11  -6  12       1122.18       1261.57        46.62 o
 -10  -6  12       1336.45       1433.26        58.97 o
  -9  -6  12       1663.49       1644.26        61.55 o
  -8  -6  12       2159.74       2030.11        81.30 o
  -7  -6  12       1212.74       1094.80        81.37 o
  -6  -6  12        782.71        832.23        36.60 o
  -5  -6  12        223.44        221.39        19.83 o
  -4  -6  12         53.82         66.71        16.96 o
  -3  -6  12          9.83         25.46        15.00 o
  -2  -6  12        689.82        683.35        39.45 o
  -1  -6  12       1098.48       1138.72        38.86 o
   0  -6  12       2437.97       2245.08        51.87 o
   1  -6  12       2407.53       2306.83        53.06 o
   2  -6  12       3023.96       3090.50        86.33 o
   3  -6  12       2978.86       2884.24        82.93 o
   4  -6  12        932.20        943.94        53.92 o
   5  -6  12       1045.25       1124.64        60.46 o
   6  -6  12        537.78        579.19        52.53 o
   7  -6  12         62.84         83.21        35.82 o
 -12  -5  12        140.13        137.76        29.78 o
 -11  -5  12        139.26        125.53        22.98 o
 -10  -5  12          1.72          1.70        15.95 o
  -9  -5  12        125.99        106.08        20.51 o
  -8  -5  12        332.56        361.88        27.30 o
  -7  -5  12        896.27        859.53        47.09 o
  -6  -5  12       2175.54       2099.07       111.06 o
  -5  -5  12       2740.14       2728.94       135.74 o
  -4  -5  12       3401.45       3259.28       138.57 o
  -3  -5  12       2405.30       2234.76       110.08 o
  -2  -5  12       2232.02       2031.88        82.22 o
  -1  -5  12       2709.31       2640.84        73.39 o
   0  -5  12        595.32        613.16        30.91 o
   1  -5  12         76.28         84.99        17.61 o
   2  -5  12         68.88        105.96        27.71 o
   3  -5  12         98.95        104.65        27.67 o
   4  -5  12         20.19         -3.49        21.99 o
   5  -5  12        438.04        422.93        44.08 o
   6  -5  12        614.62        644.43        54.39 o
   7  -5  12        824.06        848.57        59.15 o
 -12  -4  12       1237.04       1317.63        56.74 o
 -11  -4  12       1351.30       1304.87        51.39 o
 -10  -4  12       1383.84       1414.67        68.92 o
  -9  -4  12       2123.42       2095.99        97.18 o
  -8  -4  12       2729.09       2672.05       146.27 o
  -7  -4  12       2095.27       2017.25        84.15 o
  -6  -4  12       1220.42       1087.39        58.04 o
  -5  -4  12        293.73        234.15        20.09 o
  -4  -4  12          1.94         14.68        11.86 o
  -3  -4  12        425.28        404.16        23.89 o
  -2  -4  12       1026.22        918.15        34.49 o
  -1  -4  12       3006.82       2879.67        84.10 o
   0  -4  12       2410.42       2250.01        52.82 o
   1  -4  12       3203.70       3250.36        90.06 o
   2  -4  12       1008.85       1069.95        51.75 o
   3  -4  12       1157.92       1187.36        55.96 o
   4  -4  12       1108.88       1237.91        58.61 o
   5  -4  12        570.08        591.29        50.12 o
   6  -4  12        605.76        683.69        54.37 o
   7  -4  12        217.83        293.94        43.16 o
 -13  -3  12        389.44        345.38        77.07 o
 -12  -3  12        228.74        217.84        26.04 o
 -11  -3  12         17.25         24.33        17.75 o
 -10  -3  12          3.53          4.07        17.18 o
  -9  -3  12        110.80        111.34        20.92 o
  -8  -3  12       1475.82       1484.79        66.17 o
  -7  -3  12       2305.97       2284.74        87.33 o
  -6  -3  12       1573.77       1591.33        95.97 o
  -5  -3  12       1563.57       1448.94        45.33 o
  -4  -3  12       2007.26       2093.23        80.16 o
  -3  -3  12       2952.51       2938.97       114.45 o
  -2  -3  12       1783.49       1712.54        57.65 o
  -1  -3  12       1920.93       1935.69        45.49 o
   0  -3  12       1212.79       1219.80        37.57 o
   1  -3  12        319.15        325.10        24.68 o
   2  -3  12          1.52        -18.54        18.54 o
   3  -3  12        639.12        694.47        44.94 o
   4  -3  12        633.31        562.52        46.32 o
   5  -3  12        703.28        738.11        52.77 o
   6  -3  12        781.81        822.53        54.14 o
   7  -3  12        461.54        526.99        62.01 o
 -13  -2  12        782.65        782.69        48.66 o
 -12  -2  12       1106.89       1187.20        43.23 o
 -11  -2  12       2143.13       2240.73        59.55 o
 -10  -2  12       3029.80       2821.44        85.45 o
  -9  -2  12       1215.60       1184.97        49.56 o
  -8  -2  12       2606.24       2581.04       136.15 o
  -7  -2  12       2886.37       2642.33        86.56 o
  -6  -2  12       1057.95        875.98        44.10 o
  -5  -2  12        173.64        137.62        18.99 o
  -4  -2  12         67.86         78.62        16.57 o
  -3  -2  12        251.88        201.87        18.01 o
  -2  -2  12       1465.99       1470.76        35.19 o
  -1  -2  12        814.28        793.47        29.88 o
   0  -2  12        760.90        701.65       111.42 o
   1  -2  12       1049.00       1083.76        35.81 o
   2  -2  12       1094.98       1150.54        49.92 o
   3  -2  12        972.50       1046.48        44.04 o
   4  -2  12       1035.50       1138.39        47.79 o
   5  -2  12       1090.58       1232.67        58.56 o
   6  -2  12        325.95        368.92        37.03 o
   7  -2  12        228.99        255.48        52.05 o
[truncated: 88,475 more chars]
